# Supplementary material for: Revealing the missing expressed genes beyond the human reference genome by RNA-Seq
Source: BMC Genomics. 2011 Dec 2;12:590. doi: 10.1186/1471-2164-12-590 (PMC3288009; doi:10.1186/1471-2164-12-590)
Supplement: Additional file 1 — Predicted transcripts in Asian (YH) novel sequences using brain RNA-Seq reads. [file 1471-2164-12-590-S1.XLS]

## Sheet: Supplementary File S3
trans_id	bundle_id	chr	left	right	FPKM	FMI	frac	FPKM_conf_lo	FPKM_conf_hi	coverage	length
CUFF.1.1	1262	C149962390_1_104.0:1-102	1	102	327.172	1	1	0	704.957	2.9703	101
CUFF.3.1	1264	C150280915_1_110.0:1-108	5	106	436.229	1	1	0	872.457	3.9604	101
CUFF.5.1	1266	C150284697_1_110.0:1-108	0	107	3088.25	1	1	1960.58	4215.93	28.0374	107
CUFF.7.1	1268	C150315707_1_110.0:1-108	3	103	220.295	1	1	0	531.84	2	100
CUFF.9.1	1270	C150533563_1_115.0:1-113	11	111	220.295	1	1	0	531.84	2	100
CUFF.12.1	1274	C150600269_1_116.0:1-114	3	113	600.806	1	1	110.25	1091.36	5.45455	110
CUFF.14.1	1276	C150669364_1_118.0:1-116	7	107	220.295	1	1	0	531.84	2	100
CUFF.17.1	1280	C150848848_1_122.0:1-120	3	120	1600.44	1	1	824.111	2376.76	14.5299	117
CUFF.19.1	1282	C150998648_1_126.0:1-124	2	124	3972.54	1	1	2774.78	5170.31	36.0656	122
CUFF.21.1	1284	C151095562_1_128.0:1-126	6	106	220.295	1	1	0	531.84	2	100
CUFF.26.1	1292	C151948649_1_158.0:1-156	31	131	220.295	1	1	0	531.84	2	100
CUFF.28.1	1294	C151948881_1_158.0:1-156	11	117	623.478	1	1	114.41	1132.55	5.66038	106
CUFF.30.1	1296	C151970279_1_159.0:1-157	2	149	1948.19	1	1	1184.05	2712.33	17.6871	147
CUFF.32.1	1298	C152039924_1_162.0:1-160	36	155	1573.54	1	1	810.261	2336.82	14.2857	119
CUFF.34.1	1300	C152067033_1_163.0:47-161	2	110	305.966	1	1	0	659.265	2.77778	108
CUFF.36.1	1302	C152246169_1_172.0:1-170	4	104	220.295	1	1	0	531.84	2	100
CUFF.38.1	1304	C152336937_1_176.0:1-174	36	144	203.977	1	1	0	492.445	1.85185	108
CUFF.40.1	1306	C152407328_1_180.0:1-178	11	178	2242.53	1	1	1473.35	3011.71	20.3593	167
CUFF.42.1	1308	C152529756_1_187.0:1-185	75	175	330.443	1	1	0	712.006	3	100
CUFF.44.1	1310	C152572934_1_190.0:1-188	79	181	1511.83	1	1	703.724	2319.94	13.7255	102
CUFF.46.1	1312	C152588416_1_191.0:1-189	22	183	410.488	1	1	75.326	745.651	3.72671	161
CUFF.48.1	1314	C152707208_1_198.0:1-196	41	196	426.378	1	1	78.2419	774.515	3.87097	155
CUFF.51.1	1318	C152769704_1_202.0:1-200	55	196	390.595	1	1	41.2362	739.953	3.5461	141
CUFF.53.1	1320	C152933052_1_214.0:1-212	13	197	1316.98	1	1	755.42	1878.55	11.9565	184
CUFF.55.1	1322	C153093578_1_226.0:1-224	69	169	220.295	1	1	0	531.84	2	100
CUFF.57.1	1324	C153237565_1_238.0:1-236	2	165	675.753	1	1	248.369	1103.14	6.13497	163
CUFF.59.1	1326	C153406500_1_254.0:1-252	0	252	38901.4	1	1	36293.4	41509.3	353.175	252
CUFF.61.1	1328	C153633605_1_278.0:1-276	62	242	367.159	1	1	67.375	666.943	3.33333	180
CUFF.63.1	1330	C153731674_1_290.0:1-288	59	233	253.213	1	1	0	506.426	2.29885	174
CUFF.65.1	1332	C153759708_1_293.0:1-291	0	291	43869.8	1	1	41292.6	46447.1	398.282	291
CUFF.67.1	1334	C153942743_1_317.0:1-315	168	268	220.295	1	1	0	531.84	2	100
CUFF.69.1	1336	C153950583_1_318.0:1-316	84	190	311.739	1	1	0	671.704	2.83019	106
CUFF.71.1	1338	C153968809_1_320.0:1-318	2	318	20879.3	1	1	19173.1	22585.5	189.557	316
CUFF.73.1	1340	C154099655_1_339.0:1-337	7	136	19894.9	1	1	17288.2	22501.6	180.62	129
CUFF.75.1	1342	C154158847_1_348.0:1-346	17	190	191.008	1	1	0	411.564	1.7341	173
CUFF.78.1	1346	C154183440_1_351.0:1-349	181	312	168.164	1	1	0	405.985	1.52672	131
CUFF.80.1	1348	C154282068_1_367.0:1-365	6	128	180.57	1	1	0	435.935	1.63934	122
CUFF.82.1	1350	C154321982_1_374.0:1-318	50	189	316.972	1	1	0	633.944	2.8777	139
CUFF.84.1	1352	C154328728_1_375.0:1-373	0	373	72614.8	1	1	69686.1	75543.5	659.249	373
CUFF.86.1	1354	C154359914_1_380.0:1-378	104	204	550.739	1	1	58.143	1043.33	5	100
CUFF.88.1	1356	C154517441_1_409.0:1-407	50	221	515.311	1	1	150.931	879.691	4.67836	171
CUFF.90.1	1358	C154645116_1_434.0:1-432	279	394	478.903	1	1	50.5592	907.247	4.34783	115
CUFF.92.1	1360	C155011582_1_516.0:1-491	321	421	330.443	1	1	0	712.006	3	100
CUFF.97.1	1368	C155261927_1_583.0:1-581	43	224	182.565	1	1	0	393.374	1.65746	181
CUFF.99.1	1370	C155319009_1_600.0:1-598	485	585	330.443	1	1	0	712.006	3	100
CUFF.101.1	1372	C155828458_1_777.0:1-775	155	612	168.716	1	1	41.1788	296.254	1.53173	457
CUFF.103.1	1374	C156432390_1_1098.0:1-1059	19	192	382.015	1	1	70.1011	693.929	3.46821	173
CUFF.105.1	1376	C156518102_1_1159.0:1-1102	239	343	317.734	1	1	0	684.621	2.88462	104
CUFF.107.1	1378	C156518102_1_1159.0:1-1102	545	647	2267.75	1	1	1278.02	3257.47	20.5882	102
CUFF.109.1	1380	C156518102_1_1159.0:1-1102	854	957	962.456	1	1	320.819	1604.09	8.73786	103
CUFF.111.1	1382	C156796941_1_1413.0:1-1411	0	1410	32310	1	1	31305.2	33314.8	293.333	1410
CUFF.114.1	1386	scaffold10093_418485_428541.1:1-3327	2823	2924	218.114	1	1	0	526.575	1.9802	101
CUFF.116.1	1388	scaffold10123_662872_666577.0:1-887	45	587	383.21	0.784262	0.0686739	209.702	556.717	3.47905	100
CUFF.116.2	1388	scaffold10123_662872_666577.0:1-887	57	702	153.658	0.314471	0.0739224	0	360.561	1.39502	101
CUFF.116.3	1388	scaffold10123_662872_666577.0:1-887	66	702	488.624	1	0.134504	275.001	702.248	4.43608	126
CUFF.116.4	1388	scaffold10123_662872_666577.0:1-887	72	682	63.0319	0.128999	0.024463	0	158.645	0.572249	100
CUFF.116.5	1388	scaffold10123_662872_666577.0:1-887	72	682	54.9431	0.112444	0.0198067	0	138.454	0.498813	100
CUFF.116.6	1388	scaffold10123_662872_666577.0:1-887	75	407	111.039	0.227248	0.0719633	0	258.813	1.00809	128
CUFF.116.7	1388	scaffold10123_662872_666577.0:1-887	75	543	179.302	0.366952	0.080716	14.889	343.715	1.62783	128
CUFF.116.8	1388	scaffold10123_662872_666577.0:1-887	94	450	115.183	0.235729	0.0768965	0	234.558	1.04571	152
CUFF.116.9	1388	scaffold10123_662872_666577.0:1-887	94	611	107.78	0.220577	0.0720791	0	220.911	0.9785	177
CUFF.116.10	1388	scaffold10123_662872_666577.0:1-887	94	682	121.21	0.248063	0.0792905	8.44802	233.971	1.10043	180
CUFF.116.11	1388	scaffold10123_662872_666577.0:1-887	94	823	148.074	0.303043	0.0782775	3.65836	292.49	1.34432	151
CUFF.116.12	1388	scaffold10123_662872_666577.0:1-887	94	687	137.353	0.281102	0.0687479	17.6222	257.084	1.24699	151
CUFF.116.13	1388	scaffold10123_662872_666577.0:1-887	94	541	113.292	0.23186	0.0500472	18.8125	207.772	1.02855	175
CUFF.116.14	1388	scaffold10123_662872_666577.0:1-887	106	682	42.3708	0.0867144	0.022831	0	119.914	0.384672	100
CUFF.118.1	1390	scaffold1018_1_271208.107:68-1395	26	234	264.778	1	1	27.9534	501.603	2.40385	208
CUFF.121.1	1394	scaffold1022_260427_264438.0:1-410	16	116	550.739	1	1	58.143	1043.33	5	100
CUFF.125.1	1400	scaffold1041_253679_258666.0:116-3879	100	200	440.591	1	1	0	881.182	4	100
CUFF.128.1	1404	scaffold1041_253679_258666.0:116-3879	2383	2589	534.698	1	1	196.525	872.87	4.85437	206
CUFF.130.1	1406	scaffold10491_1_4643.4:1-780	559	668	303.159	1	1	0	653.217	2.75229	109
CUFF.133.1	1410	scaffold1049_1_29336.3:1-191	57	159	215.976	1	1	0	521.412	1.96078	102
CUFF.135.1	1412	scaffold1049_1_29336.48:1-503	249	349	440.591	1	1	0	881.182	4	100
CUFF.137.1	1414	scaffold1049_1_29336.53:1-1531	186	286	330.443	1	1	0	712.006	3	100
CUFF.139.1	1416	scaffold1049_1_29336.53:1-1531	443	543	220.295	1	1	0	531.84	2	100
CUFF.141.1	1418	scaffold10526_16172_19492.2:1133-1630	158	460	182.364	1	1	19.2527	345.475	1.65563	302
CUFF.143.1	1420	scaffold10532_94101_96326.0:1-191	2	189	647.928	1	1	257.213	1038.64	5.88235	187
CUFF.145.1	1422	scaffold107_300142_349810.7:1-11512	6414	6565	2771.93	1	1	1872.6	3671.26	25.1656	151
CUFF.147.1	1424	scaffold107_300142_349810.8:1-8897	2275	2383	407.955	1	1	0	815.909	3.7037	108
CUFF.149.1	1426	scaffold10848_34720_37462.1:1-683	583	683	330.443	1	1	0	712.006	3	100
CUFF.152.1	1430	scaffold10848_39467_135305.35:1-4894	3928	4030	161.854	1	1	0	426.265	1.46942	102
CUFF.154.1	1432	scaffold10902_151728_173447.10:46-4956	2128	2228	220.295	1	1	0	531.84	2	100
CUFF.156.1	1434	scaffold10902_151728_173447.1:1-2649	2041	2141	440.591	1	1	0	881.182	4	100
CUFF.159.1	1438	scaffold10902_151728_173447.1:1-2649	2456	2570	289.862	1	1	0	624.567	2.63158	114
CUFF.162.1	1442	scaffold10902_151728_173447.9:1-487	306	463	491.105	1	1	119.864	862.345	4.4586	157
CUFF.164.1	1444	scaffold11102_166870_171207.2:1-914	159	259	220.295	1	1	0	531.84	2	100
CUFF.167.1	1448	scaffold11266_162451_180125.2:1-563	151	372	448.565	1	1	149.522	747.609	4.0724	221
CUFF.170.1	1452	scaffold11266_162451_180125.4:811-8662	6178	6278	771.034	1	1	188.187	1353.88	7	100
CUFF.172.1	1454	scaffold1126_207886_231276.0:1-2020	1389	1489	330.443	1	1	0	712.006	3	100
CUFF.174.1	1456	scaffold1126_207886_231276.0:1-2020	1818	1918	220.295	1	1	0	531.84	2	100
CUFF.176.1	1458	scaffold1126_207886_231276.1:1-3304	2702	2802	220.295	1	1	0	531.84	2	100
CUFF.179.1	1462	scaffold1126_207886_231276.5:338-9053	2321	2421	220.295	1	1	0	531.84	2	100
CUFF.184.1	1470	scaffold1126_231833_271447.17:618-4859	442	542	550.739	1	1	58.143	1043.33	5	100
CUFF.189.1	1478	scaffold1126_231833_271447.17:618-4859	4005	4105	330.443	1	1	0	712.006	3	100
CUFF.193.1	1484	scaffold1126_231833_271447.19:1-6474	5656	5788	1751.95	1	1	987.252	2516.66	15.9055	132
CUFF.195.1	1486	scaffold1126_231833_271447.24:1-611	41	390	915.268	1	1	575.346	1255.19	8.30946	349
CUFF.197.1	1488	scaffold1126_231833_271447.24:931-1896	68	232	402.98	1	1	73.9481	732.011	3.65854	164
CUFF.199.1	1490	scaffold1126_231833_271447.24:931-1896	448	558	500.672	1	1	52.8573	948.486	4.54545	110
CUFF.201.1	1492	scaffold1126_231833_271447.24:931-1896	710	908	1112.6	1	1	615.032	1610.17	10.101	198
CUFF.203.1	1494	scaffold1126_231833_271447.25:1-527	49	524	347.835	1	1	168.214	527.456	3.15789	475
CUFF.206.1	1498	scaffold1126_231833_271447.28:1-497	291	492	493.199	1	1	164.4	821.998	4.47761	201
CUFF.208.1	1500	scaffold1126_231833_271447.29:543-2649	58	584	481.635	1	1	280.779	682.49	4.37262	526
CUFF.210.1	1502	scaffold1126_231833_271447.29:543-2649	788	1808	615.532	1	1	452.473	778.59	5.58824	1020
CUFF.212.1	1504	scaffold1126_231833_271447.29:543-2649	1870	2006	971.892	1	1	410.77	1533.01	8.82353	136
CUFF.214.1	1506	scaffold1127_528258_531044.4:1-332	104	224	458.949	1	1	48.4525	869.445	4.16667	120
CUFF.216.1	1508	scaffold11301_1_6276.14:1-271	165	265	330.443	1	1	0	712.006	3	100
CUFF.218.1	1510	scaffold11301_6341_40937.1:1-639	8	173	267.025	1	1	0	534.05	2.42424	165
CUFF.220.1	1512	scaffold11301_6341_40937.2:1-4443	1645	1745	220.295	1	1	0	531.84	2	100
CUFF.222.1	1514	scaffold11301_6341_40937.2:1-4443	2221	2321	440.591	1	1	0	881.182	4	100
CUFF.224.1	1516	scaffold11305_11393_14371.0:1-258	105	218	487.379	1	1	51.454	923.305	4.42478	113
CUFF.227.1	1520	scaffold1159_98137_101814.0:1-2043	1191	1411	200.269	1	1	0	400.537	1.81818	220
CUFF.229.1	1522	scaffold1159_98137_101814.1:1-405	126	392	621.134	1	1	300.382	941.886	5.6391	266
CUFF.231.1	1524	scaffold1159_98137_101814.1:796-1572	106	285	307.675	1	1	32.4821	582.868	2.7933	179
CUFF.233.1	1526	scaffold1159_98137_101814.1:796-1572	614	714	330.443	1	1	0	712.006	3	100
CUFF.235.1	1528	scaffold11685_80418_97979.11:1-790	98	674	497.195	1	1	302.179	692.21	4.51389	576
CUFF.239.1	1534	scaffold11685_80418_97979.5:767-2943	351	451	330.443	1	1	0	712.006	3	100
CUFF.241.1	1536	scaffold11685_80418_97979.5:767-2943	976	1076	220.295	1	1	0	531.84	2	100
CUFF.244.1	1540	scaffold11685_80418_97979.7:325-1037	310	599	190.567	1	1	20.1187	361.015	1.7301	289
CUFF.246.1	1542	scaffold11828_132488_138433.0:1-171	27	140	487.379	1	1	51.454	923.305	4.42478	113
CUFF.248.1	1544	scaffold11828_132488_138433.2:1-365	53	278	783.273	1	1	391.636	1174.91	7.11111	225
CUFF.251.1	1548	scaffold11828_132488_138433.4:1-425	19	329	1669.98	1	1	1182.8	2157.17	15.1613	310
CUFF.254.1	1552	scaffold11912_95944_109870.0:1-10349	686	786	220.295	1	1	0	531.84	2	100
CUFF.256.1	1554	scaffold11912_95944_109870.0:1-10349	1694	1794	220.295	1	1	0	531.84	2	100
CUFF.258.1	1556	scaffold11912_95944_109870.0:1-10349	1891	1991	220.295	1	1	0	531.84	2	100
CUFF.261.1	1560	scaffold11912_95944_109870.0:1-10349	3128	3365	139.428	1	1	0	300.425	1.26582	237
CUFF.265.1	1566	scaffold11912_95944_109870.0:1-10349	7709	8057	189.91	1	1	34.8491	344.971	1.72414	348
CUFF.268.1	1570	scaffold11912_95944_109870.1:1-1940	270	437	395.74	1	1	72.6197	718.861	3.59281	167
CUFF.270.1	1572	scaffold11912_95944_109870.1:1-1940	613	713	220.295	1	1	0	531.84	2	100
CUFF.276.1	1582	scaffold1235_Insertion_307242.0:1-174	9	164	142.126	1	1	0	343.123	1.29032	155
CUFF.281.1	1590	scaffold12379_13900_26541.2:807-2266	617	717	220.295	1	1	0	531.84	2	100
CUFF.283.1	1592	scaffold1272_166275_170952.3:1-164	19	139	826.108	1	1	275.369	1376.85	7.5	120
CUFF.285.1	1594	scaffold1272_166275_170952.5:1-1328	129	342	620.551	1	1	262.276	978.826	5.6338	213
CUFF.287.1	1596	scaffold1272_166275_170952.5:1-1328	713	817	847.29	1	1	248.166	1446.42	7.69231	104
CUFF.289.1	1598	scaffold1275_255455_270380.0:1-6338	882	1028	301.775	1	1	5.68434e-14	603.549	2.73973	146
CUFF.291.1	1600	scaffold1275_255455_270380.0:1-6338	3077	3202	352.473	1	1	0	704.946	3.2	125
CUFF.294.1	1604	scaffold1275_255455_270380.0:1-6338	3788	3959	193.242	1	1	0	416.378	1.75439	171
CUFF.296.1	1606	scaffold1275_255455_270380.0:1-6338	4327	4427	440.591	1	1	0	881.182	4	100
CUFF.298.1	1608	scaffold1275_255455_270380.0:1-6338	4484	4618	410.999	1	1	43.3903	778.608	3.73134	134
CUFF.300.1	1610	scaffold1275_255455_270380.0:1-6338	4683	4783	220.295	1	1	0	531.84	2	100
CUFF.302.1	1612	scaffold1275_255455_270380.0:1-6338	5382	5483	218.114	1	1	0	526.575	1.9802	101
CUFF.304.1	1614	scaffold1275_255455_270380.1:1-1846	161	530	149.252	1	1	15.7569	282.746	1.35501	369
CUFF.306.1	1616	scaffold1275_255455_270380.1:1-1846	734	868	164.4	1	1	0	396.896	1.49254	134
CUFF.308.1	1618	scaffold1275_255455_270380.1:1-1846	1412	1627	153.695	1	1	0	331.166	1.39535	215
CUFF.311.1	1622	scaffold1275_255455_270380.4:1-5823	103	203	220.295	1	1	0	531.84	2	100
CUFF.316.1	1630	scaffold1300_376961_381406.0:1-2389	275	398	358.204	1	1	5.68434e-14	716.408	3.25203	123
CUFF.318.1	1632	scaffold1300_484058_494233.0:1-548	24	124	660.886	1	1	121.275	1200.5	6	100
CUFF.321.1	1636	scaffold1300_484058_494233.7:1-535	287	387	330.443	1	1	0	712.006	3	100
CUFF.324.1	1640	scaffold1300_484058_494233.9:1-496	312	482	259.171	1	1	0	518.342	2.35294	170
CUFF.326.1	1642	scaffold1321_11760_13208.1:551-1166	8	608	715.96	1	1	486.67	945.251	6.5	600
CUFF.328.1	1644	scaffold13323_17840_20504.1:1-1190	548	652	529.556	1	1	55.9068	1003.21	4.80769	104
CUFF.330.1	1646	scaffold13323_17840_20504.2:76-488	48	150	431.952	1	1	0	863.904	3.92157	102
CUFF.332.1	1648	scaffold13323_17840_20504.3:1-251	151	251	220.295	1	1	0	531.84	2	100
CUFF.334.1	1650	scaffold13382_1_512.0:1-219	5	105	1101.48	1	1	404.842	1798.11	10	100
CUFF.336.1	1652	scaffold1339_154979_180619.3:1-2034	1067	1167	220.295	1	1	0	531.84	2	100
CUFF.339.1	1656	scaffold1339_154979_180619.6:419-1922	801	901	330.443	1	1	0	712.006	3	100
CUFF.341.1	1658	scaffold13464_5145_22090.7:1-2351	1341	1441	220.295	1	1	0	531.84	2	100
CUFF.343.1	1660	scaffold13488_41423_63620.0:1-886	180	280	330.443	1	1	0	712.006	3	100
CUFF.345.1	1662	scaffold13522_95730_279673.1:1-2310	1286	1409	179.102	1	1	0	432.391	1.62602	123
CUFF.347.1	1664	scaffold1353_64697_164644.46:1-4263	777	877	220.295	1	1	0	531.84	2	100
CUFF.349.1	1666	scaffold1353_64697_164644.46:1-4263	1335	1435	220.295	1	1	0	531.84	2	100
CUFF.351.1	1668	scaffold1353_64697_164644.46:1-4263	1899	1999	220.295	1	1	0	531.84	2	100
CUFF.353.1	1670	scaffold1353_64697_164644.46:1-4263	3637	3737	330.443	1	1	0	712.006	3	100
CUFF.355.1	1672	scaffold1353_64697_164644.7:1-3979	1251	1376	793.064	1	1	264.355	1321.77	7.2	125
CUFF.358.1	1676	scaffold1355_109909_394885.4:1-4885	3040	3348	41110.1	1	0.731145	37870.8	44349.4	373.227	308
CUFF.360.1	1676	scaffold1355_109909_394885.4:1-4885	3040	3275	15006.4	1	0.268855	13857.4	16155.3	136.239	142
CUFF.362.1	1678	scaffold1355_109909_394885.60:1-2987	2443	2549	623.231	1	1	114.264	1132.2	5.65814	106
CUFF.364.1	1680	scaffold1355_109909_394885.78:1-7358	5313	5413	220.295	1	1	0	531.84	2	100
CUFF.366.1	1682	scaffold1355_109909_394885.9:1116-8803	2349	2484	570.943	1	1	139.277	1002.61	5.18343	135
CUFF.368.1	1684	scaffold1355_109909_394885.9:1116-8803	3701	3964	1360.79	1	1	883.334	1838.25	12.3543	263
CUFF.371.1	1688	scaffold1355_1_109761.22:1-10372	8228	8379	1021.24	1	1	475.363	1567.11	9.27152	151
CUFF.373.1	1690	scaffold1355_1_109761.22:1-10372	9546	9832	2811.28	1	1	2153.19	3469.37	25.5228	286
CUFF.375.1	1692	scaffold1355_1_109761.47:1-6663	3804	3904	550.739	1	1	58.143	1043.33	5	100
CUFF.377.1	1694	scaffold1368_46850_59023.1:1-459	75	175	220.295	1	1	0	531.84	2	100
CUFF.381.1	1700	scaffold1368_46850_59023.2:1-3540	357	698	258.411	1	1	75.6869	441.135	2.34604	341
CUFF.383.1	1702	scaffold1368_46850_59023.2:1-3540	781	1016	374.971	1	1	109.826	640.116	3.40426	235
CUFF.385.1	1704	scaffold1368_46850_59023.2:1-3540	1160	1260	220.295	1	1	0	531.84	2	100
CUFF.387.1	1706	scaffold1368_46850_59023.2:1-3540	1402	1896	535.131	1	1	316.665	753.597	4.8583	494
CUFF.389.1	1708	scaffold1368_46850_59023.2:1-3540	2087	2598	172.443	1	1	50.5073	294.378	1.56556	511
CUFF.392.1	1712	scaffold1368_46850_59023.2:1-3540	2887	2987	330.443	1	1	0	712.006	3	100
CUFF.394.1	1714	scaffold1368_46850_59023.2:1-3540	3165	3265	330.443	1	1	0	712.006	3	100
CUFF.396.1	1716	scaffold1368_46850_59023.2:1-3540	3330	3454	888.288	1	1	326.485	1450.09	8.06452	124
CUFF.398.1	1718	scaffold1368_46850_59023.3:1-2152	45	145	220.295	1	1	0	531.84	2	100
CUFF.401.1	1722	scaffold1368_46850_59023.3:1-2152	690	961	406.449	1	1	149.388	663.51	3.69004	271
CUFF.403.1	1724	scaffold1368_46850_59023.3:1-2152	1583	1768	297.697	1	1	31.4287	563.965	2.7027	185
CUFF.405.1	1726	scaffold1368_46850_59023.3:1-2152	1918	2070	217.397	1	1	0	468.425	1.97368	152
CUFF.407.1	1728	scaffold1368_46850_59023.5:1-1443	236	535	442.065	1	1	186.838	697.291	4.01338	299
CUFF.409.1	1730	scaffold1368_46850_59023.5:1-1443	595	1283	464.286	1	1	291.854	636.717	4.21512	688
CUFF.411.1	1732	scaffold1382_275058_306624.2:787-4923	995	1095	220.295	1	1	0	531.84	2	100
CUFF.413.1	1734	scaffold1382_275058_306624.6:1-7976	2457	2766	827.619	1	1	484.098	1171.14	7.51372	309
CUFF.415.1	1736	scaffold1383_1251582_1269152.0:1-1064	118	218	220.295	1	1	0	531.84	2	100
CUFF.419.1	1742	scaffold1383_258404_282028.0:1-5405	896	996	550.739	1	1	58.143	1043.33	5	100
CUFF.421.1	1744	scaffold1383_258404_282028.0:1-5405	4451	4636	238.157	1	1	2.84217e-14	476.315	2.16216	185
CUFF.424.1	1748	scaffold1383_258404_282028.10:1-279	101	201	220.295	1	1	0	531.84	2	100
CUFF.428.1	1754	scaffold1383_258404_282028.2:574-2024	680	780	440.591	1	1	0	881.182	4	100
CUFF.431.1	1758	scaffold1383_258404_282028.4:1-2257	536	660	266.486	1	1	0	574.199	2.41935	124
CUFF.434.1	1762	scaffold1383_258404_282028.4:1-2257	1785	1885	220.295	1	1	0	531.84	2	100
CUFF.436.1	1764	scaffold1383_258404_282028.6:1-1094	80	180	220.295	1	1	0	531.84	2	100
CUFF.438.1	1766	scaffold1383_258404_282028.7:1-2119	128	228	220.295	1	1	0	531.84	2	100
CUFF.441.1	1770	scaffold1383_258404_282028.7:1-2119	535	877	193.242	1	1	35.4605	351.023	1.75439	342
CUFF.445.1	1776	scaffold1383_258404_282028.7:1-2119	1423	1548	264.355	1	1	0	569.605	2.4	125
CUFF.447.1	1778	scaffold1383_258404_282028.7:1-2119	1731	2045	175.394	1	1	18.5169	332.272	1.59236	314
CUFF.449.1	1780	scaffold1383_258404_282028.8:1-1531	146	257	297.697	1	1	0	641.447	2.7027	111
CUFF.453.1	1786	scaffold1383_258404_282028.8:1-1531	805	905	330.443	1	1	0	712.006	3	100
CUFF.455.1	1788	scaffold1383_258404_282028.8:1-1531	1005	1216	261.014	1	1	27.5559	494.471	2.36967	211
CUFF.458.1	1792	scaffold1385_1_1822.0:677-1264	157	570	186.691	1	1	45.5659	327.816	1.69492	413
CUFF.460.1	1794	scaffold1389_745508_746522.0:68-1013	47	927	838.625	1	1	633.716	1043.53	7.61364	880
CUFF.462.1	1796	scaffold1399_1_56346.12:1-2077	1185	1344	2563.19	1	1	1720.42	3405.96	23.2704	159
CUFF.466.1	1802	scaffold1399_1_56346.13:1-6230	510	650	236.031	1	1	0	508.576	2.14286	140
CUFF.468.1	1804	scaffold1399_1_56346.13:1-6230	3575	4807	583.564	1	1	170.922	996.206	5.29801	151
CUFF.470.1	1806	scaffold1399_1_56346.13:1-6230	5501	5601	220.295	1	1	0	531.84	2	100
CUFF.478.1	1818	scaffold1399_1_56346.17:1-4545	2272	2372	330.443	1	1	0	712.006	3	100
CUFF.481.1	1822	scaffold1399_1_56346.19:1983-9069	1044	1169	1938.6	1	1	1111.98	2765.22	17.6	125
CUFF.483.1	1824	scaffold1399_1_56346.19:1983-9069	1237	1337	330.443	1	1	0	712.006	3	100
CUFF.485.1	1826	scaffold1399_1_56346.19:1983-9069	2255	2425	388.757	1	1	71.3382	706.175	3.52941	170
CUFF.487.1	1828	scaffold1399_1_56346.19:1983-9069	2626	2836	209.805	1	1	2.84217e-14	419.61	1.90476	210
CUFF.489.1	1830	scaffold1399_1_56346.19:1983-9069	3070	3170	220.295	1	1	0	531.84	2	100
CUFF.492.1	1834	scaffold1399_1_56346.19:1983-9069	5936	6044	203.977	1	1	0	492.445	1.85185	108
CUFF.494.1	1836	scaffold1399_1_56346.19:1983-9069	6326	6426	220.295	1	1	0	531.84	2	100
CUFF.496.1	1838	scaffold1399_1_56346.19:1983-9069	6484	6584	220.295	1	1	0	531.84	2	100
CUFF.498.1	1840	scaffold1399_1_56346.20:1-612	41	203	135.985	1	1	0	328.297	1.23457	162
CUFF.500.1	1842	scaffold1399_1_56346.23:1-1542	57	295	138.842	1	1	0	299.162	1.2605	238
CUFF.502.1	1844	scaffold1399_1_56346.23:1-1542	359	459	220.295	1	1	0	531.84	2	100
CUFF.504.1	1846	scaffold1399_1_56346.23:1-1542	988	1120	417.226	1	1	44.0478	790.405	3.78788	132
CUFF.506.1	1848	scaffold1399_1_56346.23:1-1542	1343	1479	242.973	1	1	0	523.534	2.20588	136
CUFF.508.1	1850	scaffold1399_1_56346.24:1-487	138	324	118.438	1	1	0	285.936	1.07527	186
CUFF.510.1	1852	scaffold1399_1_56346.24:793-4360	813	1044	667.562	1	1	310.735	1024.39	6.06061	231
CUFF.512.1	1854	scaffold1399_1_56346.24:793-4360	1442	1709	165.015	1	1	0	330.031	1.49813	267
CUFF.514.1	1856	scaffold1399_1_56346.24:793-4360	1774	1932	348.569	1	1	36.7994	660.338	3.16456	158
CUFF.516.1	1858	scaffold1399_1_56346.24:793-4360	2068	2169	327.172	1	1	0	704.957	2.9703	101
CUFF.519.1	1862	scaffold1399_1_56346.24:793-4360	3401	3501	330.443	1	1	0	712.006	3	100
CUFF.521.1	1864	scaffold1399_1_56346.25:1-2299	378	611	330.916	1	1	80.767	581.065	3.00429	233
CUFF.523.1	1866	scaffold1399_1_56346.25:1-2299	2072	2193	637.218	1	1	155.527	1118.91	5.78512	121
CUFF.525.1	1868	scaffold1399_1_56346.26:1-512	54	154	440.591	1	1	0	881.182	4	100
CUFF.527.1	1870	scaffold1399_1_56346.26:1-512	290	475	178.618	1	1	0	384.868	1.62162	185
CUFF.529.1	1872	scaffold1399_1_56346.28:224-1476	187	522	1249.44	1	1	844.066	1654.81	11.3433	335
CUFF.531.1	1874	scaffold139_346304_347408.0:1-838	195	295	220.295	1	1	0	531.84	2	100
CUFF.533.1	1876	scaffold139_346304_347408.0:1-838	403	521	280.037	1	1	0	603.395	2.54237	118
CUFF.535.1	1878	scaffold139_470141_470492.0:1-350	80	293	413.7	1	1	121.17	706.231	3.75587	213
CUFF.537.1	1880	scaffold14108_1_459.0:1-165	15	132	470.717	1	1	49.6949	891.739	4.2735	117
CUFF.541.1	1886	scaffold1420_117068_148580.12:1-456	55	444	793.187	1	0.150045	683.331	903.043	7.20112	202
CUFF.543.1	1886	scaffold1420_117068_148580.12:1-456	80	448	224.42	0.280998	0.0696297	168.28	280.56	2.03744	181
CUFF.543.2	1886	scaffold1420_117068_148580.12:1-456	107	417	798.653	1	0.161254	492.848	1104.46	7.25075	123
CUFF.545.1	1886	scaffold1420_117068_148580.12:1-456	107	306	4632.77	1	0.619072	3569.55	5695.99	42.0596	199
CUFF.547.1	1888	scaffold1420_117068_148580.13:1-217	15	216	3342.79	1	1	2486.79	4198.79	30.3483	201
CUFF.549.1	1890	scaffold1420_117068_148580.15:1-976	2	969	1153.9	0.806662	0.150427	867.675	1440.12	10.4759	815
CUFF.549.2	1890	scaffold1420_117068_148580.15:1-976	2	969	573.567	0.400966	0.085544	383.48	763.654	5.20725	765
CUFF.549.3	1890	scaffold1420_117068_148580.15:1-976	2	969	243.705	0.170368	0.0380198	101.269	386.142	2.21253	664
CUFF.549.4	1890	scaffold1420_117068_148580.15:1-976	2	969	212.738	0.14872	0.0357347	77.0252	348.452	1.93139	614
CUFF.549.5	1890	scaffold1420_117068_148580.15:1-976	2	969	1430.46	1	0.208801	1013.28	1847.65	12.9868	815
CUFF.551.1	1890	scaffold1420_117068_148580.15:1-976	2	969	284.172	0.148141	0.0425936	176.692	391.652	2.57992	669
CUFF.551.2	1890	scaffold1420_117068_148580.15:1-976	2	969	422.799	0.220408	0.0349531	173.873	671.726	3.83848	308
CUFF.551.3	1890	scaffold1420_117068_148580.15:1-976	2	969	1918.26	1	0.266304	1610.28	2226.23	17.4153	764
CUFF.553.1	1890	scaffold1420_117068_148580.15:1-976	312	969	1729.49	1	0.137622	1628.38	1830.6	15.7015	657
CUFF.556.1	1892	scaffold1420_117068_148580.22:1-1035	21	1032	3327.36	1	1	2946.56	3708.15	30.2081	1011
CUFF.558.1	1894	scaffold1420_117068_148580.2:736-2370	6	1633	2459.01	1	0.13536	2308.06	2609.96	22.3247	857
CUFF.560.1	1894	scaffold1420_117068_148580.2:736-2370	8	1629	1936.27	1	0.0721929	1860.46	2012.09	17.5789	1267
CUFF.562.1	1894	scaffold1420_117068_148580.2:736-2370	9	1629	14919.8	1	0.792447	13715.9	16123.8	135.453	1620
CUFF.564.1	1896	scaffold1420_117068_148580.3:1-158	20	157	3859.19	1	1	2745.14	4973.24	35.0365	137
CUFF.566.1	1898	scaffold1420_117068_148580.4:1-1143	3	1142	2305.05	1	0.136233	2149.1	2461	20.9269	788
CUFF.569.1	1898	scaffold1420_117068_148580.4:1-1143	3	1142	10063	1	0.863767	9222.66	10903.4	91.3593	1139
CUFF.572.1	1900	scaffold1420_117068_148580.6:1-869	0	867	12094.7	1	1	11310.7	12878.6	109.804	867
CUFF.574.1	1902	scaffold1420_117068_148580.7:1-1889	2	1884	219.077	0.0943165	0.0190731	111.706	326.448	1.98894	1185
CUFF.574.2	1902	scaffold1420_117068_148580.7:1-1889	2	1884	482.754	0.207834	0.0400985	301.151	664.357	4.38278	1134
CUFF.574.3	1902	scaffold1420_117068_148580.7:1-1889	284	1884	2271.51	0.977925	0.246848	1472.92	3070.1	20.6224	1471
CUFF.574.4	1902	scaffold1420_117068_148580.7:1-1889	284	1884	2322.79	1	0.238374	1482.78	3162.8	21.0879	1390
CUFF.576.1	1902	scaffold1420_117068_148580.7:1-1889	7	1884	331.938	0.0910206	0.0230465	227.382	436.494	3.01357	734
CUFF.576.2	1902	scaffold1420_117068_148580.7:1-1889	7	1884	439.128	0.120413	0.0316333	350.18	528.076	3.98672	955
CUFF.576.3	1902	scaffold1420_117068_148580.7:1-1889	7	682	327.027	0.089674	0.0193534	140.492	513.562	2.96898	429
CUFF.576.4	1902	scaffold1420_117068_148580.7:1-1889	7	1884	1039.86	0.28514	0.0828027	863.411	1216.31	9.4406	1015
CUFF.576.5	1902	scaffold1420_117068_148580.7:1-1889	7	688	3646.84	1	0.232902	3155.81	4137.88	33.1086	516
CUFF.576.6	1902	scaffold1420_117068_148580.7:1-1889	7	1884	208.788	0.0572518	0.0193301	123.009	294.568	1.89553	905
CUFF.576.7	1902	scaffold1420_117068_148580.7:1-1889	7	1884	212.312	0.0582182	0.0155582	147.334	277.291	1.92752	956
CUFF.576.8	1902	scaffold1420_117068_148580.7:1-1889	7	1884	208.945	0.0572947	0.0148115	137.706	280.183	1.89695	908
CUFF.576.9	1902	scaffold1420_117068_148580.7:1-1889	7	1884	288.922	0.0792253	0.0161685	214.773	363.072	2.62304	903
CUFF.579.1	1904	scaffold1420_117068_148580.9:1-1700	0	1111	4662.9	1	0.327182	4151.1	5174.71	42.3332	910
CUFF.579.2	1904	scaffold1420_117068_148580.9:1-1700	0	1699	745.784	0.15994	0.0667368	416.026	1075.54	6.77076	845
CUFF.579.3	1904	scaffold1420_117068_148580.9:1-1700	0	1111	339.489	0.0728063	0.0288251	131.351	547.626	3.08212	809
CUFF.579.4	1904	scaffold1420_117068_148580.9:1-1700	0	1111	362.388	0.0777172	0.0304946	66.6666	658.109	3.29002	759
CUFF.579.5	1904	scaffold1420_117068_148580.9:1-1700	0	1699	656.266	0.140742	0.0463724	337.19	975.342	5.95805	745
CUFF.579.6	1904	scaffold1420_117068_148580.9:1-1700	0	1699	364.685	0.0782098	0.018261	152.595	576.774	3.31087	538
CUFF.579.7	1904	scaffold1420_117068_148580.9:1-1700	0	1111	335.253	0.0718979	0.0209072	76.2846	594.221	3.04367	358
CUFF.579.8	1904	scaffold1420_117068_148580.9:1-1700	0	1111	610.017	0.130823	0.0285465	236.504	983.529	5.53817	401
CUFF.579.9	1904	scaffold1420_117068_148580.9:1-1700	661	1699	1594.6	0.341976	0.0393332	1241.03	1948.18	14.4769	534
CUFF.581.1	1904	scaffold1420_117068_148580.9:1-1700	6	1699	1411.59	1	0.0675515	1179.49	1643.68	12.8154	739
CUFF.581.2	1904	scaffold1420_117068_148580.9:1-1700	6	1699	153.241	0.108559	0.0105412	67.7349	238.746	1.39123	537
CUFF.581.3	1904	scaffold1420_117068_148580.9:1-1700	6	1699	239.243	0.169485	0.0221422	148.719	329.767	2.17202	840
CUFF.581.4	1904	scaffold1420_117068_148580.9:1-1700	6	1699	836.872	0.592859	0.0680525	617.646	1056.1	7.59772	940
CUFF.581.5	1904	scaffold1420_117068_148580.9:1-1700	6	1699	757.99	0.536978	0.0452645	612.809	903.171	6.88158	689
CUFF.581.6	1904	scaffold1420_117068_148580.9:1-1700	6	1699	699.867	0.495802	0.0437984	522.3	877.434	6.35389	639
CUFF.581.7	1904	scaffold1420_117068_148580.9:1-1700	6	1114	178.251	0.126277	0.0151127	44.3713	312.131	1.61829	355
CUFF.581.8	1904	scaffold1420_117068_148580.9:1-1700	6	1699	404.202	0.286346	0.026304	202.568	605.837	3.66964	563
CUFF.581.9	1904	scaffold1420_117068_148580.9:1-1700	8	1114	266.684	0.188925	0.0074094	176.387	356.981	2.42115	345
CUFF.581.10	1904	scaffold1420_117068_148580.9:1-1700	18	1114	328.862	0.232974	0.00995079	211.392	446.333	2.98565	435
CUFF.581.11	1904	scaffold1420_117068_148580.9:1-1700	18	1114	334.828	0.2372	0.0101463	200.131	469.525	3.03981	435
CUFF.581.12	1904	scaffold1420_117068_148580.9:1-1700	35	1699	223.691	0.158468	0.00452227	175.916	271.465	2.03082	402
CUFF.581.13	1904	scaffold1420_117068_148580.9:1-1700	35	1129	330.443	0.234094	0.00556597	155.986	504.901	3	100
CUFF.581.14	1904	scaffold1420_117068_148580.9:1-1700	496	1114	620.156	0.439333	0.0150054	431.618	808.694	5.63022	417
CUFF.581.15	1904	scaffold1420_117068_148580.9:1-1700	545	1699	195.281	0.138341	0.00768063	123.629	266.932	1.7729	351
CUFF.581.16	1904	scaffold1420_117068_148580.9:1-1700	546	1114	540.322	0.382776	0.0130393	371.634	709.009	4.90543	417
CUFF.581.17	1904	scaffold1420_117068_148580.9:1-1700	593	1699	137.742	0.0975797	0.00532059	43.1055	232.379	1.25052	353
CUFF.581.18	1904	scaffold1420_117068_148580.9:1-1700	596	1699	263.158	0.186427	0.00577332	198.286	328.03	2.38913	350
CUFF.581.19	1904	scaffold1420_117068_148580.9:1-1700	723	1114	361.419	0.256038	0.00513611	237.707	485.131	3.28122	170
CUFF.581.20	1904	scaffold1420_117068_148580.9:1-1700	1192	1699	196.871	0.139468	0.00502385	118.246	275.496	1.78733	305
CUFF.584.1	1908	scaffold1420_289104_297714.1:1-575	471	571	330.443	1	1	0	712.006	3	100
CUFF.586.1	1910	scaffold1422_589304_590987.2:1-626	143	243	220.295	1	1	0	531.84	2	100
CUFF.588.1	1912	scaffold1422_589304_590987.2:1-626	426	526	220.295	1	1	0	531.84	2	100
CUFF.590.1	1914	scaffold14279_1_7045.4:1-510	378	478	220.295	1	1	0	531.84	2	100
CUFF.592.1	1916	scaffold1452_763110_774239.2:1-1829	672	777	1153.93	1	1	458.084	1849.77	10.4762	105
CUFF.595.1	1920	scaffold1452_763110_774239.4:365-704	17	117	220.295	1	1	0	531.84	2	100
CUFF.597.1	1922	scaffold1452_763110_774239.5:1-2001	3	180	373.382	1	1	68.5169	678.247	3.38983	177
CUFF.600.1	1926	scaffold1452_763110_774239.6:1-1443	536	636	220.295	1	1	0	531.84	2	100
CUFF.602.1	1928	scaffold1473_1_5636.3:1-915	198	298	330.443	1	1	0	712.006	3	100
CUFF.604.1	1930	scaffold1492_72208_73205.0:1-257	21	240	109.149	1	0.384635	0	229.603	0.990933	131
CUFF.604.2	1930	scaffold1492_72208_73205.0:1-257	44	240	78.5654	0.7198	0.25657	0	172.202	0.713273	131
CUFF.606.1	1930	scaffold1492_72208_73205.0:1-257	43	240	93.6688	1	0.358795	30.5025	156.835	0.850392	197
CUFF.610.1	1934	scaffold1553_122169_126915.0:2904-3052	19	136	188.287	1	1	0	454.564	1.7094	117
CUFF.613.1	1938	scaffold1583_78183_98940.1:1-1614	284	507	197.574	1	1	0	395.149	1.79372	223
CUFF.616.1	1942	scaffold1583_78183_98940.1:1-1614	884	1039	213.189	1	1	0	459.359	1.93548	155
CUFF.618.1	1944	scaffold1588_238186_239932.1:1-518	30	498	564.86	1	1	334.257	795.463	5.12821	468
CUFF.620.1	1946	scaffold1590_1480968_1487402.0:1-903	5	105	220.295	1	1	0	531.84	2	100
CUFF.622.1	1948	scaffold1590_1480968_1487402.0:1-903	212	322	200.269	1	1	0	483.491	1.81818	110
CUFF.624.1	1950	scaffold1590_1480968_1487402.0:1-903	541	641	330.443	1	1	0	712.006	3	100
CUFF.626.1	1952	scaffold1590_1480968_1487402.0:1-903	720	820	220.295	1	1	0	531.84	2	100
CUFF.628.1	1954	scaffold1590_1480968_1487402.1:1-1054	189	304	574.684	1	1	105.456	1043.91	5.21739	115
CUFF.630.1	1956	scaffold1590_1480968_1487402.1:1-1054	412	512	220.295	1	1	0	531.84	2	100
CUFF.632.1	1958	scaffold1590_1480968_1487402.3:1-2307	68	367	20705.7	1	1	18611.4	22799.9	187.981	208
CUFF.634.1	1960	scaffold1590_1480968_1487402.3:1-2307	861	964	427.758	1	1	0	855.516	3.8835	103
CUFF.636.1	1962	scaffold1590_1480968_1487402.3:1-2307	1062	1171	606.318	1	1	111.261	1101.37	5.50459	109
CUFF.638.1	1964	scaffold1590_1480968_1487402.3:1-2307	1231	1493	294.288	1	1	71.8271	516.749	2.67176	262
CUFF.642.1	1970	scaffold1623_331410_334327.2:1-367	62	261	387.454	1	1	94.5664	680.342	3.51759	199
CUFF.646.1	1976	scaffold1656_1_14866.17:1-654	128	281	287.968	1	1	0	575.936	2.61438	153
CUFF.648.1	1978	scaffold1656_1_14866.17:1-654	340	544	107.988	1	1	0	260.706	0.980392	204
CUFF.651.1	1982	scaffold1663_178705_182012.1:1-120	10	110	220.295	1	1	0	531.84	2	100
CUFF.655.1	1988	scaffold1706_300834_308421.1:1-3230	2868	2968	440.591	1	1	0	881.182	4	100
CUFF.658.1	1992	scaffold1715_705178_793551.0:439-1822	402	502	330.443	1	1	0	712.006	3	100
CUFF.660.1	1994	scaffold1715_705178_793551.10:1-5044	161	261	220.295	1	1	0	531.84	2	100
CUFF.662.1	1996	scaffold1715_705178_793551.10:1-5044	521	922	384.556	1	1	179.002	590.109	3.49127	401
CUFF.664.1	1998	scaffold1715_705178_793551.10:1-5044	998	1293	373.382	1	1	137.235	609.53	3.38983	295
CUFF.666.1	2000	scaffold1715_705178_793551.10:1-5044	1617	1989	296.096	1	1	108.828	483.364	2.68817	372
CUFF.668.1	2002	scaffold1715_705178_793551.10:1-5044	2233	2469	513.4	1	1	203.808	822.993	4.66102	236
CUFF.670.1	2004	scaffold1715_705178_793551.10:1-5044	2758	3097	1169.71	1	1	779.807	1559.61	10.6195	339
CUFF.672.1	2006	scaffold1715_705178_793551.10:1-5044	3341	3886	525.475	1	1	319.367	731.584	4.77064	545
CUFF.674.1	2008	scaffold1715_705178_793551.10:1-5044	3947	4652	421.842	1	1	259.475	584.21	3.82979	705
CUFF.676.1	2010	scaffold1715_705178_793551.10:1-5044	4743	4954	678.635	1	1	302.196	1055.07	6.16114	211
CUFF.678.1	2012	scaffold1715_705178_793551.11:1-1941	26	484	288.597	1	1	121.975	455.218	2.62009	458
CUFF.680.1	2014	scaffold1715_705178_793551.11:1-1941	841	941	220.295	1	1	0	531.84	2	100
CUFF.682.1	2016	scaffold1715_705178_793551.11:1-1941	1004	1279	320.43	1	1	93.8517	547.008	2.90909	275
CUFF.684.1	2018	scaffold1715_705178_793551.11:1-1941	1436	1694	256.158	1	1	47.0058	465.309	2.32558	258
CUFF.686.1	2020	scaffold1715_705178_793551.11:1-1941	1810	1910	220.295	1	1	0	531.84	2	100
CUFF.688.1	2022	scaffold1715_705178_793551.16:389-3317	260	395	326.364	1	1	0	652.727	2.96296	135
CUFF.690.1	2024	scaffold1715_705178_793551.16:389-3317	922	1092	259.171	1	1	0	518.342	2.35294	170
CUFF.692.1	2026	scaffold1715_705178_793551.16:389-3317	1373	1583	262.257	1	1	27.6872	496.826	2.38095	210
CUFF.694.1	2028	scaffold1715_705178_793551.16:389-3317	1917	2017	330.443	1	1	0	712.006	3	100
CUFF.697.1	2032	scaffold1715_705178_793551.16:389-3317	2735	2835	220.295	1	1	0	531.84	2	100
CUFF.699.1	2034	scaffold1715_705178_793551.1:1-10641	4966	5066	330.443	1	1	0	712.006	3	100
CUFF.702.1	2038	scaffold1715_705178_793551.1:1-10641	9675	10030	248.22	1	1	72.702	423.739	2.25352	355
CUFF.704.1	2040	scaffold1715_705178_793551.25:1-6375	3159	3280	728.25	1	1	213.299	1243.2	6.61157	121
CUFF.707.1	2044	scaffold1715_705178_793551.2:1-729	447	547	220.295	1	1	0	531.84	2	100
CUFF.709.1	2046	scaffold1715_705178_793551.32:1-2232	862	992	254.187	1	1	0	547.697	2.30769	130
CUFF.711.1	2048	scaffold1715_705178_793551.3:1-2365	206	666	502.848	1	1	283.387	722.309	4.56522	460
CUFF.713.1	2050	scaffold1715_705178_793551.3:1-2365	845	945	330.443	1	1	0	712.006	3	100
CUFF.715.1	2052	scaffold1715_705178_793551.3:1-2365	1658	1962	5569.74	1	1	4671.28	6468.2	50.5661	304
CUFF.718.1	2056	scaffold1715_705178_793551.4:1208-2718	1283	1383	440.591	1	1	0	881.182	4	100
CUFF.720.1	2058	scaffold1715_705178_793551.7:1-268	100	200	330.443	1	1	0	712.006	3	100
CUFF.722.1	2060	scaffold1715_705178_793551.9:1-6910	731	857	437.094	1	1	46.1453	828.043	3.96825	126
CUFF.724.1	2062	scaffold1715_705178_793551.9:1-6910	983	1230	267.565	1	1	49.0992	486.032	2.42915	247
CUFF.728.1	2068	scaffold1715_705178_793551.9:1-6910	3134	3234	440.591	1	1	0	881.182	4	100
CUFF.730.1	2070	scaffold1715_705178_793551.9:1-6910	4927	5098	386.483	1	1	70.921	702.046	3.50877	171
CUFF.732.1	2072	scaffold1715_705178_793551.9:1-6910	5735	5835	220.295	1	1	0	531.84	2	100
CUFF.734.1	2074	scaffold1715_705178_793551.9:1-6910	5990	6090	991.33	1	1	330.443	1652.22	9	100
CUFF.736.1	2076	scaffold1715_705178_793551.9:1-6910	6359	6459	220.295	1	1	0	531.84	2	100
CUFF.738.1	2078	scaffold172_179288_184383.0:1-1170	147	486	357.412	1	1	141.884	572.939	3.24484	339
CUFF.740.1	2080	scaffold172_179288_184383.10:1-275	87	187	330.443	1	1	0	712.006	3	100
CUFF.742.1	2082	scaffold1745_209483_210376.2:1-563	16	202	177.658	1	1	0	382.799	1.6129	186
CUFF.744.1	2084	scaffold1752_4424_5681.1:1-271	52	190	239.452	1	1	0	515.947	2.17391	138
CUFF.747.1	2088	scaffold1763_797514_799547.0:1-1244	58	170	983.462	1	1	361.466	1605.46	8.92857	112
CUFF.749.1	2090	scaffold1763_797514_799547.0:1-1244	235	336	654.343	1	1	120.074	1188.61	5.94059	101
CUFF.751.1	2092	scaffold1763_797514_799547.0:1-1244	431	658	291.139	1	1	53.4251	528.854	2.64317	227
CUFF.754.1	2096	scaffold1776_57246_78907.0:713-2151	364	466	323.964	1	1	0	698.045	2.94118	102
CUFF.756.1	2098	scaffold1776_57246_78907.0:713-2151	629	974	287.342	1	1	95.7806	478.903	2.6087	345
CUFF.759.1	2102	scaffold1776_57246_78907.0:713-2151	1274	1435	273.659	1	1	0	547.318	2.48447	161
CUFF.762.1	2106	scaffold1776_57246_78907.10:1-3441	1919	2019	220.295	1	1	0	531.84	2	100
CUFF.764.1	2108	scaffold1776_57246_78907.10:1-3441	2103	2232	341.543	1	1	0	683.087	3.10078	129
CUFF.768.1	2114	scaffold1776_57246_78907.11:1-2027	769	869	220.295	1	1	0	531.84	2	100
CUFF.770.1	2116	scaffold1776_57246_78907.11:1-2027	1696	1937	91.4089	1	1	0	220.681	0.829876	241
CUFF.772.1	2118	scaffold1776_57246_78907.12:1-924	220	487	412.538	1	1	151.626	673.451	3.74532	267
CUFF.774.1	2120	scaffold1776_57246_78907.12:1-924	674	862	292.946	1	1	30.9271	554.965	2.65957	188
CUFF.776.1	2122	scaffold1776_57246_78907.1:1-4385	266	366	220.295	1	1	0	531.84	2	100
CUFF.778.1	2124	scaffold1776_57246_78907.1:1-4385	537	642	524.513	1	1	55.3743	993.652	4.7619	105
CUFF.781.1	2128	scaffold1776_57246_78907.1:1-4385	1533	1782	221.18	1	1	23.3506	419.01	2.00803	249
CUFF.783.1	2130	scaffold1776_57246_78907.1:1-4385	1839	2038	442.805	1	1	129.695	755.915	4.0201	199
CUFF.785.1	2132	scaffold1776_57246_78907.1:1-4385	2152	2262	300.403	1	1	0	647.278	2.72727	110
CUFF.787.1	2134	scaffold1776_57246_78907.1:1-4385	2357	2675	1939.71	1	1	1421.3	2458.12	17.6101	318
CUFF.789.1	2136	scaffold1776_57246_78907.1:1-4385	2790	3151	335.63	1	1	133.238	538.023	3.04709	361
CUFF.791.1	2138	scaffold1776_57246_78907.1:1-4385	3344	3531	294.513	1	1	31.0925	557.933	2.6738	187
CUFF.793.1	2140	scaffold1776_57246_78907.1:1-4385	3582	3688	311.739	1	1	0	671.704	2.83019	106
CUFF.795.1	2142	scaffold1776_57246_78907.1:1-4385	3758	3998	504.844	1	1	200.412	809.276	4.58333	240
CUFF.797.1	2144	scaffold1776_57246_78907.1:1-4385	4243	4343	550.739	1	1	58.143	1043.33	5	100
CUFF.799.1	2146	scaffold1776_57246_78907.3:1-424	11	111	220.295	1	1	0	531.84	2	100
CUFF.801.1	2148	scaffold1776_57246_78907.3:1-424	168	268	220.295	1	1	0	531.84	2	100
CUFF.803.1	2150	scaffold1776_57246_78907.8:1-212	17	117	220.295	1	1	0	531.84	2	100
CUFF.805.1	2152	scaffold1776_57246_78907.9:500-2790	272	467	225.944	1	1	0	451.888	2.05128	195
CUFF.808.1	2156	scaffold1776_57246_78907.9:500-2790	992	1092	220.295	1	1	0	531.84	2	100
CUFF.810.1	2158	scaffold1776_57246_78907.9:500-2790	1167	1382	256.158	1	1	27.0433	485.272	2.32558	215
CUFF.813.1	2162	scaffold18084_1_6827.5:1-446	142	296	40840.5	1	1	37422.3	44258.7	370.779	154
CUFF.816.1	2166	scaffold18684_1_16801.16:1-1353	487	587	330.443	1	1	0	712.006	3	100
CUFF.818.1	2168	scaffold1886_293901_298694.1:1-1310	538	769	1823.64	1	1	1094.18	2553.09	16.5563	151
CUFF.820.1	2170	scaffold18_44054_84063.3:1-1790	763	869	415.652	1	1	0	831.304	3.77358	106
CUFF.822.1	2172	scaffold18_44054_84063.6:1-6030	692	792	220.295	1	1	0	531.84	2	100
CUFF.824.1	2174	scaffold18_44054_84063.6:1-6030	3475	3575	330.443	1	1	0	712.006	3	100
CUFF.828.1	2178	scaffold18_677707_681544.0:1-401	11	380	256.419	0.480005	0.0618542	160.831	352.008	2.32796	261
CUFF.828.2	2178	scaffold18_677707_681544.0:1-401	11	355	331.213	0.620015	0.0559011	230.027	432.399	3.00699	209
CUFF.828.3	2178	scaffold18_677707_681544.0:1-401	11	380	327.436	0.612945	0.0603422	221.843	433.028	2.9727	207
CUFF.828.4	2178	scaffold18_677707_681544.0:1-401	26	380	499.709	0.935432	0.0872565	375.104	624.314	4.53672	246
CUFF.828.5	2178	scaffold18_677707_681544.0:1-401	52	369	534.201	1	0.0559561	388.769	679.634	4.84986	134
CUFF.830.1	2178	scaffold18_677707_681544.0:1-401	11	347	3419.54	1	0.67869	2835.43	4003.66	31.0451	336
CUFF.832.1	2180	scaffold18_677707_681544.1:94-502	12	315	1018.44	1	0.276525	760.174	1276.7	9.24612	303
CUFF.834.1	2180	scaffold18_677707_681544.1:94-502	15	315	271.924	1	0.0733003	233.845	310.002	2.46872	246
CUFF.834.2	2180	scaffold18_677707_681544.1:94-502	20	315	200.422	0.737053	0.0609029	153.19	247.654	1.81958	160
CUFF.836.1	2180	scaffold18_677707_681544.1:94-502	37	389	184.173	0.141386	0.0581677	78.1827	290.163	1.67205	241
CUFF.836.2	2180	scaffold18_677707_681544.1:94-502	51	313	84.0378	0.0645141	0.0432568	0	308.591	0.762955	100
CUFF.836.3	2180	scaffold18_677707_681544.1:94-502	51	343	280.456	0.2153	0.0947111	0	615.671	2.54618	104
CUFF.836.4	2180	scaffold18_677707_681544.1:94-502	51	367	273.417	0.209897	0.0862077	0	611.009	2.48228	104
CUFF.836.5	2180	scaffold18_677707_681544.1:94-502	93	389	1302.63	1	0.253523	904.018	1701.24	11.8262	239
CUFF.836.6	2180	scaffold18_677707_681544.1:94-502	97	389	212.645	0.163243	0.0534057	0	435.452	1.93054	100
CUFF.839.1	2184	scaffold19233_15646_16645.0:1-765	624	724	330.443	1	1	0	712.006	3	100
CUFF.842.1	2188	scaffold19388_1_16629.12:1-4500	2245	2345	440.591	1	1	0	881.182	4	100
CUFF.844.1	2190	scaffold19388_1_16629.12:1-4500	4222	4322	330.443	1	1	0	712.006	3	100
CUFF.846.1	2192	scaffold199_23113_29960.9:1-1791	1274	1425	5433.84	1	1	4174.67	6693	49.3322	151
CUFF.848.1	2194	scaffold2010_124185_250592.2:1-9581	4782	4914	166.891	1	1	0	402.909	1.51515	132
CUFF.851.1	2198	scaffold2010_124185_250592.5:1-12840	7680	7829	221.774	1	1	0	477.857	2.01342	149
CUFF.853.1	2200	scaffold20235_1_5110.7:1-445	299	399	550.739	1	1	58.143	1043.33	5	100
CUFF.855.1	2202	scaffold20235_1_5110.8:1-499	79	242	337.877	1	1	35.6706	640.082	3.06748	163
CUFF.859.1	2208	scaffold212_23319_837568.376:78-1924	1086	1510	98.7872	1	0.177241	65.9428	131.632	0.896861	223
CUFF.861.1	2208	scaffold212_23319_837568.376:78-1924	880	1034	429.147	1	0.415615	207.199	651.095	3.8961	154
CUFF.861.2	2208	scaffold212_23319_837568.376:78-1924	1416	1516	220.295	0.513333	0.118608	67.3613	373.23	2	100
CUFF.863.1	2208	scaffold212_23319_837568.376:78-1924	922	1359	59.0832	1	0.153235	22.6479	95.5186	0.5364	192
CUFF.863.2	2208	scaffold212_23319_837568.376:78-1924	1096	1359	55.5178	0.939654	0.135302	25.3623	85.6733	0.50403	192
CUFF.865.1	2210	scaffold2149_220019_229290.0:1-6636	251	447	505.78	1	1	168.593	842.967	4.59184	196
CUFF.869.1	2216	scaffold2149_220019_229290.0:1-6636	4765	4865	220.295	1	1	0	531.84	2	100
CUFF.871.1	2218	scaffold2149_220019_229290.0:1-6636	5274	5492	252.632	1	1	26.6711	478.594	2.29358	218
CUFF.873.1	2220	scaffold2149_220019_229290.1:1-2346	706	806	220.295	1	1	0	531.84	2	100
CUFF.875.1	2222	scaffold2149_220019_229290.1:1-2346	1062	1194	166.891	1	1	0	402.909	1.51515	132
CUFF.877.1	2224	scaffold2149_220019_229290.1:1-2346	1810	2304	445.942	1	1	246.511	645.374	4.04858	494
CUFF.879.1	2226	scaffold2191_493013_499593.0:1-437	39	139	330.443	1	1	0	712.006	3	100
CUFF.882.1	2230	scaffold2191_493013_499593.2:1-2633	248	465	203.037	1	1	0	406.075	1.84332	217
CUFF.884.1	2232	scaffold2191_493013_499593.2:1-2633	677	950	484.166	1	1	204.633	763.699	4.3956	273
CUFF.886.1	2234	scaffold2191_493013_499593.2:1-2633	1433	1533	440.591	1	1	0	881.182	4	100
CUFF.888.1	2236	scaffold2191_493013_499593.2:1-2633	2527	2627	440.591	1	1	0	881.182	4	100
CUFF.890.1	2238	scaffold2191_493013_499593.3:1-1803	283	383	220.295	1	1	0	531.84	2	100
CUFF.892.1	2240	scaffold2191_493013_499593.3:1-1803	445	686	228.522	1	1	24.1257	432.919	2.07469	241
CUFF.895.1	2244	scaffold2191_493013_499593.3:1-1803	980	1080	330.443	1	1	0	712.006	3	100
CUFF.897.1	2246	scaffold2191_493013_499593.3:1-1803	1193	1293	220.295	1	1	0	531.84	2	100
CUFF.899.1	2248	scaffold2191_493013_499593.3:1-1803	1593	1790	559.126	1	1	205.504	912.748	5.07614	197
CUFF.904.1	2256	scaffold2246_492912_495425.0:752-1185	59	230	128.828	1	1	0	311.018	1.16959	171
CUFF.906.1	2258	scaffold22499_1_1178.0:1-220	0	167	1912.75	1	1	1202.37	2623.12	17.3653	167
CUFF.908.1	2260	scaffold22499_1_1178.1:1-227	47	223	312.92	1	1	33.0358	592.804	2.84091	176
CUFF.910.1	2262	scaffold2249_276708_284409.1:1-727	351	451	220.295	1	1	0	531.84	2	100
CUFF.912.1	2264	scaffold2249_276708_284409.5:1-1569	142	373	429.147	1	1	143.049	715.245	3.8961	231
CUFF.914.1	2266	scaffold2249_276708_284409.5:1-1569	695	885	115.945	1	1	0	279.916	1.05263	190
CUFF.917.1	2270	scaffold2249_276708_284409.5:1-1569	1350	1549	387.454	1	1	94.5664	680.342	3.51759	199
CUFF.924.1	2282	scaffold2345_207531_231716.0:1-3450	1387	1487	440.591	1	1	0	881.182	4	100
CUFF.928.1	2288	scaffold2345_207531_231716.1:1-4304	1425	1591	464.478	1	1	113.366	815.591	4.21687	166
CUFF.930.1	2290	scaffold2345_207531_231716.1:1-4304	1716	1846	126.993	1	1	0	334.454	1.15293	130
CUFF.934.1	2296	scaffold2345_207531_231716.2:1-4286	3219	3436	152.278	1	1	0	328.113	1.38249	217
CUFF.937.1	2300	scaffold2345_207531_231716.3:1-2045	1187	1287	220.295	1	1	0	531.84	2	100
CUFF.939.1	2302	scaffold2345_207531_231716.4:1-254	68	168	330.443	1	1	0	712.006	3	100
CUFF.941.1	2304	scaffold2345_207531_231716.7:1-1061	890	1011	637.218	1	1	155.527	1118.91	5.78512	121
CUFF.943.1	2306	scaffold2345_207531_231716.8:1-2151	851	951	220.295	1	1	0	531.84	2	100
CUFF.945.1	2308	scaffold2345_416790_448439.11:1-698	31	131	330.443	1	1	0	712.006	3	100
CUFF.947.1	2310	scaffold2345_416790_448439.2:1-5716	306	418	491.731	1	1	51.9134	931.549	4.46429	112
CUFF.949.1	2312	scaffold2345_416790_448439.2:1-5716	2673	2814	156.238	1	1	0	377.192	1.41844	141
CUFF.954.1	2320	scaffold2345_416790_448439.8:1-1409	1025	1301	478.903	1	1	202.408	755.398	4.34783	276
CUFF.956.1	2322	scaffold2345_416790_448439.9:1-899	522	622	330.443	1	1	0	712.006	3	100
CUFF.958.1	2324	scaffold24797_1_6658.1:1-161	9	159	3745.02	1	1	2696.21	4793.84	34	150
CUFF.960.1	2326	scaffold24797_1_6658.2:1-1461	125	551	2275.35	1	1	1790.25	2760.46	20.6573	426
CUFF.962.1	2328	scaffold24797_1_6658.2:1-1461	603	1381	1061.84	1	1	816.615	1307.06	9.6401	778
CUFF.964.1	2330	scaffold24797_1_6658.4:1-1265	1	328	3907.38	1	1	3181.8	4632.96	35.474	327
CUFF.966.1	2332	scaffold2493_10599_41665.18:1296-1900	57	159	323.964	1	1	0	698.045	2.94118	102
CUFF.968.1	2334	scaffold2493_10599_41665.4:1-3606	2328	2521	2038.64	1	1	1356.45	2720.84	18.5083	193
CUFF.970.1	2336	scaffold25103_1_1750.3:1-510	46	146	220.295	1	1	0	531.84	2	100
CUFF.975.1	2340	scaffold2523_300063_303168.0:687-821	8	108	660.886	1	1	121.275	1200.5	6	100
CUFF.978.1	2344	scaffold25856_12627_22490.0:1-646	253	353	220.295	1	1	0	531.84	2	100
CUFF.980.1	2346	scaffold25856_12627_22490.2:1-460	61	161	220.295	1	1	0	531.84	2	100
CUFF.982.1	2348	scaffold2605_366149_366959.0:1-558	119	320	219.199	1	1	0	438.399	1.99005	201
CUFF.985.1	2352	scaffold26372_4704_16950.1:1-765	66	166	440.591	1	1	0	881.182	4	100
CUFF.987.1	2354	scaffold26372_4704_16950.1:1-765	249	502	304.757	1	1	74.3823	535.131	2.7668	253
CUFF.989.1	2356	scaffold26372_4704_16950.1:1-765	565	721	494.253	1	1	120.633	867.873	4.48718	156
CUFF.991.1	2358	scaffold26372_4704_16950.2:1-499	126	498	207.267	1	1	50.5879	363.947	1.88172	372
CUFF.993.1	2360	scaffold2647_694822_697644.1:169-633	110	314	917.898	1	1	472.652	1363.14	8.33333	204
CUFF.996.1	2364	scaffold2668_1418383_1433906.1:1-7652	2028	2128	220.295	1	1	0	531.84	2	100
CUFF.999.1	2368	scaffold2668_1418383_1433906.1:1-7652	3453	3553	220.295	1	1	0	531.84	2	100
CUFF.1001.1	2370	scaffold2668_1418383_1433906.1:1-7652	5633	5733	220.295	1	1	0	531.84	2	100
CUFF.1004.1	2374	scaffold2679_1_11327.0:1-1810	955	1124	325.881	1	1	34.4042	617.358	2.95858	169
CUFF.1006.1	2376	scaffold2679_1_11327.0:1-1810	1201	1442	228.522	1	1	24.1257	432.919	2.07469	241
CUFF.1008.1	2378	scaffold2679_1_11327.0:1-1810	1502	1748	134.327	1	1	0	289.433	1.21951	246
CUFF.1010.1	2380	scaffold2709_150147_160259.0:452-5703	182	282	220.295	1	1	0	531.84	2	100
CUFF.1012.1	2382	scaffold2709_150147_160259.0:452-5703	765	928	405.452	1	1	74.4018	736.502	3.68098	163
CUFF.1014.1	2384	scaffold2709_150147_160259.0:452-5703	2001	2101	440.591	1	1	0	881.182	4	100
CUFF.1016.1	2386	scaffold2709_150147_160259.0:452-5703	2522	2629	308.825	1	1	0	665.426	2.80374	107
CUFF.1020.1	2392	scaffold2796_472934_479935.1:1-1405	516	780	1752.35	1	1	1211.56	2293.14	15.9091	264
CUFF.1022.1	2394	scaffold279_20793_40553.10:1-2340	8	126	1026.8	1	1	407.617	1645.99	9.32203	118
CUFF.1024.1	2396	scaffold279_20793_40553.10:1-2340	208	584	615.187	1	1	346.697	883.676	5.58511	376
CUFF.1026.1	2398	scaffold279_20793_40553.10:1-2340	748	848	220.295	1	1	0	531.84	2	100
CUFF.1028.1	2400	scaffold279_20793_40553.10:1-2340	1700	1877	248.921	1	1	2.84217e-14	497.843	2.25989	177
CUFF.1030.1	2402	scaffold279_20793_40553.10:1-2340	1968	2068	440.591	1	1	0	881.182	4	100
CUFF.1033.1	2406	scaffold279_20793_40553.1:408-792	86	186	330.443	1	1	0	712.006	3	100
CUFF.1035.1	2408	scaffold279_20793_40553.7:1-477	109	209	220.295	1	1	0	531.84	2	100
CUFF.1037.1	2410	scaffold279_20793_40553.7:1-477	348	448	330.443	1	1	0	712.006	3	100
CUFF.1039.1	2412	scaffold28098_66_2618.0:1-387	68	383	734.318	1	1	413.836	1054.8	6.66667	315
CUFF.1041.1	2414	scaffold28098_66_2618.1:1-143	3	119	569.73	1	1	104.547	1034.91	5.17241	116
CUFF.1043.1	2416	scaffold282_148294_190763.0:484-9049	4813	5325	330.443	1	1	0	712.006	3	100
CUFF.1045.1	2418	scaffold282_148294_190763.0:484-9049	6159	6259	440.591	1	1	0	881.182	4	100
CUFF.1047.1	2420	scaffold282_148294_190763.10:1-5341	307	407	220.295	1	1	0	531.84	2	100
CUFF.1050.1	2424	scaffold282_148294_190763.10:1-5341	1184	1540	371.285	1	1	156.923	585.646	3.37079	356
CUFF.1052.1	2426	scaffold282_148294_190763.10:1-5341	1721	2013	716.715	1	1	387.863	1045.57	6.50685	292
CUFF.1054.1	2428	scaffold282_148294_190763.10:1-5341	2670	2770	220.295	1	1	0	531.84	2	100
CUFF.1056.1	2430	scaffold282_148294_190763.3:1-6446	1479	2357	286.098	1	1	0	572.196	2.5974	154
CUFF.1058.1	2430	scaffold282_148294_190763.3:1-6446	2391	2491	220.295	1	1	0	531.84	2	100
CUFF.1060.1	2432	scaffold282_148294_190763.3:1-6446	3341	3528	353.415	1	1	64.8529	641.978	3.20856	187
CUFF.1062.1	2434	scaffold282_148294_190763.3:1-6446	3751	3851	220.295	1	1	0	531.84	2	100
CUFF.1064.1	2436	scaffold282_148294_190763.3:1-6446	5208	5308	330.443	1	1	0	712.006	3	100
CUFF.1066.1	2438	scaffold282_148294_190763.3:1-6446	5486	5586	220.295	1	1	0	531.84	2	100
CUFF.1071.1	2446	scaffold282_148294_190763.6:1-3613	1529	1629	220.295	1	1	0	531.84	2	100
CUFF.1073.1	2448	scaffold282_148294_190763.6:1-3613	3075	3256	182.565	1	1	0	393.374	1.65746	181
CUFF.1078.1	2456	scaffold2942_40142_43081.0:1-146	46	146	220.295	1	1	0	531.84	2	100
CUFF.1080.1	2458	scaffold2942_40142_43081.1:1-378	4	364	1346.25	1	1	940.34	1752.16	12.2222	360
CUFF.1082.1	2460	scaffold2942_40142_43081.2:1-494	3	146	308.106	1	1	0	616.211	2.7972	143
CUFF.1085.1	2464	scaffold2965_216599_224239.1:571-5691	2356	2664	464.909	1	1	207.024	722.795	4.22078	308
CUFF.1088.1	2468	scaffold2965_216599_224239.1:571-5691	3803	3903	220.295	1	1	0	531.84	2	100
CUFF.1091.1	2472	scaffold29988_1_15638.4:1-1160	292	392	440.591	1	1	0	881.182	4	100
CUFF.1093.1	2474	scaffold29988_1_15638.9:599-6583	5218	5318	440.591	1	1	0	881.182	4	100
CUFF.1096.1	2478	scaffold2999_1_134269.11:1-8395	567	667	220.295	1	1	0	531.84	2	100
CUFF.1098.1	2480	scaffold2999_1_134269.17:1-6557	109	209	220.295	1	1	0	531.84	2	100
CUFF.1101.1	2484	scaffold3018_140587_141345.1:1-294	89	189	220.295	1	1	0	531.84	2	100
CUFF.1103.1	2486	scaffold303_927439_935840.0:1-325	211	320	505.265	1	1	53.3422	957.188	4.58716	109
CUFF.1105.1	2488	scaffold303_927439_935840.0:870-1554	174	274	220.295	1	1	0	531.84	2	100
CUFF.1107.1	2490	scaffold303_927439_935840.0:870-1554	493	593	220.295	1	1	0	531.84	2	100
CUFF.1110.1	2494	scaffold3051_515915_753301.119:1-2647	918	1018	220.295	1	1	0	531.84	2	100
CUFF.1113.1	2498	scaffold3051_515915_753301.119:1-2647	1652	2426	220.295	1	1	0	531.84	2	100
CUFF.1116.1	2502	scaffold3051_515915_753301.130:287-1788	1176	1422	179.102	1	1	2.84217e-14	358.204	1.62602	246
CUFF.1118.1	2504	scaffold3051_515915_753301.132:1-690	99	199	440.591	1	1	0	881.182	4	100
CUFF.1120.1	2506	scaffold3051_515915_753301.132:1-690	532	632	220.295	1	1	0	531.84	2	100
CUFF.1122.1	2508	scaffold3051_515915_753301.134:1-2466	29	165	728.919	1	1	242.973	1214.86	6.61765	136
CUFF.1124.1	2510	scaffold3051_515915_753301.134:1-2466	605	794	174.838	1	1	0	376.723	1.5873	189
CUFF.1127.1	2514	scaffold3051_515915_753301.134:1-2466	1409	1574	267.025	1	1	0	534.05	2.42424	165
CUFF.1130.1	2518	scaffold3051_515915_753301.134:1-2466	1875	1975	220.295	1	1	0	531.84	2	100
CUFF.1132.1	2520	scaffold3051_515915_753301.137:1-2218	382	482	220.295	1	1	0	531.84	2	100
CUFF.1135.1	2524	scaffold3051_515915_753301.139:1-1671	94	355	337.618	1	1	98.8859	576.349	3.06513	261
CUFF.1138.1	2528	scaffold3051_515915_753301.139:1-1671	1273	1621	633.033	1	1	349.932	916.134	5.74713	348
CUFF.1140.1	2530	scaffold3051_515915_753301.141:1-3896	8	280	1052.88	1	1	639.908	1465.86	9.55882	272
CUFF.1142.1	2532	scaffold3051_515915_753301.141:1-3896	350	895	505.265	1	1	303.159	707.371	4.58716	545
CUFF.1144.1	2534	scaffold3051_515915_753301.141:1-3896	1133	1409	359.177	1	1	119.726	598.629	3.26087	276
CUFF.1146.1	2538	scaffold3051_515915_753301.141:1-3896	3664	3799	163.182	1	1	0	393.956	1.48148	135
CUFF.1148.1	2540	scaffold3051_515915_753301.142:1-470	146	373	145.57	1	1	0	313.659	1.32159	227
CUFF.1152.1	2546	scaffold3051_515915_753301.143:1-4042	892	2149	2276.01	1	1	1770.23	2781.79	20.6633	392
CUFF.1154.1	2548	scaffold3051_515915_753301.143:1-4042	2347	2528	486.841	1	1	142.592	831.089	4.41989	181
CUFF.1156.1	2550	scaffold3051_515915_753301.143:1-4042	2614	2736	180.57	1	1	0	435.935	1.63934	122
CUFF.1158.1	2552	scaffold3051_515915_753301.143:1-4042	2870	3145	761.021	1	1	411.84	1110.2	6.90909	275
CUFF.1160.1	2554	scaffold3051_515915_753301.143:1-4042	3208	3308	220.295	1	1	0	531.84	2	100
CUFF.1162.1	2556	scaffold3051_515915_753301.143:1-4042	3465	3609	305.966	1	1	0	611.932	2.77778	144
CUFF.1164.1	2558	scaffold3051_515915_753301.144:1-3946	23	123	220.295	1	1	0	531.84	2	100
CUFF.1168.1	2564	scaffold3051_515915_753301.144:1-3946	2533	2664	252.247	1	1	0	543.516	2.29008	131
CUFF.1170.1	2566	scaffold3051_515915_753301.144:1-3946	3032	3132	440.591	1	1	0	881.182	4	100
CUFF.1172.1	2568	scaffold3051_515915_753301.144:1-3946	3214	3351	482.399	1	1	88.5218	876.276	4.37956	137
CUFF.1174.1	2570	scaffold3051_515915_753301.144:1-3946	3465	3614	295.699	1	1	0	591.397	2.68456	149
CUFF.1176.1	2572	scaffold3051_515915_753301.144:1-3946	3734	3834	220.295	1	1	0	531.84	2	100
CUFF.1178.1	2574	scaffold3051_515915_753301.145:1-1204	104	204	220.295	1	1	0	531.84	2	100
CUFF.1180.1	2576	scaffold3051_515915_753301.145:1-1204	271	497	97.4759	1	1	0	235.328	0.884956	226
CUFF.1182.1	2578	scaffold3051_515915_753301.145:1-1204	1055	1164	808.424	1	1	236.782	1380.07	7.33945	109
CUFF.1184.1	2580	scaffold3051_515915_753301.148:1-1338	65	282	456.834	1	1	152.278	761.39	4.14747	217
CUFF.1187.1	2584	scaffold3051_515915_753301.148:1-1338	876	976	220.295	1	1	0	531.84	2	100
CUFF.1189.1	2586	scaffold3051_515915_753301.148:1-1338	1205	1305	550.739	1	1	58.143	1043.33	5	100
CUFF.1191.1	2588	scaffold3051_515915_753301.149:1-1276	655	1232	56.2207	0.99065	0.298251	0	117.933	0.510412	486
CUFF.1191.2	2588	scaffold3051_515915_753301.149:1-1276	655	1263	33.1267	0.583716	0.202538	0	86.6812	0.300748	477
CUFF.1191.3	2588	scaffold3051_515915_753301.149:1-1276	655	1275	56.7513	1	0.302183	0	120.746	0.515229	486
CUFF.1191.4	2588	scaffold3051_515915_753301.149:1-1276	655	1220	32.3546	0.570111	0.197028	0	84.2549	0.293738	477
CUFF.1193.1	2590	scaffold3051_515915_753301.151:1-881	23	668	307.389	1	1	162.484	452.294	2.7907	645
CUFF.1195.1	2592	scaffold3051_515915_753301.152:1-2138	706	806	220.295	1	1	0	531.84	2	100
CUFF.1197.1	2594	scaffold3051_515915_753301.152:1-2138	1320	1420	330.443	1	1	0	712.006	3	100
CUFF.1199.1	2596	scaffold3051_515915_753301.152:1-2138	1917	2046	341.543	1	1	0	683.087	3.10078	129
CUFF.1202.1	2600	scaffold3051_515915_753301.34:990-2454	119	522	300.651	1	1	119.352	481.951	2.72953	403
CUFF.1204.1	2602	scaffold3051_515915_753301.35:1-4966	614	714	550.739	1	1	58.143	1043.33	5	100
CUFF.1206.1	2604	scaffold3051_515915_753301.45:1-2848	2359	2459	440.591	1	1	0	881.182	4	100
CUFF.1210.1	2610	scaffold3051_515915_753301.52:1-2829	1831	1931	330.443	1	1	0	712.006	3	100
CUFF.1213.1	2614	scaffold3051_515915_753301.54:1-2960	1728	1999	243.87	1	1	44.7509	442.988	2.21402	271
CUFF.1216.1	2618	scaffold3051_515915_753301.59:1-453	306	410	211.823	1	1	0	511.385	1.92308	104
CUFF.1218.1	2620	scaffold3051_515915_753301.60:84-706	301	401	220.295	1	1	0	531.84	2	100
CUFF.1220.1	2622	scaffold3051_515915_753301.60:84-706	467	567	220.295	1	1	0	531.84	2	100
CUFF.1222.1	2624	scaffold3051_515915_753301.61:1-1536	596	696	220.295	1	1	0	531.84	2	100
CUFF.1225.1	2628	scaffold3051_515915_753301.63:1-195	3	103	220.295	1	1	0	531.84	2	100
CUFF.1228.1	2632	scaffold3051_515915_753301.93:1-2838	1299	1399	330.443	1	1	0	712.006	3	100
CUFF.1232.1	2638	scaffold3051_515915_753301.97:1-11351	4136	10324	393.385	1	1	72.1875	714.582	3.57143	168
CUFF.1236.1	2642	scaffold318_172436_241853.0:1-677	121	221	330.443	1	1	0	712.006	3	100
CUFF.1238.1	2644	scaffold318_172436_241853.0:1-677	335	557	1488.48	1	1	944.966	2032	13.5135	222
CUFF.1240.1	2646	scaffold318_172436_241853.0:1828-7085	1431	1531	220.295	1	1	0	531.84	2	100
CUFF.1242.1	2648	scaffold318_172436_241853.0:1828-7085	2006	2106	330.443	1	1	0	712.006	3	100
CUFF.1244.1	2650	scaffold318_172436_241853.0:1828-7085	2704	2946	1001.34	1	1	574.369	1428.32	9.09091	242
CUFF.1246.1	2652	scaffold318_172436_241853.0:1828-7085	3050	3150	220.295	1	1	0	531.84	2	100
CUFF.1248.1	2654	scaffold318_172436_241853.0:1828-7085	3755	3855	440.591	1	1	0	881.182	4	100
CUFF.1250.1	2656	scaffold318_172436_241853.0:1828-7085	4461	4830	507.456	1	1	261.304	753.608	4.60705	369
CUFF.1252.1	2658	scaffold318_172436_241853.0:1828-7085	4988	5088	550.739	1	1	58.143	1043.33	5	100
CUFF.1255.1	2662	scaffold318_172436_241853.1:1-3319	1439	1539	220.295	1	1	0	531.84	2	100
CUFF.1258.1	2666	scaffold318_172436_241853.1:1-3319	2178	2371	456.571	1	1	133.727	779.415	4.14508	193
CUFF.1260.1	2668	scaffold318_172436_241853.1:1-3319	2899	3181	156.238	1	1	0	312.476	1.41844	282
CUFF.1262.1	2670	scaffold318_172436_241853.26:1-4284	3528	3635	617.651	1	1	113.341	1121.96	5.60748	107
CUFF.1264.1	2672	scaffold318_172436_241853.2:436-1365	288	552	375.504	1	1	125.168	625.839	3.40909	264
CUFF.1266.1	2674	scaffold318_172436_241853.9:1-2996	2624	2724	220.295	1	1	0	531.84	2	100
CUFF.1268.1	2676	scaffold3192_155513_176529.0:1-2218	49	264	461.084	1	1	153.695	768.473	4.18605	215
CUFF.1270.1	2678	scaffold3192_155513_176529.0:1-2218	531	943	775.312	1	1	487.368	1063.26	7.03883	412
CUFF.1273.1	2682	scaffold3192_155513_176529.0:1-2218	1469	2065	554.435	1	1	351.984	756.886	5.03356	596
CUFF.1275.1	2684	scaffold3192_155513_176529.2:126-9230	5	1280	622.011	1	1	475.401	768.62	5.64706	1275
CUFF.1277.1	2686	scaffold3192_155513_176529.2:126-9230	1495	5238	3496.09	1	1	2953.39	4038.78	31.74	523
CUFF.1279.1	2688	scaffold3192_155513_176529.2:126-9230	6902	7029	260.192	1	1	0	560.635	2.3622	127
CUFF.1281.1	2690	scaffold3192_155513_176529.2:126-9230	7119	7455	196.692	1	1	36.0937	357.291	1.78571	336
CUFF.1283.1	2692	scaffold3192_155513_176529.3:1-4793	707	872	333.781	1	1	35.2382	632.324	3.0303	165
CUFF.1286.1	2696	scaffold3192_155513_176529.3:1-4793	1903	3650	2775.38	1	1	2081.53	3469.22	25.1969	254
CUFF.1288.1	2698	scaffold3192_155513_176529.3:1-4793	3972	4345	147.651	1	1	15.5879	279.714	1.34048	373
CUFF.1290.1	2700	scaffold3192_155513_176529.4:1-1543	39	257	757.897	1	1	366.521	1149.27	6.88073	218
CUFF.1292.1	2702	scaffold3192_155513_176529.4:1-1543	546	806	169.458	1	1	0	338.916	1.53846	260
CUFF.1294.1	2704	scaffold3192_155513_176529.4:1-1543	918	1112	340.663	1	1	62.5128	618.813	3.09278	194
CUFF.1296.1	2706	scaffold3246_233300_235296.0:1-870	102	202	220.295	1	1	0	531.84	2	100
CUFF.1299.1	2710	scaffold32505_1_743.0:1-232	17	117	330.443	1	1	0	712.006	3	100
CUFF.1301.1	2712	scaffold3255_71837_75589.1:1-695	323	423	220.295	1	1	0	531.84	2	100
CUFF.1303.1	2714	scaffold3263_34750_54942.0:31-12154	202	302	330.443	1	1	0	712.006	3	100
CUFF.1305.1	2716	scaffold3263_34750_54942.0:31-12154	1864	2079	307.389	1	1	56.4069	558.371	2.7907	215
CUFF.1307.1	2718	scaffold3263_34750_54942.0:31-12154	2646	3064	289.862	1	1	115.069	464.656	2.63158	418
CUFF.1310.1	2722	scaffold3263_34750_54942.0:31-12154	3448	3603	142.126	1	1	0	343.123	1.29032	155
CUFF.1315.1	2730	scaffold3263_34750_54942.0:31-12154	6300	6465	1935.93	1	1	1216.94	2654.92	17.5758	165
CUFF.1317.1	2732	scaffold3263_34750_54942.0:31-12154	6605	6942	457.587	1	1	212.996	702.178	4.1543	337
CUFF.1320.1	2736	scaffold3263_34750_54942.0:31-12154	11290	11395	209.805	1	1	0	506.515	1.90476	105
CUFF.1324.1	2742	scaffold3263_34750_54942.1:1-2801	1958	2260	218.837	1	1	40.1573	397.516	1.98675	302
CUFF.1326.1	2744	scaffold3263_34750_54942.5:926-3253	831	1071	367.159	1	1	107.538	626.78	3.33333	240
CUFF.1329.1	2748	scaffold3292_213183_221446.7:1-376	63	163	220.295	1	1	0	531.84	2	100
CUFF.1331.1	2750	scaffold3292_213183_221446.8:1-726	166	266	330.443	1	1	0	712.006	3	100
CUFF.1334.1	2754	scaffold3353_1_42648.12:169-2114	29	142	779.807	1	1	228.4	1331.21	7.07965	113
CUFF.1337.1	2758	scaffold337_325633_347634.1:117-1140	53	162	505.265	1	1	53.3422	957.188	4.58716	109
CUFF.1340.1	2762	scaffold337_325633_347634.2:1-3792	1351	1463	688.423	1	1	168.024	1208.82	6.25	112
CUFF.1343.1	2766	scaffold337_325633_347634.2:1-3792	2947	3047	220.295	1	1	0	531.84	2	100
CUFF.1345.1	2768	scaffold337_325633_347634.4:137-4964	371	471	220.295	1	1	0	531.84	2	100
CUFF.1348.1	2772	scaffold337_325633_347634.4:137-4964	1705	1805	220.295	1	1	0	531.84	2	100
CUFF.1351.1	2776	scaffold337_325633_347634.4:137-4964	2304	2415	297.697	1	1	0	641.447	2.7027	111
CUFF.1353.1	2778	scaffold337_325633_347634.4:137-4964	3063	3802	54.9431	1	0.443268	0	165.324	0.498813	100
CUFF.1353.2	2778	scaffold337_325633_347634.4:137-4964	3065	3802	54.9431	1	0.283012	0	132.512	0.498813	100
CUFF.1355.1	2778	scaffold337_325633_347634.4:137-4964	3613	3713	110.148	1	0.27372	33.4665	186.829	1	100
CUFF.1357.1	2778	scaffold337_325633_347634.4:137-4964	3133	3233	220.295	1	1	0	531.84	2	100
CUFF.1359.1	2778	scaffold337_325633_347634.4:137-4964	3502	3602	220.295	1	1	0	531.84	2	100
CUFF.1361.1	2778	scaffold337_325633_347634.4:137-4964	3837	3937	110.148	1	1	0	330.443	1	100
CUFF.1363.1	2778	scaffold337_325633_347634.4:137-4964	3944	4044	110.148	1	1	0	330.443	1	100
CUFF.1365.1	2780	scaffold337_325633_347634.4:137-4964	4331	4629	591.397	1	1	295.699	887.096	5.36913	298
CUFF.1367.1	2782	scaffold337_325633_347634.5:1-8292	46	197	291.782	1	1	5.68434e-14	583.564	2.64901	151
CUFF.1369.1	2784	scaffold337_325633_347634.5:1-8292	497	597	220.295	1	1	0	531.84	2	100
CUFF.1371.1	2786	scaffold337_325633_347634.5:1-8292	1133	1233	771.034	1	1	188.187	1353.88	7	100
CUFF.1373.1	2788	scaffold337_325633_347634.5:1-8292	2072	2172	220.295	1	1	0	531.84	2	100
CUFF.1375.1	2790	scaffold337_325633_347634.5:1-8292	3459	3634	629.416	1	1	231.338	1027.49	5.71429	175
CUFF.1377.1	2792	scaffold337_325633_347634.5:1-8292	4042	4313	243.87	1	1	44.7509	442.988	2.21402	271
CUFF.1379.1	2794	scaffold337_325633_347634.5:1-8292	4412	4528	189.91	1	1	0	458.483	1.72414	116
CUFF.1381.1	2796	scaffold337_325633_347634.5:1-8292	5348	5448	330.443	1	1	0	712.006	3	100
CUFF.1383.1	2798	scaffold337_325633_347634.5:1-8292	6211	6482	934.833	1	1	544.981	1324.69	8.48708	271
CUFF.1385.1	2798	scaffold337_325633_347634.5:1-8292	6529	7486	771.034	1	1	188.187	1353.88	7	100
CUFF.1387.1	2800	scaffold337_325633_347634.5:1-8292	8123	8223	220.295	1	1	0	531.84	2	100
CUFF.1392.1	2808	scaffold3466_158577_223370.19:1-14091	5093	5193	220.295	1	1	0	531.84	2	100
CUFF.1394.1	2810	scaffold3466_158577_223370.20:1-3421	1221	1321	550.739	1	1	58.143	1043.33	5	100
CUFF.1398.1	2816	scaffold3509_354674_405132.2:504-3250	931	1031	220.295	1	1	0	531.84	2	100
CUFF.1404.1	2826	scaffold3546_198548_201217.0:1-1042	221	413	516.318	1	1	172.106	860.529	4.6875	192
CUFF.1406.1	2828	scaffold3546_198548_201217.0:1-1042	709	1038	1138.3	1	1	747.87	1528.74	10.3343	329
CUFF.1408.1	2830	scaffold35653_1_516.0:1-425	268	368	220.295	1	1	0	531.84	2	100
CUFF.1410.1	2832	scaffold358_1100675_1121299.6:1-1745	1439	1539	771.034	1	1	188.187	1353.88	7	100
CUFF.1415.1	2840	scaffold3614_626199_628511.0:838-1549	288	482	283.886	1	1	29.9706	537.801	2.57732	194
CUFF.1420.1	2846	scaffold3678_593949_731090.0:1-8696	5873	5973	220.295	1	1	0	531.84	2	100
CUFF.1423.1	2850	scaffold3678_593949_731090.10:1-3459	3191	3446	1123.08	1	1	682.569	1563.58	10.1961	255
CUFF.1425.1	2852	scaffold3678_593949_731090.11:1-1606	57	301	677.138	1	1	327.465	1026.81	6.14754	244
CUFF.1427.1	2854	scaffold3678_593949_731090.11:1-1606	852	952	220.295	1	1	0	531.84	2	100
CUFF.1429.1	2856	scaffold3678_593949_731090.11:1-1606	1017	1124	514.709	1	1	54.3393	975.079	4.6729	107
CUFF.1432.1	2860	scaffold3678_593949_731090.13:1-2179	1319	1429	400.537	1	1	0	801.074	3.63636	110
CUFF.1434.1	2862	scaffold3678_593949_731090.13:1-2179	1859	1959	220.295	1	1	0	531.84	2	100
CUFF.1437.1	2866	scaffold3678_593949_731090.15:1-4706	379	479	220.295	1	1	0	531.84	2	100
CUFF.1444.1	2878	scaffold3678_593949_731090.18:1-2013	1572	1672	330.443	1	1	0	712.006	3	100
CUFF.1446.1	2880	scaffold3678_593949_731090.19:1-4703	78	178	440.591	1	1	0	881.182	4	100
CUFF.1448.1	2882	scaffold3678_593949_731090.20:438-5931	1822	4069	244.773	1	1	0	489.546	2.22222	180
CUFF.1450.1	2882	scaffold3678_593949_731090.20:438-5931	2042	2205	270.301	1	1	0	540.602	2.45399	163
CUFF.1452.1	2882	scaffold3678_593949_731090.20:438-5931	2941	3041	330.443	1	1	0	712.006	3	100
CUFF.1455.1	2886	scaffold3678_593949_731090.24:1-731	484	584	220.295	1	1	0	531.84	2	100
CUFF.1457.1	2888	scaffold3678_593949_731090.25:1-1906	1599	1699	220.295	1	1	0	531.84	2	100
CUFF.1461.1	2894	scaffold3678_593949_731090.27:1-5151	3310	3410	220.295	1	1	0	531.84	2	100
CUFF.1463.1	2896	scaffold3678_593949_731090.28:1-1209	518	722	161.982	1	1	0	349.023	1.47059	204
CUFF.1465.1	2898	scaffold3678_593949_731090.29:1-336	188	288	330.443	1	1	0	712.006	3	100
CUFF.1469.1	2904	scaffold3678_593949_731090.31:1-2087	1381	1481	220.295	1	1	0	531.84	2	100
CUFF.1472.1	2908	scaffold3678_593949_731090.33:1-11645	3008	3120	590.077	1	1	108.281	1071.87	5.35714	112
CUFF.1474.1	2910	scaffold3678_593949_731090.33:1-11645	3598	3698	1321.77	1	1	558.647	2084.9	12	100
CUFF.1476.1	2912	scaffold3678_593949_731090.33:1-11645	3779	3879	440.591	1	1	0	881.182	4	100
CUFF.1479.1	2916	scaffold3678_593949_731090.33:1-11645	9038	9138	440.591	1	1	0	881.182	4	100
CUFF.1481.1	2918	scaffold3678_593949_731090.33:1-11645	9785	9892	514.709	1	1	54.3393	975.079	4.6729	107
CUFF.1488.1	2930	scaffold3678_593949_731090.7:1-1141	829	929	220.295	1	1	0	531.84	2	100
CUFF.1491.1	2934	scaffold36831_1_1862.3:105-367	36	260	295.039	1	1	54.1406	535.937	2.67857	224
CUFF.1494.1	2938	scaffold3686_30418_32062.3:1-358	225	325	220.295	1	1	0	531.84	2	100
CUFF.1496.1	2940	scaffold3691_277462_280718.2:1-1287	244	1264	66.13	1	0.317296	4.03784	128.222	0.600375	287
CUFF.1496.2	2940	scaffold3691_277462_280718.2:1-1287	549	1264	42.5221	0.643008	0.160978	0	105.137	0.386046	177
CUFF.1496.3	2940	scaffold3691_277462_280718.2:1-1287	687	1264	29.0964	0.439988	0.174912	0	94.1841	0.264158	179
CUFF.1496.4	2940	scaffold3691_277462_280718.2:1-1287	765	1264	28.9169	0.437273	0.173002	0	93.5143	0.262528	179
CUFF.1496.5	2940	scaffold3691_277462_280718.2:1-1287	830	1264	28.9931	0.438426	0.173813	0	96.9636	0.26322	179
CUFF.1498.1	2942	scaffold370_32555_38341.11:62-270	7	190	361.14	1	1	66.2705	656.01	3.27869	183
CUFF.1500.1	2944	scaffold370_32555_38341.12:1-281	133	258	176.236	1	1	0	425.472	1.6	125
CUFF.1502.1	2946	scaffold370_32555_38341.5:765-1510	93	746	1416.91	1	1	1107.71	1726.1	12.8637	653
CUFF.1504.1	2948	scaffold370_32555_38341.6:1-186	24	175	291.782	1	1	5.68434e-14	583.564	2.64901	151
CUFF.1506.1	2950	scaffold370_32555_38341.9:1-463	40	442	383.599	1	1	178.557	588.641	3.48259	402
CUFF.1508.1	2952	scaffold3792_190974_193299.2:1-382	80	180	220.295	1	1	0	531.84	2	100
CUFF.1512.1	2958	scaffold3881_338865_340273.1:1-789	328	428	220.295	1	1	0	531.84	2	100
CUFF.1515.1	2962	scaffold38846_1_580.0:1-199	76	182	415.652	1	1	0	831.304	3.77358	106
CUFF.1518.1	2966	scaffold38931_1_453.0:1-133	1	130	1878.49	1	1	1077.5	2679.48	17.0543	129
CUFF.1520.1	2968	scaffold3944_172345_173489.1:1-284	78	277	221.402	1	1	0	442.805	2.01005	199
CUFF.1524.1	2974	scaffold4007_80769_91370.5:1-347	7	338	432.604	1	1	192.639	672.57	3.92749	331
CUFF.1526.1	2976	scaffold40309_61_393.0:1-129	20	120	440.591	1	1	0	881.182	4	100
CUFF.1528.1	2978	scaffold4073_258062_321715.0:107-404	16	298	8358.73	1	1	7215.95	9501.51	75.8865	282
CUFF.1530.1	2980	scaffold4073_258062_321715.0:682-903	1	222	32446.2	1	1	29902.9	34989.6	294.57	221
CUFF.1532.1	2982	scaffold4073_258062_321715.10:1-143	4	142	1037.62	1	1	462.054	1613.19	9.42029	138
CUFF.1534.1	2984	scaffold4073_258062_321715.13:1-155	4	124	367.159	1	1	5.68434e-14	734.318	3.33333	120
CUFF.1536.1	2986	scaffold4073_258062_321715.14:1-647	13	639	10891.6	1	1	10016.1	11767.1	98.8818	626
CUFF.1538.1	2988	scaffold4073_258062_321715.15:1-2305	1	2305	28784.7	1	1	28042.8	29526.6	261.328	2304
CUFF.1540.1	2990	scaffold4073_258062_321715.16:1-299	0	299	46379.9	1	1	43765.7	48994.2	421.07	299
CUFF.1542.1	2992	scaffold4073_258062_321715.17:1-123	5	122	2071.15	1	1	1188.01	2954.3	18.8034	117
CUFF.1544.1	2994	scaffold4073_258062_321715.19:1-1145	0	1144	22703.5	1	1	21768.4	23638.6	206.118	1144
CUFF.1546.1	2998	scaffold4073_258062_321715.1:1-7699	7193	7692	1280.27	1	1	944.058	1616.49	11.6232	499
CUFF.1548.1	3000	scaffold4073_258062_321715.20:1-145	0	145	13141.8	1	1	11143.5	15140.1	119.31	145
CUFF.1550.1	3002	scaffold4073_258062_321715.21:1-154	3	153	6315.14	1	1	4953.18	7677.09	57.3333	150
CUFF.1552.1	3004	scaffold4073_258062_321715.22:1-1210	0	1210	16658.7	1	1	15879.9	17437.5	151.24	1210
CUFF.1554.1	3006	scaffold4073_258062_321715.25:1-104	0	100	330.443	1	1	0	712.006	3	100
CUFF.1556.1	3008	scaffold4073_258062_321715.26:1-1321	42	1319	29093.8	1	1	28091.9	30095.7	264.134	1277
CUFF.1558.1	3010	scaffold4073_258062_321715.27:1-260	0	260	18809.8	1	1	17024.5	20595.2	170.769	260
CUFF.1560.1	3012	scaffold4073_258062_321715.28:1-1944	0	1932	44498.1	1	1	43490.7	45505.5	403.986	1932
CUFF.1562.1	3014	scaffold4073_258062_321715.29:1-5730	32	2367	46799.8	1	1	45860.1	47739.5	424.882	2335
CUFF.1564.1	3016	scaffold4073_258062_321715.29:1-5730	2923	3064	234.357	1	1	0	504.969	2.12766	141
CUFF.1566.1	3018	scaffold4073_258062_321715.29:1-5730	3123	3223	220.295	1	1	0	531.84	2	100
CUFF.1568.1	3018	scaffold4073_258062_321715.29:1-5730	3254	4091	1809.57	1	1	1275.96	2343.18	16.4286	280
CUFF.1570.1	3020	scaffold4073_258062_321715.2:1-1770	0	1770	33598.2	1	1	32683.7	34512.7	305.028	1770
CUFF.1572.1	3022	scaffold4073_258062_321715.30:1-5127	169	269	330.443	1	1	0	712.006	3	100
CUFF.1574.1	3024	scaffold4073_258062_321715.30:1-5127	796	4697	3902.4	1	0.760783	2694.82	5109.98	35.4288	525
CUFF.1574.2	3024	scaffold4073_258062_321715.30:1-5127	796	4697	1258.71	0.322546	0.239217	148.598	2368.81	11.4274	525
CUFF.1576.1	3026	scaffold4073_258062_321715.31:1-1674	1045	1145	220.295	1	1	0	531.84	2	100
CUFF.1578.1	3028	scaffold4073_258062_321715.36:1-1785	760	943	1504.75	1	1	902.85	2106.65	13.6612	183
CUFF.1580.1	3030	scaffold4073_258062_321715.38:1-1331	481	584	534.698	1	1	56.4495	1012.95	4.85437	103
CUFF.1582.1	3032	scaffold4073_258062_321715.5:1-1461	0	1370	27914.8	1	1	26967.3	28862.3	253.431	1370
CUFF.1584.1	3034	scaffold4073_258062_321715.6:1-280	3	277	6070.19	1	1	5082.22	7058.16	55.1095	274
CUFF.1586.1	3036	scaffold4073_258062_321715.7:1-546	2	534	8406.01	1	1	7571.65	9240.38	76.3158	532
CUFF.1588.1	3038	scaffold4073_258062_321715.8:1-152	0	152	13043.8	1	1	11099.4	14988.3	118.421	152
CUFF.1590.1	3040	scaffold41035_1_2906.1:1-477	64	164	220.295	1	1	0	531.84	2	100
CUFF.1592.1	3042	scaffold41523_1_799.1:1-120	1	115	1159.45	1	1	490.041	1828.86	10.5263	114
CUFF.1594.1	3044	scaffold417_816871_819155.0:1-1224	45	145	330.443	1	1	0	712.006	3	100
CUFF.1596.1	3046	scaffold417_816871_819155.0:1-1224	375	475	440.591	1	1	0	881.182	4	100
CUFF.1598.1	3048	scaffold417_816871_819155.0:1-1224	822	922	881.182	1	1	258.092	1504.27	8	100
CUFF.1600.1	3050	scaffold4236_438616_441067.2:1-1155	172	425	1175.49	1	1	723.044	1627.94	10.6719	253
CUFF.1602.1	3052	scaffold4245_1125294_1125918.0:1-190	7	178	1095.04	1	1	563.866	1626.21	9.94152	171
CUFF.1606.1	3058	scaffold4324_609739_610485.0:1-745	133	239	519.565	1	1	54.8519	984.278	4.71698	106
CUFF.1609.1	3062	scaffold4332_577875_580764.0:1-1529	161	261	330.443	1	1	0	712.006	3	100
CUFF.1611.1	3064	scaffold4337_37249_39006.1:1-230	4	104	220.295	1	1	0	531.84	2	100
CUFF.1613.1	3066	scaffold43505_1_497.0:75-473	33	398	724.259	1	1	428.582	1019.94	6.57534	365
CUFF.1615.1	3068	scaffold4408_336207_338005.0:1-1222	177	277	220.295	1	1	0	531.84	2	100
CUFF.1617.1	3070	scaffold4434_70606_73942.1:1-200	45	145	660.886	1	1	121.275	1200.5	6	100
CUFF.1620.1	3074	scaffold4467_305726_313615.2:1-6205	837	963	174.838	1	1	0	422.096	1.5873	126
CUFF.1623.1	3078	scaffold4467_305726_313615.2:1-6205	2819	2989	259.171	1	1	0	518.342	2.35294	170
CUFF.1625.1	3080	scaffold4467_305726_313615.2:1-6205	3062	3333	203.225	1	1	21.455	384.994	1.84502	271
CUFF.1627.1	3082	scaffold4467_305726_313615.2:1-6205	3721	3821	220.295	1	1	0	531.84	2	100
CUFF.1629.1	3084	scaffold4560_83283_96367.0:37-8500	6193	6293	550.739	1	1	58.143	1043.33	5	100
CUFF.1631.1	3086	scaffold4620_105761_106991.0:417-896	104	252	148.848	1	1	0	359.352	1.35135	148
CUFF.1633.1	3088	scaffold4636_801292_802720.0:83-1170	298	869	550.739	1	1	58.143	1043.33	5	100
CUFF.1635.1	3088	scaffold4636_801292_802720.0:83-1170	911	1060	147.849	1	1	0	356.94	1.34228	149
CUFF.1638.1	3092	scaffold4638_159991_197472.13:1-5328	3183	3323	314.708	1	1	0	629.416	2.85714	140
CUFF.1640.1	3094	scaffold4638_159991_197472.13:1-5328	4495	4595	220.295	1	1	0	531.84	2	100
CUFF.1643.1	3098	scaffold46401_1_5714.0:443-616	48	148	220.295	1	1	0	531.84	2	100
CUFF.1647.1	3104	scaffold469_101728_104087.0:1-1089	483	617	164.4	1	1	0	396.896	1.49254	134
CUFF.1649.1	3106	scaffold469_162125_163824.1:1-158	15	152	643.199	1	1	188.388	1098.01	5.83942	137
CUFF.1651.1	3108	scaffold469_63747_66180.0:1-323	42	142	220.295	1	1	0	531.84	2	100
CUFF.1654.1	3112	scaffold47408_1_662.0:40-273	16	142	174.838	1	1	0	422.096	1.5873	126
CUFF.1657.1	3116	scaffold4756_21554_41707.4:1-13295	12779	12905	174.63	1	1	0	421.741	1.58542	126
CUFF.1660.1	3120	scaffold4928_28043_41223.1:1-404	75	252	497.843	1	1	145.815	849.871	4.51977	177
CUFF.1662.1	3122	scaffold4928_28043_41223.3:1-3456	615	715	330.443	1	1	0	712.006	3	100
CUFF.1664.1	3124	scaffold4928_28043_41223.3:1-3456	1036	1268	237.387	1	1	25.0617	449.713	2.15517	232
CUFF.1666.1	3126	scaffold4928_28043_41223.3:1-3456	1497	1597	220.295	1	1	0	531.84	2	100
CUFF.1668.1	3128	scaffold4928_28043_41223.3:1-3456	2062	2281	251.479	1	1	26.5493	476.408	2.28311	219
CUFF.1670.1	3130	scaffold4928_28043_41223.3:1-3456	2508	2635	173.461	1	1	0	418.772	1.5748	127
CUFF.1672.1	3132	scaffold4930_459498_461173.0:1-855	114	787	245.5	1	1	118.724	372.276	2.22883	673
CUFF.1674.1	3134	scaffold4930_459498_461173.2:1-534	17	238	199.362	1	1	0	398.725	1.80995	221
CUFF.1676.1	3136	scaffold4942_626903_631976.0:1-4480	16	170	429.147	1	1	78.75	779.544	3.8961	154
CUFF.1678.1	3138	scaffold4942_626903_631976.0:1-4480	562	1030	494.253	1	1	278.543	709.962	4.48718	468
CUFF.1681.1	3142	scaffold4942_626903_631976.0:1-4480	1537	1696	415.652	1	1	76.2735	755.03	3.77358	159
CUFF.1683.1	3144	scaffold4942_626903_631976.0:1-4480	1933	2505	558.441	1	1	351.041	765.841	5.06993	572
CUFF.1685.1	3146	scaffold4942_626903_631976.0:1-4480	2629	2729	220.295	1	1	0	531.84	2	100
CUFF.1687.1	3148	scaffold4942_626903_631976.0:1-4480	3159	3511	469.38	1	1	226.993	711.766	4.26136	352
CUFF.1689.1	3150	scaffold4942_626903_631976.0:1-4480	3756	3856	440.591	1	1	0	881.182	4	100
CUFF.1691.1	3152	scaffold4942_626903_631976.0:1-4480	4271	4371	220.295	1	1	0	531.84	2	100
CUFF.1693.1	3154	scaffold5016_390204_395403.0:1-624	343	443	220.295	1	1	0	531.84	2	100
CUFF.1697.1	3160	scaffold5181_111937_115898.3:1-1074	460	619	207.826	1	1	0	447.803	1.88679	159
CUFF.1699.1	3162	scaffold5193_60642_63683.3:1-172	42	163	273.094	1	1	0	588.435	2.47934	121
CUFF.1703.1	3168	scaffold5212_42760_48299.2:1-500	286	439	143.984	1	1	0	347.608	1.30719	153
CUFF.1705.1	3170	scaffold5212_42760_48299.3:1-334	58	284	341.166	1	1	83.2686	599.063	3.09735	226
CUFF.1707.1	3172	scaffold5212_42760_48299.4:1-2592	69	280	417.622	1	1	122.319	712.925	3.79147	211
CUFF.1710.1	3176	scaffold5212_42760_48299.4:1-2592	1050	1371	514.709	1	1	248.914	780.504	4.6729	321
CUFF.1712.1	3178	scaffold5212_42760_48299.4:1-2592	1475	1577	323.964	1	1	0	698.045	2.94118	102
CUFF.1714.1	3180	scaffold5212_42760_48299.4:1-2592	1880	2185	505.596	1	1	235.344	775.849	4.59016	305
CUFF.1717.1	3184	scaffold5227_381496_383074.2:155-387	1	176	440.442	1	1	107.443	773.44	3.99864	175
CUFF.1728.1	3204	scaffold5236_1_53496.27:1-3599	214	416	218.114	1	1	0	436.229	1.9802	202
CUFF.1732.1	3210	scaffold5236_1_53496.28:1-753	492	592	220.295	1	1	0	531.84	2	100
CUFF.1734.1	3212	scaffold5236_1_53496.42:1-1231	55	614	110.148	1	1	0	330.443	1	100
CUFF.1736.1	3212	scaffold5236_1_53496.42:1-1231	620	720	330.443	1	1	0	712.006	3	100
CUFF.1738.1	3214	scaffold5236_1_53496.43:1-2312	1337	1437	220.295	1	1	0	531.84	2	100
CUFF.1740.1	3216	scaffold5317_23978_40683.0:1-1673	245	345	220.295	1	1	0	531.84	2	100
CUFF.1743.1	3220	scaffold539_1012306_1035920.2:1-293	11	113	323.964	1	1	0	698.045	2.94118	102
CUFF.1749.1	3226	scaffold5448_48568_56669.0:1-4068	593	876	544.9	1	1	253.639	836.162	4.947	283
CUFF.1751.1	3228	scaffold5448_48568_56669.0:1-4068	987	2627	957.806	1	1	506.292	1409.32	8.69565	207
CUFF.1753.1	3230	scaffold5448_48568_56669.4:1-665	422	643	847.29	1	1	436.294	1258.29	7.69231	221
CUFF.1755.1	3232	scaffold5528_176605_186664.0:1-8122	578	678	220.295	1	1	0	531.84	2	100
CUFF.1757.1	3234	scaffold5528_176605_186664.0:1-8122	3241	3435	454.217	1	1	133.037	775.398	4.12371	194
CUFF.1759.1	3236	scaffold5528_176605_186664.0:1-8122	4932	5032	220.295	1	1	0	531.84	2	100
CUFF.1761.1	3238	scaffold5528_176605_186664.0:1-8122	5996	6096	330.443	1	1	0	712.006	3	100
CUFF.1763.1	3240	scaffold5528_176605_186664.0:1-8122	6277	6377	330.443	1	1	0	712.006	3	100
CUFF.1768.1	3248	scaffold5572_22177_71214.14:1-8774	3699	3799	330.443	1	1	0	712.006	3	100
CUFF.1771.1	3252	scaffold5572_22177_71214.16:1-3902	2781	3048	59364.3	1	1	56234.4	62494.1	538.951	267
CUFF.1773.1	3254	scaffold5572_22177_71214.6:518-2782	849	974	352.473	1	1	0	704.946	3.2	125
CUFF.1775.1	3256	scaffold5596_291113_292218.0:1-789	32	132	220.295	1	1	0	531.84	2	100
CUFF.1777.1	3258	scaffold56_838385_866396.0:73-4627	798	911	194.952	1	1	0	470.655	1.76991	113
CUFF.1781.1	3264	scaffold5829_3105939_3125510.0:1-1518	1247	1347	220.295	1	1	0	531.84	2	100
CUFF.1784.1	3268	scaffold5829_3105939_3125510.11:1-3353	21	239	505.265	1	1	185.707	824.822	4.58716	218
CUFF.1786.1	3270	scaffold5829_3105939_3125510.11:1-3353	936	1087	364.728	1	1	38.5053	690.95	3.31126	151
CUFF.1788.1	3272	scaffold5829_3105939_3125510.11:1-3353	1387	1594	266.057	1	1	28.0884	504.026	2.41546	207
CUFF.1790.1	3274	scaffold5829_3105939_3125510.11:1-3353	2854	2954	771.034	1	1	188.187	1353.88	7	100
CUFF.1793.1	3278	scaffold5829_3105939_3125510.11:1-3353	3253	3353	220.295	1	1	0	531.84	2	100
CUFF.1795.1	3280	scaffold5829_3105939_3125510.1:1-3615	2742	2842	330.443	1	1	0	712.006	3	100
CUFF.1798.1	3284	scaffold5829_3105939_3125510.3:1-1177	789	889	220.295	1	1	0	531.84	2	100
CUFF.1801.1	3288	scaffold5829_3105939_3125510.6:1-2732	2108	2208	440.591	1	1	0	881.182	4	100
CUFF.1803.1	3290	scaffold5829_3105939_3125510.7:1-2634	367	467	220.295	1	1	0	531.84	2	100
CUFF.1806.1	3294	scaffold5829_3105939_3125510.7:1-2634	1542	1642	220.295	1	1	0	531.84	2	100
CUFF.1808.1	3296	scaffold5829_3105939_3125510.7:1-2634	1797	1897	550.739	1	1	58.143	1043.33	5	100
CUFF.1810.1	3298	scaffold5829_3105939_3125510.7:1-2634	2325	2566	319.931	1	1	78.0859	561.776	2.90456	241
CUFF.1815.1	3306	scaffold5868_681407_686886.0:1-4719	231	331	220.295	1	1	0	531.84	2	100
CUFF.1817.1	3308	scaffold5868_681407_686886.0:1-4719	1480	1608	1376.85	1	1	688.423	2065.27	12.5	128
CUFF.1819.1	3310	scaffold5868_681407_686886.0:1-4719	3166	3312	452.662	1	1	83.065	822.259	4.10959	146
CUFF.1821.1	3312	scaffold5951_178287_201619.2:1-5066	1655	1755	330.443	1	1	0	712.006	3	100
CUFF.1823.1	3314	scaffold5951_178287_201619.3:1-5554	3103	3203	220.295	1	1	0	531.84	2	100
CUFF.1825.1	3316	scaffold5951_178287_201619.3:1-5554	3411	3643	94.955	1	1	0	229.242	0.862069	232
CUFF.1828.1	3320	scaffold6097_3386_11283.2:1-1766	38	1407	490.299	1	0.592051	331.538	649.061	4.45129	812
CUFF.1828.2	3320	scaffold6097_3386_11283.2:1-1766	412	1407	75.4249	0.153834	0.0688927	0	180.53	0.684761	409
CUFF.1828.3	3320	scaffold6097_3386_11283.2:1-1766	861	1407	471.051	0.960742	0.102558	281.593	660.509	4.27654	304
CUFF.1830.1	3320	scaffold6097_3386_11283.2:1-1766	535	1093	286.768	1	0.154546	243.521	330.015	2.60348	386
CUFF.1832.1	3320	scaffold6097_3386_11283.2:1-1766	1319	1542	395.149	1	0.0819519	358.675	431.623	3.58744	223
CUFF.1834.1	3322	scaffold6147_145587_152535.4:1-548	20	504	363.266	0.499373	0.0738805	83.372	643.16	3.29799	168
CUFF.1834.2	3322	scaffold6147_145587_152535.4:1-548	26	532	333.781	0.45884	0.0613329	120.716	546.846	3.0303	198
CUFF.1834.3	3322	scaffold6147_145587_152535.4:1-548	29	504	42.8306	0.0588782	0.0253949	0	201.904	0.388847	180
CUFF.1834.4	3322	scaffold6147_145587_152535.4:1-548	29	504	42.2023	0.0580144	0.0199807	0	148.697	0.383142	203
CUFF.1834.5	3322	scaffold6147_145587_152535.4:1-548	30	504	343.369	0.472021	0.0772376	128.891	557.848	3.11735	236
CUFF.1834.6	3322	scaffold6147_145587_152535.4:1-548	32	470	211.034	0.290103	0.05369	82.0135	340.054	1.91591	286
CUFF.1834.7	3322	scaffold6147_145587_152535.4:1-548	37	504	727.445	1	0.208966	457.555	997.335	6.60426	359
CUFF.1834.8	3322	scaffold6147_145587_152535.4:1-548	37	250	430.302	0.591525	0.0786341	70.3473	790.257	3.90659	158
CUFF.1834.9	3322	scaffold6147_145587_152535.4:1-548	37	504	131.507	0.18078	0.0578262	0	319.261	1.19392	298
CUFF.1834.10	3322	scaffold6147_145587_152535.4:1-548	37	535	151.642	0.208459	0.0519417	0	398.699	1.37672	207
CUFF.1834.11	3322	scaffold6147_145587_152535.4:1-548	37	455	303.7	0.417489	0.0688525	23.0935	584.307	2.75721	218
CUFF.1834.12	3322	scaffold6147_145587_152535.4:1-548	40	504	245.379	0.337317	0.0695341	89.2698	401.489	2.22773	342
CUFF.1836.1	3322	scaffold6147_145587_152535.4:1-548	37	504	427.658	1	0.152729	373.552	481.764	3.88259	467
CUFF.1838.1	3324	scaffold6167_1_19407.2:1-1499	236	336	330.443	1	1	0	712.006	3	100
CUFF.1840.1	3326	scaffold6197_56690_60821.0:1280-3916	69	283	308.825	1	1	56.6705	560.98	2.80374	214
CUFF.1842.1	3328	scaffold6197_56690_60821.0:1280-3916	471	652	182.565	1	1	0	393.374	1.65746	181
CUFF.1844.1	3330	scaffold6197_56690_60821.0:1280-3916	1301	1401	220.295	1	1	0	531.84	2	100
CUFF.1846.1	3332	scaffold623_394984_460802.0:1-728	193	298	314.708	1	1	0	678.101	2.85714	105
CUFF.1848.1	3334	scaffold623_394984_460802.11:1-1269	678	778	220.295	1	1	0	531.84	2	100
CUFF.1850.1	3336	scaffold623_394984_460802.11:1-1269	885	985	220.295	1	1	0	531.84	2	100
CUFF.1852.1	3338	scaffold623_394984_460802.14:1-1420	477	771	974.096	1	1	592.024	1356.17	8.84354	294
CUFF.1854.1	3340	scaffold623_394984_460802.14:1-1420	841	1027	414.535	1	1	101.176	727.893	3.76344	186
CUFF.1856.1	3340	scaffold623_394984_460802.14:1-1420	1063	1191	516.318	1	1	94.746	937.889	4.6875	128
CUFF.1858.1	3340	scaffold623_394984_460802.14:1-1420	1223	1378	220.295	1	1	0	531.84	2	100
CUFF.1860.1	3342	scaffold623_394984_460802.15:1-3366	32	289	342.872	1	1	100.425	585.32	3.11284	257
CUFF.1862.1	3344	scaffold623_394984_460802.15:1-3366	668	768	220.295	1	1	0	531.84	2	100
CUFF.1864.1	3346	scaffold623_394984_460802.15:1-3366	1217	1317	220.295	1	1	0	531.84	2	100
CUFF.1866.1	3348	scaffold623_394984_460802.15:1-3366	1420	1672	349.675	1	1	102.418	596.933	3.1746	252
CUFF.1868.1	3350	scaffold623_394984_460802.15:1-3366	2092	2636	870.653	1	1	605.106	1136.2	7.90441	544
CUFF.1870.1	3352	scaffold623_394984_460802.15:1-3366	2758	3298	713.921	1	1	472.571	955.27	6.48148	540
CUFF.1872.1	3354	scaffold623_394984_460802.17:1-1020	11	958	1151.49	1	1	920.033	1382.95	10.4541	947
CUFF.1875.1	3358	scaffold623_394984_460802.1:1-783	327	570	90.6566	1	1	0	218.864	0.823045	243
CUFF.1877.1	3360	scaffold623_394984_460802.21:1-484	178	291	194.952	1	1	0	470.655	1.76991	113
CUFF.1879.1	3362	scaffold623_394984_460802.21:801-3132	193	293	220.295	1	1	0	531.84	2	100
CUFF.1881.1	3364	scaffold623_394984_460802.21:801-3132	801	1327	502.575	1	1	297.4	707.751	4.56274	526
CUFF.1883.1	3366	scaffold623_394984_460802.22:1460-2311	68	168	440.591	1	1	0	881.182	4	100
CUFF.1885.1	3368	scaffold623_394984_460802.22:758-999	38	138	220.295	1	1	0	531.84	2	100
CUFF.1888.1	3372	scaffold623_394984_460802.23:1-624	276	434	348.569	1	1	36.7994	660.338	3.16456	158
CUFF.1890.1	3374	scaffold623_394984_460802.25:1-736	458	558	220.295	1	1	0	531.84	2	100
CUFF.1892.1	3376	scaffold623_394984_460802.26:1-415	232	332	330.443	1	1	0	712.006	3	100
CUFF.1894.1	3378	scaffold623_394984_460802.32:1-459	197	365	196.692	1	1	0	423.813	1.78571	168
CUFF.1897.1	3382	scaffold623_394984_460802.32:785-3833	2661	2761	220.295	1	1	0	531.84	2	100
CUFF.1899.1	3384	scaffold623_394984_460802.32:785-3833	2824	3040	203.977	1	1	0	407.955	1.85185	216
CUFF.1901.1	3386	scaffold623_394984_460802.36:1-422	113	213	330.443	1	1	0	712.006	3	100
CUFF.1903.1	3388	scaffold623_394984_460802.3:1-265	12	135	626.857	1	1	152.998	1100.72	5.69106	123
CUFF.1906.1	3392	scaffold623_394984_460802.40:1225-2972	453	553	220.295	1	1	0	531.84	2	100
CUFF.1908.1	3394	scaffold623_394984_460802.40:1225-2972	747	911	201.49	1	1	0	434.15	1.82927	164
CUFF.1910.1	3396	scaffold623_394984_460802.40:1225-2972	974	1074	330.443	1	1	0	712.006	3	100
CUFF.1913.1	3400	scaffold623_394984_460802.40:1225-2972	1365	1465	220.295	1	1	0	531.84	2	100
CUFF.1915.1	3402	scaffold623_394984_460802.41:1-776	1	101	220.295	1	1	0	531.84	2	100
CUFF.1917.1	3404	scaffold623_394984_460802.42:713-1887	919	1019	220.295	1	1	0	531.84	2	100
CUFF.1919.1	3406	scaffold623_394984_460802.43:1-1524	185	285	330.443	1	1	0	712.006	3	100
CUFF.1922.1	3410	scaffold623_394984_460802.48:1-2544	149	249	220.295	1	1	0	531.84	2	100
CUFF.1925.1	3414	scaffold623_394984_460802.48:1-2544	2024	2285	464.224	1	1	184.286	744.162	4.21456	261
CUFF.1927.1	3416	scaffold623_394984_460802.49:1-898	621	769	520.969	1	1	127.153	914.785	4.72973	148
CUFF.1930.1	3420	scaffold623_394984_460802.50:1-528	300	400	330.443	1	1	0	712.006	3	100
CUFF.1933.1	3424	scaffold623_394984_460802.5:56-207	0	100	220.295	1	1	0	531.84	2	100
CUFF.1935.1	3426	scaffold623_394984_460802.6:544-2093	440	731	492.069	1	1	219.118	765.02	4.46735	291
CUFF.1937.1	3428	scaffold623_394984_460802.6:544-2093	1069	1535	567.285	1	1	335.692	798.877	5.15021	466
CUFF.1939.1	3430	scaffold623_394984_460802.7:1-1492	19	409	932.019	1	1	607.532	1256.51	8.46154	390
CUFF.1941.1	3432	scaffold623_394984_460802.7:1-1492	634	734	220.295	1	1	0	531.84	2	100
CUFF.1944.1	3436	scaffold6241_521008_545236.8:1-1713	858	958	330.443	1	1	0	712.006	3	100
CUFF.1947.1	3440	scaffold6342_333375_336605.0:1-2777	336	729	196.192	1	1	47.8848	344.499	1.78117	393
CUFF.1949.1	3442	scaffold6342_333375_336605.0:1-2777	1164	1295	4456.36	1	1	3232.1	5680.62	40.458	131
CUFF.1951.1	3444	scaffold6342_333375_336605.0:1-2777	1617	1898	235.191	1	1	43.1583	427.223	2.13523	281
CUFF.1953.1	3446	scaffold6476_197079_206828.0:1-2941	1447	1547	440.591	1	1	0	881.182	4	100
CUFF.1955.1	3448	scaffold6561_29705_35521.0:910-5815	2227	2821	2611.26	1	1	1907.06	3315.47	23.7069	232
CUFF.1957.1	3450	scaffold6590_385248_432574.10:24-3533	994	1094	330.443	1	1	0	712.006	3	100
CUFF.1959.1	3452	scaffold6590_385248_432574.11:1-3180	191	291	440.591	1	1	0	881.182	4	100
CUFF.1963.1	3458	scaffold6590_385248_432574.16:1-2112	699	799	220.295	1	1	0	531.84	2	100
CUFF.1965.1	3460	scaffold6590_385248_432574.2:598-7961	6328	6432	211.823	1	1	0	511.385	1.92308	104
CUFF.1971.1	3470	scaffold6609_11234_15968.6:300-1651	1188	1351	135.151	1	1	0	326.282	1.22699	163
CUFF.1974.1	3474	scaffold665_61083_76572.1:68-7611	6702	6802	220.295	1	1	0	531.84	2	100
CUFF.1978.1	3480	scaffold6799_111555_134305.0:1-1771	125	1053	1922.84	1	1	1620.69	2224.98	17.4569	928
CUFF.1980.1	3482	scaffold6799_111555_134305.0:1-1771	1175	1765	1194.82	1	1	896.117	1493.53	10.8475	590
CUFF.1982.1	3484	scaffold6799_111555_134305.14:237-4187	35	154	370.245	1	1	0	740.489	3.36134	119
CUFF.1984.1	3486	scaffold6799_111555_134305.14:237-4187	236	480	406.283	1	1	135.428	677.138	3.68852	244
CUFF.1987.1	3490	scaffold6799_111555_134305.1:1-455	10	420	1397	1	1	1009.54	1784.45	12.6829	410
CUFF.1989.1	3492	scaffold6799_111555_134305.2:1-2698	173	273	440.591	1	1	0	881.182	4	100
CUFF.1991.1	3494	scaffold6799_111555_134305.2:1-2698	371	471	220.295	1	1	0	531.84	2	100
CUFF.1993.1	3496	scaffold6799_111555_134305.2:1-2698	637	1415	891.942	1	1	667.194	1116.69	8.09769	778
CUFF.1996.1	3500	scaffold6799_111555_134305.2:1-2698	1719	1930	156.608	1	1	0	337.444	1.4218	211
CUFF.1998.1	3502	scaffold6799_111555_134305.2:1-2698	2371	2673	255.309	1	1	62.3136	448.305	2.31788	302
CUFF.2000.1	3504	scaffold6799_111555_134305.7:1-1513	370	470	440.591	1	1	0	881.182	4	100
CUFF.2002.1	3506	scaffold6799_111555_134305.7:1-1513	537	863	371.664	1	1	147.542	595.786	3.37423	326
CUFF.2004.1	3508	scaffold6799_111555_134305.7:1-1513	962	1062	330.443	1	1	0	712.006	3	100
CUFF.2006.1	3510	scaffold6799_111555_134305.7:1-1513	1352	1495	308.106	1	1	0	616.211	2.7972	143
CUFF.2008.1	3512	scaffold6799_111555_134305.9:1-825	404	763	398.864	1	1	177.614	620.113	3.62117	359
CUFF.2011.1	3516	scaffold694_307747_309614.0:559-1866	1127	1291	537.306	1	1	157.373	917.239	4.87805	164
CUFF.2014.1	3520	scaffold6999_222983_227477.0:1-1297	1104	1272	458.949	1	1	112.016	805.882	4.16667	168
CUFF.2017.1	3524	scaffold6999_222983_227477.9:113-1065	609	713	953.202	1	1	317.734	1588.67	8.65385	104
CUFF.2019.1	3526	scaffold6999_222983_227477.9:113-1065	797	897	220.295	1	1	0	531.84	2	100
CUFF.2021.1	3528	scaffold7000_53324_59710.1:1-640	280	534	390.287	1	1	130.096	650.479	3.54331	254
CUFF.2023.1	3530	scaffold7000_53324_59710.2:1-1465	500	600	220.295	1	1	0	531.84	2	100
CUFF.2025.1	3532	scaffold7000_53324_59710.2:1-1465	822	922	330.443	1	1	0	712.006	3	100
CUFF.2027.1	3534	scaffold7000_53324_59710.3:1-412	76	176	220.295	1	1	0	531.84	2	100
CUFF.2030.1	3538	scaffold7170_21499_32442.0:1-6031	691	977	423.645	1	1	168.178	679.113	3.84615	286
CUFF.2032.1	3540	scaffold7170_21499_32442.0:1-6031	1029	1145	474.775	1	1	50.1233	899.426	4.31034	116
CUFF.2034.1	3542	scaffold7170_21499_32442.0:1-6031	1437	1537	330.443	1	1	0	712.006	3	100
CUFF.2036.1	3544	scaffold7170_21499_32442.0:1-6031	2341	2749	161.982	1	1	29.7242	294.24	1.47059	408
CUFF.2038.1	3546	scaffold7170_21499_32442.0:1-6031	2900	3000	330.443	1	1	0	712.006	3	100
CUFF.2040.1	3548	scaffold7170_21499_32442.0:1-6031	3327	3565	416.525	1	1	138.842	694.208	3.78151	238
CUFF.2044.1	3554	scaffold7170_21499_32442.0:1-6031	5014	5114	550.739	1	1	58.143	1043.33	5	100
CUFF.2046.1	3556	scaffold7170_21499_32442.0:1-6031	5259	5555	372.121	1	1	136.771	607.471	3.37838	296
CUFF.2049.1	3560	scaffold7170_21499_32442.1:310-3111	719	819	220.295	1	1	0	531.84	2	100
CUFF.2051.1	3562	scaffold7170_21499_32442.1:310-3111	902	1002	220.295	1	1	0	531.84	2	100
CUFF.2053.1	3564	scaffold7170_21499_32442.1:310-3111	1991	2091	440.591	1	1	0	881.182	4	100
CUFF.2056.1	3568	scaffold7205_49107_51999.0:1-2891	2129	2229	220.295	1	1	0	531.84	2	100
CUFF.2059.1	3572	scaffold7265_145374_147351.0:1-1673	289	629	291.568	1	1	97.1892	485.946	2.64706	340
CUFF.2061.1	3574	scaffold7265_145374_147351.0:1-1673	1169	1376	159.634	1	1	0	343.964	1.44928	207
CUFF.2067.1	3584	scaffold7661_Insertion_142900.0:58-194	1	101	440.591	1	1	0	881.182	4	100
CUFF.2072.1	3592	scaffold7768_235390_344168.10:1-7317	957	1057	220.295	1	1	0	531.84	2	100
CUFF.2076.1	3598	scaffold7768_235390_344168.10:1-7317	3248	3348	220.295	1	1	0	531.84	2	100
CUFF.2078.1	3600	scaffold7768_235390_344168.10:1-7317	3892	4002	700.94	1	1	171.079	1230.8	6.36364	110
CUFF.2080.1	3602	scaffold7768_235390_344168.10:1-7317	4878	5153	160.215	1	1	0	320.43	1.45455	275
CUFF.2082.1	3604	scaffold7768_235390_344168.10:1-7317	5561	5661	220.295	1	1	0	531.84	2	100
CUFF.2085.1	3608	scaffold7768_235390_344168.11:1-1821	321	421	220.295	1	1	0	531.84	2	100
CUFF.2088.1	3612	scaffold7768_235390_344168.11:1-1821	1534	1726	229.474	1	1	0	458.949	2.08333	192
CUFF.2091.1	3616	scaffold7768_235390_344168.17:1-875	339	482	231.079	1	1	0	497.906	2.0979	143
CUFF.2093.1	3618	scaffold7768_235390_344168.2:493-3068	34	150	284.865	1	1	0	613.798	2.58621	116
CUFF.2095.1	3620	scaffold7768_235390_344168.2:493-3068	1821	1921	220.295	1	1	0	531.84	2	100
CUFF.2097.1	3622	scaffold7768_235390_344168.2:493-3068	2365	2541	312.92	1	1	33.0358	592.804	2.84091	176
CUFF.2099.1	3624	scaffold7768_235390_344168.3:1-3073	83	183	440.591	1	1	0	881.182	4	100
CUFF.2101.1	3626	scaffold7768_235390_344168.3:1-3073	752	996	90.285	1	1	0	217.967	0.819672	244
CUFF.2103.1	3628	scaffold7768_235390_344168.3:1-3073	1069	1183	579.725	1	1	106.382	1053.07	5.26316	114
CUFF.2105.1	3630	scaffold7768_235390_344168.3:1-3073	2192	2292	330.443	1	1	0	712.006	3	100
CUFF.2108.1	3634	scaffold7768_235390_344168.4:1-2143	554	654	440.591	1	1	0	881.182	4	100
CUFF.2110.1	3636	scaffold7768_235390_344168.6:1-7064	467	567	220.295	1	1	0	531.84	2	100
CUFF.2112.1	3638	scaffold7768_235390_344168.6:1-7064	1374	1474	330.443	1	1	0	712.006	3	100
CUFF.2114.1	3640	scaffold7768_235390_344168.6:1-7064	2167	2457	341.838	1	1	113.946	569.73	3.10345	290
CUFF.2116.1	3642	scaffold7768_235390_344168.6:1-7064	3362	3462	220.295	1	1	0	531.84	2	100
CUFF.2118.1	3644	scaffold7768_235390_344168.6:1-7064	3594	3845	351.069	1	1	102.826	599.311	3.18725	251
CUFF.2121.1	3648	scaffold7768_235390_344168.6:1-7064	5897	6451	656.115	1	1	427.685	884.545	5.95668	554
CUFF.2123.1	3650	scaffold7768_235390_344168.6:1-7064	6573	6711	399.086	1	1	42.1326	756.039	3.62319	138
CUFF.2125.1	3652	scaffold7768_235390_344168.6:1-7064	6810	7062	3715.3	1	1	2909.34	4521.26	33.7302	252
CUFF.2127.1	3654	scaffold7768_235390_344168.7:1-1829	22	122	220.295	1	1	0	531.84	2	100
CUFF.2129.1	3656	scaffold7768_235390_344168.7:1-1829	275	974	315.158	1	1	174.215	456.101	2.86123	699
CUFF.2131.1	3658	scaffold7768_235390_344168.7:1-1829	1671	1792	819.281	1	1	273.094	1365.47	7.43802	121
CUFF.2133.1	3660	scaffold7768_235390_344168.8:1-122	5	111	311.739	1	1	0	671.704	2.83019	106
CUFF.2136.1	3664	scaffold7810_3167_24826.23:1-1401	1013	1184	13269.3	1	1	11420.2	15118.3	120.468	171
CUFF.2138.1	3666	scaffold7810_3167_24826.25:1-447	112	253	157332	1	1	150320	164343	1428.37	141
CUFF.2141.1	3670	scaffold7881_41256_55505.4:1-1144	263	363	330.443	1	1	0	712.006	3	100
CUFF.2144.1	3674	scaffold7881_41256_55505.5:1-122	10	110	220.295	1	1	0	531.84	2	100
CUFF.2146.1	3676	scaffold7881_41256_55505.6:67-1538	30	130	220.295	1	1	0	531.84	2	100
CUFF.2148.1	3678	scaffold7881_41256_55505.6:67-1538	241	519	435.836	1	1	173.017	698.656	3.95683	278
CUFF.2151.1	3682	scaffold8198_1347_6587.0:1-948	257	360	213.879	1	1	0	516.35	1.94175	103
CUFF.2153.1	3684	scaffold8198_1347_6587.0:1-948	773	873	330.443	1	1	0	712.006	3	100
CUFF.2157.1	3690	scaffold84_1753211_1754653.0:135-817	365	553	175.768	1	1	0	378.727	1.59574	188
CUFF.2160.1	3694	scaffold8605_196759_207431.7:1-3336	1141	1241	220.295	1	1	0	531.84	2	100
CUFF.2162.1	3696	scaffold8622_287168_289439.1:1-749	391	610	352.07	1	1	85.9302	618.211	3.19635	219
CUFF.2164.1	3698	scaffold8708_111808_113850.0:1-134	1	129	1118.69	1	1	498.152	1739.22	10.1562	128
CUFF.2166.1	3700	scaffold8708_111808_113850.2:1-177	69	176	926.476	1	1	308.825	1544.13	8.41121	107
CUFF.2168.1	3702	scaffold88_697967_700381.0:1-2413	1048	1148	220.295	1	1	0	531.84	2	100
CUFF.2170.1	3704	scaffold8935_1_19652.0:1-8179	879	985	207.826	1	1	0	501.736	1.88679	106
CUFF.2174.1	3710	scaffold8935_1_19652.0:1-8179	2035	2135	330.443	1	1	0	712.006	3	100
CUFF.2176.1	3712	scaffold8935_1_19652.0:1-8179	2496	2990	468.239	1	1	263.883	672.596	4.25101	494
CUFF.2178.1	3714	scaffold8935_1_19652.0:1-8179	3122	3418	186.06	1	1	19.6429	352.478	1.68919	296
CUFF.2180.1	3716	scaffold8935_1_19652.0:1-8179	3608	3708	220.295	1	1	0	531.84	2	100
CUFF.2182.1	3718	scaffold8935_1_19652.0:1-8179	4054	4154	220.295	1	1	0	531.84	2	100
CUFF.2185.1	3722	scaffold8935_1_19652.0:1-8179	5402	5502	22.6543	1	1	0	122.561	0.205672	100
CUFF.2187.1	3722	scaffold8935_1_19652.0:1-8179	5565	7540	110.148	1	1	0	330.443	1	100
CUFF.2189.1	3722	scaffold8935_1_19652.0:1-8179	6910	7054	152.983	1	1	0	369.334	1.38889	144
CUFF.2191.1	3724	scaffold8935_1_19652.1:1-536	386	486	330.443	1	1	0	712.006	3	100
CUFF.2193.1	3726	scaffold8935_1_19652.4:385-8645	287	387	220.295	1	1	0	531.84	2	100
CUFF.2195.1	3728	scaffold8935_1_19652.4:385-8645	695	795	330.443	1	1	0	712.006	3	100
CUFF.2197.1	3730	scaffold8935_1_19652.4:385-8645	2837	2937	220.295	1	1	0	531.84	2	100
CUFF.2199.1	3732	scaffold8935_1_19652.4:385-8645	3945	4050	419.61	1	1	5.68434e-14	839.221	3.80952	105
CUFF.2201.1	3734	scaffold8935_1_19652.4:385-8645	4517	4617	440.591	1	1	0	881.182	4	100
CUFF.2203.1	3736	scaffold8935_1_19652.4:385-8645	4835	4935	220.295	1	1	0	531.84	2	100
CUFF.2207.1	3742	scaffold8986_1_24929.6:1-2655	946	1047	327.172	1	1	0	704.957	2.9703	101
CUFF.2210.1	3746	scaffold8986_1_24929.8:1-309	14	297	739.508	1	1	400.198	1078.82	6.71378	283
CUFF.2212.1	3748	scaffold8986_1_24929.9:1-230	0	161	3489.15	1	1	2511.99	4466.31	31.677	161
CUFF.2214.1	3750	scaffold9114_93304_95393.3:1-352	76	333	214.295	1	1	22.6237	405.967	1.94553	257
CUFF.2217.1	3754	scaffold9157_1_19209.11:1-1847	638	738	440.591	1	1	0	881.182	4	100
CUFF.2219.1	3756	scaffold9370_101752_103753.0:366-1743	1177	1277	220.295	1	1	0	531.84	2	100
CUFF.2225.1	3766	scaffold9710_245317_246855.0:1-607	53	578	128.665	0.0826739	0.0651701	0	369.025	1.16811	304
CUFF.2225.2	3766	scaffold9710_245317_246855.0:1-607	108	578	838.094	0.53852	0.260166	0	1676.76	7.60881	314
CUFF.2225.3	3766	scaffold9710_245317_246855.0:1-607	122	578	1556.29	1	0.485537	512.792	2599.79	14.1291	314
CUFF.2225.4	3766	scaffold9710_245317_246855.0:1-607	203	578	485.231	0.311787	0.155324	0	1253.46	4.40527	314
CUFF.2227.1	3766	scaffold9710_245317_246855.0:1-607	316	587	111.386	1	0.0338028	102.744	120.028	1.01124	108
CUFF.2230.1	3770	scaffold971_1_572881.93:17151-20222	1200	1303	320.819	1	1	0	691.268	2.91262	103
CUFF.2232.1	3772	scaffold971_1_572881.93:17151-20222	1413	1513	220.295	1	1	0	531.84	2	100
CUFF.2234.1	3774	scaffold971_1_572881.93:17151-20222	1776	1960	239.452	1	1	2.84217e-14	478.903	2.17391	184
