# Supplementary material for: Revealing the missing expressed genes beyond the human reference genome by RNA-Seq
Source: BMC Genomics. 2011 Dec 2;12:590. doi: 10.1186/1471-2164-12-590 (PMC3288009; doi:10.1186/1471-2164-12-590)
Supplement: Additional file 2 — Predicted transcripts in Asian (YH) novel sequences using cell line RNA-Seq reads. [file 1471-2164-12-590-S2.XLS]

## Sheet: Supplementary File S4
trans_id	bundle_id	chr	left	right	FPKM	FMI	frac	FPKM_conf_lo	FPKM_conf_hi	coverage	length
CUFF.3.1	1665	C150284697_1_110.0:1-108	0	100	653.634	1	1	0	1578.01	2	100
CUFF.5.1	1667	C150305609_1_110.0:1-108	4	107	2855.68	1	1	951.895	4759.47	8.73786	103
CUFF.8.1	1671	C150600269_1_116.0:1-114	1	113	1750.81	1	1	321.279	3180.33	5.35714	112
CUFF.11.1	1675	C150730665_1_119.0:1-117	4	108	628.495	1	1	0	1517.32	1.92308	104
CUFF.15.1	1681	C150938884_1_124.0:1-122	15	116	647.163	1	1	0	1562.39	1.9802	101
CUFF.18.1	1685	C151065158_1_128.0:1-126	1	117	563.478	1	1	0	1360.36	1.72414	116
CUFF.24.1	1695	C151644293_1_146.0:1-144	15	135	544.695	1	1	0	1315.01	1.66667	120
CUFF.27.1	1699	C151863600_1_154.0:1-152	29	147	830.891	1	1	0	1790.32	2.54237	118
CUFF.29.1	1701	C151899657_1_156.0:1-154	6	124	553.927	1	1	0	1337.3	1.69492	118
CUFF.31.1	1703	C151948649_1_158.0:1-156	21	133	1750.81	1	1	321.279	3180.33	5.35714	112
CUFF.34.1	1707	C152039924_1_162.0:1-160	0	160	817.043	1	1	0	1634.09	2.5	160
CUFF.36.1	1709	C152067033_1_163.0:47-161	0	102	640.818	1	1	0	1547.07	1.96078	102
CUFF.38.1	1711	C152078877_1_164.0:1-162	1	134	491.454	1	1	0	1186.48	1.50376	133
CUFF.40.1	1713	C152246169_1_172.0:1-170	4	168	1992.79	1	1	732.438	3253.14	6.09756	164
CUFF.42.1	1715	C152407328_1_180.0:1-178	14	176	5043.48	1	1	3026.09	7060.87	15.4321	162
CUFF.44.1	1717	C152422508_1_181.0:1-179	8	110	640.818	1	1	0	1547.07	1.96078	102
CUFF.47.1	1721	C152556394_1_189.0:1-187	18	176	1654.77	1	1	484.671	2824.87	5.06329	158
CUFF.49.1	1723	C152557764_1_189.0:28-150	2	116	573.364	1	1	0	1384.22	1.75439	114
CUFF.51.1	1725	C152572934_1_190.0:1-188	79	181	1922.45	1	1	352.777	3492.13	5.88235	102
CUFF.53.1	1727	C152578130_1_190.0:1-188	36	186	435.756	1	1	0	1052.01	1.33333	150
CUFF.55.1	1729	C152588416_1_191.0:1-189	20	167	666.974	1	1	0	1437.13	2.04082	147
CUFF.57.1	1731	C152615420_1_192.0:1-190	6	172	984.389	1	1	103.925	1864.85	3.01205	166
CUFF.59.1	1733	C152707208_1_198.0:1-196	93	196	1586.49	1	1	167.49	3005.49	4.85437	103
CUFF.61.1	1735	C152769704_1_202.0:1-200	58	181	1328.53	1	1	140.256	2516.79	4.06504	123
CUFF.65.1	1741	C152933052_1_214.0:1-212	0	212	72608.9	1	1	65917.6	79300.2	222.17	212
CUFF.67.1	1743	C153044628_1_222.0:1-220	3	103	653.634	1	1	0	1578.01	2	100
CUFF.69.1	1745	C153093578_1_226.0:1-224	36	175	940.481	1	1	0	1880.96	2.8777	139
CUFF.71.1	1747	C153195447_1_235.0:1-210	100	203	634.597	1	1	0	1532.05	1.94175	103
CUFF.74.1	1751	C153269167_1_241.0:1-239	8	227	3432.33	1	1	2000.95	4863.71	10.5023	219
CUFF.76.1	1753	C153283837_1_243.0:1-241	58	225	2935.48	1	1	1419.61	4451.36	8.98204	167
CUFF.78.1	1755	C153300393_1_244.0:1-242	38	240	647.163	1	1	1.13687e-13	1294.33	1.9802	202
CUFF.80.1	1757	C153324659_1_246.0:1-244	79	229	435.756	1	1	0	1052.01	1.33333	150
CUFF.82.1	1759	C153406500_1_254.0:1-252	43	251	1414.11	1	1	471.371	2356.85	4.32692	208
CUFF.85.1	1763	C153561371_1_270.0:1-268	158	258	653.634	1	1	0	1578.01	2	100
CUFF.87.1	1765	C153633605_1_278.0:1-276	61	255	1853.09	1	1	735.634	2970.54	5.6701	194
CUFF.89.1	1767	C153651615_1_280.0:95-278	16	175	822.182	1	1	0	1644.36	2.51572	159
CUFF.91.1	1769	C153759708_1_293.0:1-291	88	282	1179.24	1	1	287.818	2070.66	3.60825	194
CUFF.96.1	1777	C153968809_1_320.0:1-318	49	289	1497.91	1	1	594.637	2401.19	4.58333	240
CUFF.99.1	1781	C154099655_1_339.0:1-337	17	136	23893.4	1	1	18770.1	29016.6	73.1092	119
CUFF.101.1	1783	C154158847_1_348.0:1-346	15	343	996.394	1	1	366.219	1626.57	3.04878	328
CUFF.103.1	1785	C154178854_1_351.0:1-349	12	261	787.511	1	1	144.511	1430.51	2.40964	249
CUFF.105.1	1787	C154211376_1_356.0:1-354	0	100	653.634	1	1	0	1578.01	2	100
CUFF.109.1	1793	C154282068_1_367.0:1-365	13	248	278.142	1	1	0	671.495	0.851064	235
CUFF.112.1	1797	C154328728_1_375.0:1-373	19	359	1730.21	1	1	914.581	2545.84	5.29412	340
CUFF.114.1	1799	C154337038_1_377.0:1-375	4	299	1994.14	1	1	1054.09	2934.18	6.10169	295
CUFF.116.1	1801	C154517441_1_409.0:1-407	120	282	1412.17	1	1	344.671	2479.68	4.32099	162
CUFF.118.1	1803	C154601314_1_425.0:1-423	157	284	514.673	1	1	0	1242.53	1.5748	127
CUFF.120.1	1805	C154645116_1_434.0:1-432	186	290	628.495	1	1	0	1517.32	1.92308	104
CUFF.124.1	1811	C155011582_1_516.0:1-491	79	403	403.478	1	1	0	806.956	1.23457	324
CUFF.126.1	1813	C155030992_1_521.0:1-519	162	450	680.869	1	1	124.942	1236.8	2.08333	288
CUFF.130.1	1819	C155201043_1_566.0:1-513	37	195	620.539	1	1	0	1337.08	1.89873	158
CUFF.132.1	1821	C155201043_1_566.0:1-513	257	499	405.145	1	1	0	872.967	1.23967	242
CUFF.134.1	1823	C155395851_1_623.0:1-621	239	339	653.634	1	1	0	1578.01	2	100
CUFF.138.1	1829	C155828458_1_777.0:1-775	325	587	498.958	1	1	0	997.915	1.52672	262
CUFF.140.1	1831	C156432390_1_1098.0:1-1059	2	357	6536.34	1	1	4984.9	8087.79	20	355
CUFF.142.1	1833	C156432390_1_1098.0:1-1059	823	1059	830.891	1	1	152.471	1509.31	2.54237	236
CUFF.144.1	1835	C156518102_1_1159.0:1-1102	211	390	365.159	1	1	0	881.572	1.11732	179
CUFF.146.1	1837	C156518102_1_1159.0:1-1102	510	648	3552.36	1	1	1717.93	5386.79	10.8696	138
CUFF.148.1	1839	C156518102_1_1159.0:1-1102	848	956	2118.26	1	1	517.006	3719.51	6.48148	108
CUFF.150.1	1841	C156796941_1_1413.0:1-1411	8	242	1256.99	1	1	418.996	2094.98	3.84615	234
CUFF.153.1	1845	C156796941_1_1413.0:1-1411	492	615	531.41	1	1	0	1282.94	1.62602	123
CUFF.155.1	1847	C156796941_1_1413.0:1-1411	711	1321	1017.96	1	1	550.885	1485.03	3.11475	610
CUFF.157.1	1849	scaffold10093_400736_418216.2:1-14754	3993	11138	653.634	0.408	0.57005	0	1957.43	2	100
CUFF.157.2	1849	scaffold10093_400736_418216.2:1-14754	3994	14103	1602.05	1	0.42995	492.47	2711.62	4.90196	102
CUFF.159.1	1851	scaffold10123_662872_666577.0:1-887	39	818	358.141	0.337465	0.0348168	147.937	568.344	1.09584	235
CUFF.159.2	1851	scaffold10123_662872_666577.0:1-887	41	700	851.687	0.802518	0.0534585	405.933	1297.44	2.606	149
CUFF.159.3	1851	scaffold10123_662872_666577.0:1-887	41	701	260.443	0.245408	0.0399577	0	593.257	0.796908	150
CUFF.159.4	1851	scaffold10123_662872_666577.0:1-887	45	701	237.309	0.223609	0.0484986	0	719.846	0.726122	146
CUFF.159.5	1851	scaffold10123_662872_666577.0:1-887	57	701	783.386	0.73816	0.0646828	0	1572.63	2.39702	100
CUFF.159.6	1851	scaffold10123_662872_666577.0:1-887	58	870	180.819	0.17038	0.0460382	0	496.415	0.553272	234
CUFF.159.7	1851	scaffold10123_662872_666577.0:1-887	58	818	93.0601	0.0876876	0.0196219	0	206.792	0.284747	318
CUFF.159.8	1851	scaffold10123_662872_666577.0:1-887	58	818	74.7633	0.0704471	0.0207019	0	181.286	0.228762	318
CUFF.159.9	1851	scaffold10123_662872_666577.0:1-887	58	413	1061.27	1	0.0805352	504.864	1617.67	3.24728	185
CUFF.159.10	1851	scaffold10123_662872_666577.0:1-887	58	818	735.734	0.693259	0.171931	266.134	1205.33	2.25121	318
CUFF.159.11	1851	scaffold10123_662872_666577.0:1-887	58	818	493.242	0.464766	0.143294	118.997	867.487	1.50923	318
CUFF.159.12	1851	scaffold10123_662872_666577.0:1-887	58	818	179.307	0.168956	0.0406074	0	358.951	0.548647	352
CUFF.159.13	1851	scaffold10123_662872_666577.0:1-887	66	704	329.417	0.3104	0.0335072	0	721.285	1.00796	127
CUFF.159.14	1851	scaffold10123_662872_666577.0:1-887	72	818	309.168	0.291319	0.053038	25.397	592.939	0.945996	270
CUFF.159.15	1851	scaffold10123_662872_666577.0:1-887	76	313	1040.45	0.980386	0.0419509	430.407	1650.5	3.18359	100
CUFF.159.16	1851	scaffold10123_662872_666577.0:1-887	269	818	592.399	0.558199	0.0860087	65.1656	1119.63	1.81263	243
CUFF.161.1	1853	scaffold1018_1_271208.106:1829-2142	193	293	653.634	1	1	0	1578.01	2	100
CUFF.163.1	1855	scaffold1018_1_271208.107:68-1395	59	250	684.434	1	1	0	1368.87	2.09424	191
CUFF.165.1	1857	scaffold1022_260427_264438.0:1-410	17	117	653.634	1	1	0	1578.01	2	100
CUFF.167.1	1859	scaffold1022_260427_264438.0:1-410	249	395	447.695	1	1	0	1080.83	1.36986	146
CUFF.171.1	1865	scaffold1033_875715_887495.6:1-329	162	270	605.217	1	1	0	1461.12	1.85185	108
CUFF.174.1	1869	scaffold1033_875715_887495.8:1-2256	899	1047	662.467	1	1	0	1427.42	2.02703	148
CUFF.177.1	1873	scaffold1041_253679_258666.0:116-3879	2470	2695	871.513	1	1	159.926	1583.1	2.66667	225
CUFF.179.1	1875	scaffold1041_253679_258666.0:116-3879	3540	3640	653.634	1	1	0	1578.01	2	100
CUFF.183.1	1881	scaffold1049_1_29336.46:1-555	438	538	653.634	1	1	0	1578.01	2	100
CUFF.187.1	1887	scaffold1049_1_29336.53:1-1531	415	517	640.818	1	1	0	1547.07	1.96078	102
CUFF.189.1	1889	scaffold1050_202293_208555.5:1-995	33	133	653.634	1	1	0	1578.01	2	100
CUFF.191.1	1891	scaffold10614_37536_52855.5:1-962	504	723	298.463	1	1	0	720.554	0.913242	219
CUFF.193.1	1893	scaffold10614_37536_52855.6:229-549	95	273	550.816	1	1	0	1186.84	1.68539	178
CUFF.196.1	1897	scaffold10614_37536_52855.8:712-1244	148	248	980.452	1	1	0	2112.58	3	100
CUFF.198.1	1899	scaffold107_300142_349810.7:1-11512	6415	6541	8818.88	1	1	5794.03	11843.7	26.9841	126
CUFF.200.1	1901	scaffold107_300142_349810.8:1-8897	2158	2371	2761.84	1	1	1459.89	4063.78	8.4507	213
CUFF.203.1	1905	scaffold107_300142_349810.9:1-9191	8807	8918	1177.72	1	1	0	2355.44	3.6036	111
CUFF.209.1	1915	scaffold10848_20408_33547.11:518-1206	542	642	653.634	1	1	0	1578.01	2	100
CUFF.211.1	1917	scaffold10848_34720_37462.1:1-683	115	676	699.074	1	1	295.464	1102.68	2.13904	561
CUFF.213.1	1919	scaffold10848_34720_37462.2:1-1985	128	606	1435.81	1	1	809.17	2062.45	4.39331	478
CUFF.219.1	1931	scaffold10848_39467_135305.2:463-3569	2916	3016	653.634	1	1	0	1578.01	2	100
CUFF.221.1	1933	scaffold10848_39467_135305.35:1-4894	3923	4034	1472.15	1	1	155.419	2788.88	4.5045	111
CUFF.223.1	1935	scaffold108_353748_357059.0:1-1009	623	723	653.634	1	1	0	1578.01	2	100
CUFF.225.1	1937	scaffold1119_320480_325414.1:531-1285	233	406	377.823	1	1	0	912.146	1.15607	173
CUFF.230.1	1945	scaffold11266_162451_180125.4:1-477	341	441	653.634	1	1	0	1578.01	2	100
CUFF.234.1	1951	scaffold11266_162451_180125.5:1-583	201	301	653.634	1	1	0	1578.01	2	100
CUFF.237.1	1955	scaffold1126_207886_231276.0:1-2020	1112	1339	287.945	1	1	0	695.16	0.881057	227
CUFF.239.1	1957	scaffold1126_207886_231276.0:1-2020	1430	1697	505.387	1	1	0	1088.96	1.54639	194
CUFF.243.1	1963	scaffold1126_207886_231276.5:338-9053	2101	2285	710.472	1	1	0	1420.94	2.17391	184
CUFF.246.1	1967	scaffold1126_207886_231276.5:338-9053	6805	7158	462.914	1	1	48.8711	876.957	1.41643	353
CUFF.249.1	1971	scaffold1126_207886_231276.5:338-9053	8304	8461	520.162	1	1	0	1178.28	1.5916	157
CUFF.251.1	1973	scaffold1126_207886_231276.8:1-950	760	862	961.227	1	1	0	2071.16	2.94118	102
CUFF.256.1	1979	scaffold1126_231833_271447.19:1-6474	5667	5780	5177.89	1	1	2730.41	7625.38	15.8434	113
CUFF.258.1	1981	scaffold1126_231833_271447.24:1-611	25	316	1010.77	1	1	336.925	1684.62	3.09278	291
CUFF.263.1	1989	scaffold1126_231833_271447.24:931-1896	698	930	845.217	1	1	155.1	1535.33	2.58621	232
CUFF.265.1	1991	scaffold1126_231833_271447.25:1-527	44	231	349.537	1	1	0	843.857	1.06952	187
CUFF.267.1	1993	scaffold1126_231833_271447.26:1-686	83	185	961.227	1	1	0	2071.16	2.94118	102
CUFF.270.1	1997	scaffold1126_231833_271447.28:1-497	169	295	518.757	1	1	0	1252.39	1.5873	126
CUFF.273.1	2001	scaffold1126_231833_271447.29:1-206	66	174	1210.43	1	1	0	2420.87	3.7037	108
CUFF.275.1	2003	scaffold1126_231833_271447.29:543-2649	5	105	653.634	1	1	0	1578.01	2	100
CUFF.277.1	2005	scaffold1126_231833_271447.29:543-2649	194	460	368.591	1	1	0	794.203	1.12782	266
CUFF.279.1	2007	scaffold1126_231833_271447.29:543-2649	823	1363	1210.43	1	1	669.112	1751.76	3.7037	540
CUFF.281.1	2009	scaffold1126_231833_271447.29:543-2649	1623	1800	1661.78	1	1	553.927	2769.64	5.08475	177
CUFF.283.1	2011	scaffold1126_231833_271447.29:543-2649	1891	2053	2622.61	1	1	1167.85	4077.37	8.02469	162
CUFF.286.1	2015	scaffold1127_528258_531044.4:1-332	13	249	830.891	1	1	152.471	1509.31	2.54237	236
CUFF.289.1	2019	scaffold1127_538336_541170.2:1-261	135	248	578.438	1	1	0	1396.47	1.76991	113
CUFF.292.1	2023	scaffold1127_538336_541170.4:1-878	254	360	1541.59	1	1	162.75	2920.43	4.71698	106
CUFF.295.1	2027	scaffold11301_1_6276.14:1-271	80	180	653.634	1	1	0	1578.01	2	100
CUFF.297.1	2029	scaffold11301_6341_40937.1:1-639	0	275	2614.54	1	1	1499.7	3729.38	8	275
CUFF.301.1	2035	scaffold11301_6341_40937.2:1-4443	1265	1770	686.114	0.877516	0.355137	374.803	997.426	2.09938	505
CUFF.301.2	2035	scaffold11301_6341_40937.2:1-4443	2824	3211	781.882	1	0.231474	455.972	1107.79	2.39241	387
CUFF.303.1	2035	scaffold11301_6341_40937.2:1-4443	1265	1613	566.12	1	0.17429	273.338	858.901	1.73222	261
CUFF.303.2	2035	scaffold11301_6341_40937.2:1-4443	1265	3211	400.937	0.70822	0.239099	251.606	550.268	1.22679	621
CUFF.306.1	2039	scaffold11395_1_21299.25:1-1315	838	1031	338.671	1	1	0	817.623	1.03627	193
CUFF.309.1	2043	scaffold11395_1_21299.2:1-197	54	154	653.634	1	1	0	1578.01	2	100
CUFF.312.1	2047	scaffold11395_1_21299.5:1-995	683	864	541.686	1	1	0	1167.17	1.65746	181
CUFF.315.1	2051	scaffold1159_98137_101814.0:1-2043	781	972	513.325	1	1	0	1106.06	1.57068	191
CUFF.319.1	2057	scaffold1159_98137_101814.1:796-1572	136	410	357.829	1	1	0	771.014	1.09489	274
CUFF.322.1	2061	scaffold11685_80418_97979.11:1-790	94	626	1044.34	1	1	537.761	1550.92	3.19549	532
CUFF.324.1	2063	scaffold11685_80418_97979.5:767-2943	253	734	407.672	1	1	74.8092	740.535	1.2474	481
CUFF.328.1	2069	scaffold11685_80418_97979.7:325-1037	246	413	1369.89	1	1	334.351	2405.43	4.19162	167
CUFF.331.1	2073	scaffold11828_132488_138433.0:1-171	18	141	1062.82	1	1	2.27374e-13	2125.64	3.25203	123
CUFF.333.1	2075	scaffold11828_132488_138433.1:1-139	4	108	1885.48	1	1	345.993	3424.97	5.76923	104
CUFF.335.1	2077	scaffold11828_132488_138433.2:1-365	156	259	634.597	1	1	0	1532.05	1.94175	103
CUFF.338.1	2081	scaffold11828_132488_138433.4:1-425	12	424	5870.02	1	1	4505.27	7234.77	17.9612	412
CUFF.340.1	2083	scaffold11828_132488_138433.5:1-275	118	234	845.217	1	1	0	1821.19	2.58621	116
CUFF.344.1	2089	scaffold11912_95944_109870.0:1-10349	1492	2377	590.856	1	1	295.428	886.284	1.80791	885
CUFF.346.1	2091	scaffold11912_95944_109870.0:1-10349	3104	3218	1146.73	1	1	0	2293.45	3.50877	114
CUFF.350.1	2097	scaffold11912_95944_109870.0:1-10349	3789	3960	573.364	1	1	0	1235.43	1.75439	171
CUFF.352.1	2099	scaffold11912_95944_109870.0:1-10349	4747	4860	1446.09	1	1	152.668	2739.52	4.42478	113
CUFF.355.1	2103	scaffold11912_95944_109870.0:1-10349	5272	5719	584.908	1	1	171.316	998.5	1.78971	447
CUFF.357.1	2105	scaffold11912_95944_109870.0:1-10349	6986	7339	555.497	1	1	101.936	1009.06	1.69972	353
CUFF.360.1	2109	scaffold11912_95944_109870.0:1-10349	7735	8278	481.499	1	1	141.028	821.97	1.4733	543
CUFF.362.1	2111	scaffold11912_95944_109870.0:1-10349	9414	9548	487.787	1	1	0	1177.62	1.49254	134
CUFF.365.1	2115	scaffold11912_95944_109870.0:1-10349	9964	10133	1160.3	1	1	212.919	2107.68	3.5503	169
CUFF.367.1	2117	scaffold11912_95944_109870.1:1-1940	179	792	799.716	1	1	386.744	1212.69	2.44698	613
CUFF.369.1	2119	scaffold11912_95944_109870.1:1-1940	933	1104	573.364	1	1	0	1235.43	1.75439	171
CUFF.374.1	2127	scaffold11912_95944_109870.2:1-1338	1025	1275	915.088	1	1	223.347	1606.83	2.8	250
CUFF.376.1	2129	scaffold11937_139602_140668.0:1-375	220	375	1265.1	1	1	232.15	2298.05	3.87097	155
CUFF.379.1	2133	scaffold1250_974878_985696.4:1-1214	7	1201	355.756	0.363433	0.0571363	80.4784	631.034	1.08855	593
CUFF.379.2	2133	scaffold1250_974878_985696.4:1-1214	7	1201	255.566	0.261081	0.0396977	32.706	478.426	0.781985	593
CUFF.379.3	2133	scaffold1250_974878_985696.4:1-1214	7	1159	275.908	0.281862	0.0532409	75.0199	476.797	0.844229	669
CUFF.379.4	2133	scaffold1250_974878_985696.4:1-1214	7	857	377.996	0.386152	0.0736846	135.461	620.531	1.1566	669
CUFF.379.5	2133	scaffold1250_974878_985696.4:1-1214	7	1099	493.6	0.504251	0.0985838	161.728	825.472	1.51032	792
CUFF.379.6	2133	scaffold1250_974878_985696.4:1-1214	7	1099	892.125	0.911376	0.153767	506.573	1277.68	2.72974	792
CUFF.379.7	2133	scaffold1250_974878_985696.4:1-1214	8	1099	978.877	1	0.0422773	366.802	1590.95	2.99518	187
CUFF.379.8	2133	scaffold1250_974878_985696.4:1-1214	8	895	235.751	0.240839	0.0465946	0	475.267	0.721355	462
CUFF.381.1	2133	scaffold1250_974878_985696.4:1-1214	9	1045	464.487	0.14668	0.0438351	281.601	647.374	1.42124	254
CUFF.381.2	2133	scaffold1250_974878_985696.4:1-1214	9	1045	248.525	0.0784815	0.0402051	68.8422	428.207	0.76044	372
CUFF.381.3	2133	scaffold1250_974878_985696.4:1-1214	9	1045	531.128	0.167725	0.0486887	271.631	790.625	1.62515	315
CUFF.381.4	2133	scaffold1250_974878_985696.4:1-1214	23	1199	260.782	0.0823523	0.0182569	62.2963	459.268	0.797946	152
CUFF.381.5	2133	scaffold1250_974878_985696.4:1-1214	23	1099	3166.67	1	0.0914641	2499.47	3833.86	9.68941	172
CUFF.381.6	2133	scaffold1250_974878_985696.4:1-1214	26	1045	201.848	0.0637416	0.0270125	0	437.878	0.617619	295
CUFF.381.7	2133	scaffold1250_974878_985696.4:1-1214	26	1045	201.818	0.0637319	0.0362849	89.589	314.047	0.617525	478
CUFF.381.8	2133	scaffold1250_974878_985696.4:1-1214	29	1045	312.206	0.0985912	0.018899	123.324	501.088	0.955291	172
CUFF.381.9	2133	scaffold1250_974878_985696.4:1-1214	44	1045	328.023	0.103586	0.0411455	155.236	500.81	1.00369	277
CUFF.381.10	2133	scaffold1250_974878_985696.4:1-1214	794	1045	1424.65	0.44989	0.0434531	949.593	1899.71	4.35917	132
CUFF.383.1	2135	scaffold1250_974878_985696.6:1-662	69	646	427.33	1	0.143643	289.606	565.053	1.30755	336
CUFF.383.2	2135	scaffold1250_974878_985696.6:1-662	69	646	237.501	0.55578	0.126533	124.486	350.516	0.726709	456
CUFF.385.1	2135	scaffold1250_974878_985696.6:1-662	253	646	3110.89	1	0.729824	2228.71	3993.07	9.51874	393
CUFF.387.1	2137	scaffold1250_974878_985696.8:1-1243	14	730	99.3086	0.0906655	0.0212654	0	255.552	0.303866	352
CUFF.387.2	2137	scaffold1250_974878_985696.8:1-1243	14	487	102.213	0.0933174	0.0222761	0	266.966	0.312754	352
CUFF.387.3	2137	scaffold1250_974878_985696.8:1-1243	14	742	99.4239	0.0907708	0.0230862	0	303.681	0.304219	363
CUFF.387.4	2137	scaffold1250_974878_985696.8:1-1243	14	499	119.943	0.109504	0.0229697	0	272.231	0.367004	363
CUFF.387.5	2137	scaffold1250_974878_985696.8:1-1243	14	1200	382.537	0.349244	0.0504614	200.206	564.868	1.17049	760
CUFF.387.6	2137	scaffold1250_974878_985696.8:1-1243	14	750	146.682	0.133916	0.0165724	16.067	277.297	0.448819	432
CUFF.387.7	2137	scaffold1250_974878_985696.8:1-1243	14	628	135.059	0.123305	0.0167888	6.10866	264.01	0.413256	432
CUFF.387.8	2137	scaffold1250_974878_985696.8:1-1243	14	1238	112.461	0.102673	0.0166246	0	226.645	0.344108	494
CUFF.387.9	2137	scaffold1250_974878_985696.8:1-1243	14	727	124.617	0.113772	0.0215355	0	259.234	0.381306	531
CUFF.387.10	2137	scaffold1250_974878_985696.8:1-1243	14	1238	90.0496	0.0822124	0.016624	0	192.246	0.275535	616
CUFF.387.11	2137	scaffold1250_974878_985696.8:1-1243	14	1238	277.782	0.253605	0.0331265	128.406	427.157	0.84996	555
CUFF.387.12	2137	scaffold1250_974878_985696.8:1-1243	14	1238	670.047	0.611731	0.080595	371.061	969.033	2.05022	615
CUFF.387.13	2137	scaffold1250_974878_985696.8:1-1243	14	751	614.497	0.561016	0.0646605	237.661	991.334	1.88025	615
CUFF.387.14	2137	scaffold1250_974878_985696.8:1-1243	14	1200	1095.33	1	0.127937	833.972	1356.69	3.3515	942
CUFF.387.15	2137	scaffold1250_974878_985696.8:1-1243	14	1238	156.093	0.142508	0.0368922	0	330.369	0.477615	616
CUFF.387.16	2137	scaffold1250_974878_985696.8:1-1243	14	1238	603.375	0.550861	0.0448143	376.574	830.175	1.84621	494
CUFF.389.1	2137	scaffold1250_974878_985696.8:1-1243	59	523	379.403	0.331427	0.0183089	0	761.501	1.1609	100
CUFF.389.2	2137	scaffold1250_974878_985696.8:1-1243	59	1199	757.506	0.661719	0.0371946	545.15	969.862	2.31783	290
CUFF.389.3	2137	scaffold1250_974878_985696.8:1-1243	69	1199	725.423	0.633692	0.0461849	538.856	911.99	2.21966	341
CUFF.389.4	2137	scaffold1250_974878_985696.8:1-1243	69	1163	358.563	0.313223	0.0274973	165.435	551.692	1.09714	246
CUFF.389.5	2137	scaffold1250_974878_985696.8:1-1243	69	1199	383.245	0.334783	0.0387835	228.744	537.745	1.17266	404
CUFF.389.6	2137	scaffold1250_974878_985696.8:1-1243	69	1199	1144.76	1	0.082835	824.086	1465.43	3.50274	464
CUFF.389.7	2137	scaffold1250_974878_985696.8:1-1243	69	1199	206.05	0.179994	0.0256136	116.154	295.946	0.630474	461
CUFF.389.8	2137	scaffold1250_974878_985696.8:1-1243	69	1199	399.625	0.349092	0.0472461	274.933	524.318	1.22278	522
CUFF.389.9	2137	scaffold1250_974878_985696.8:1-1243	69	1199	277.742	0.242621	0.0234541	104.528	450.956	0.849839	220
CUFF.389.10	2137	scaffold1250_974878_985696.8:1-1243	99	1199	348.029	0.30402	0.0248993	189.08	506.978	1.0649	254
CUFF.391.1	2139	scaffold1250_974878_985696.9:1-479	88	479	1801.94	0.763902	0.191016	625.559	2978.32	5.5136	271
CUFF.391.2	2139	scaffold1250_974878_985696.9:1-479	147	479	1419.14	0.601623	0.146747	301.909	2536.38	4.34232	271
CUFF.391.3	2139	scaffold1250_974878_985696.9:1-479	178	479	1022.53	0.433484	0.063819	37.0207	2008.03	3.12875	185
CUFF.391.4	2139	scaffold1250_974878_985696.9:1-479	187	479	2358.86	1	0.198706	911.58	3806.14	7.21768	234
CUFF.391.5	2139	scaffold1250_974878_985696.9:1-479	187	479	908.485	0.385137	0.0910979	0	1874.52	2.7798	176
CUFF.391.6	2139	scaffold1250_974878_985696.9:1-479	189	479	1729.38	0.733142	0.125327	569.892	2888.87	5.29158	229
CUFF.393.1	2139	scaffold1250_974878_985696.9:1-479	167	479	3174.07	1	0.183288	2628.78	3719.36	9.71207	194
CUFF.395.1	2141	scaffold1272_166275_170952.3:1-164	4	130	1037.51	1	1	0	2075.03	3.1746	126
CUFF.397.1	2143	scaffold1272_166275_170952.4:1-170	36	149	867.656	1	1	0	1869.54	2.65487	113
CUFF.399.1	2145	scaffold1272_166275_170952.5:1-1328	34	359	3318.45	1	1	2163.12	4473.79	10.1538	325
CUFF.401.1	2147	scaffold1272_166275_170952.5:1-1328	476	576	980.452	1	1	0	2112.58	3	100
CUFF.403.1	2149	scaffold1272_166275_170952.5:1-1328	706	957	1562.47	1	1	660.379	2464.57	4.78088	251
CUFF.407.1	2155	scaffold1275_255455_270380.0:1-6338	885	1059	1596.3	1	1	501.17	2691.43	4.88438	174
CUFF.409.1	2157	scaffold1275_255455_270380.0:1-6338	1182	1501	409.802	1	1	5.68434e-14	819.604	1.25392	319
CUFF.411.1	2159	scaffold1275_255455_270380.0:1-6338	1582	1868	914.174	1	1	267.755	1560.59	2.7972	286
CUFF.413.1	2161	scaffold1275_255455_270380.0:1-6338	2319	3487	1706.84	1	1	1269.76	2143.91	5.2226	1168
CUFF.415.1	2163	scaffold1275_255455_270380.0:1-6338	3624	4101	822.182	1	1	347.495	1296.87	2.51572	477
CUFF.417.1	2165	scaffold1275_255455_270380.0:1-6338	4320	4889	5801.15	1	1	4646.68	6955.62	17.7504	569
CUFF.419.1	2167	scaffold1275_255455_270380.0:1-6338	5109	5566	286.054	1	1	0	572.109	0.875274	457
CUFF.421.1	2169	scaffold1275_255455_270380.0:1-6338	5651	5882	424.438	1	1	0	914.537	1.2987	231
CUFF.423.1	2171	scaffold1275_255455_270380.0:1-6338	6095	6247	430.023	1	1	0	1038.17	1.31579	152
CUFF.425.1	2173	scaffold1275_255455_270380.1:1-1846	5	1203	599.982	1	0.286444	295.808	904.155	1.83583	602
CUFF.425.2	2173	scaffold1275_255455_270380.1:1-1846	5	1203	508.121	0.846894	0.241756	219.674	796.567	1.55476	602
CUFF.425.3	2173	scaffold1275_255455_270380.1:1-1846	699	1203	67.2171	0.112032	0.0523134	0	506.913	0.205672	100
CUFF.425.4	2173	scaffold1275_255455_270380.1:1-1846	699	1203	67.2171	0.112032	0.0528539	0	559.708	0.205672	100
CUFF.427.1	2173	scaffold1275_255455_270380.1:1-1846	590	925	1853.59	1	0.366632	1395.28	2311.9	5.67164	335
CUFF.429.1	2173	scaffold1275_255455_270380.1:1-1846	1061	1161	326.817	1	1	0	980.452	1	100
CUFF.431.1	2175	scaffold1275_255455_270380.1:1-1846	1545	1645	653.634	1	1	0	1578.01	2	100
CUFF.433.1	2177	scaffold1275_255455_270380.2:1-187	60	171	588.86	1	1	0	1421.63	1.8018	111
CUFF.435.1	2179	scaffold1275_255455_270380.3:1-502	104	485	1715.58	1	1	948.347	2482.8	5.24934	381
CUFF.437.1	2181	scaffold1275_255455_270380.4:1-5823	17	781	1753.86	1	1	1206.05	2301.68	5.36649	764
CUFF.439.1	2183	scaffold1275_255455_270380.4:1-5823	1273	1453	544.695	1	1	0	1173.66	1.66667	180
CUFF.441.1	2185	scaffold1275_255455_270380.4:1-5823	1793	2078	688.036	1	1	126.257	1249.82	2.10526	285
CUFF.443.1	2187	scaffold1275_255455_270380.4:1-5823	2308	2574	1720.09	1	1	800.663	2639.52	5.26316	266
CUFF.445.1	2189	scaffold1275_255455_270380.4:1-5823	2780	2880	653.634	1	1	0	1578.01	2	100
CUFF.447.1	2191	scaffold1275_255455_270380.4:1-5823	2993	3110	558.662	1	1	0	1348.73	1.7094	117
CUFF.449.1	2193	scaffold1275_255455_270380.4:1-5823	4329	4429	653.634	1	1	0	1578.01	2	100
CUFF.451.1	2195	scaffold1300_130699_171458.19:1-2309	1542	1642	653.634	1	1	0	1578.01	2	100
CUFF.455.1	2201	scaffold1300_130699_171458.21:1-1339	865	1098	280.53	1	1	0	677.259	0.858369	233
CUFF.457.1	2203	scaffold1300_130699_171458.25:1-2043	464	639	373.505	1	1	0	901.722	1.14286	175
CUFF.459.1	2205	scaffold1300_130699_171458.25:1-2043	761	886	522.908	1	1	0	1262.41	1.6	125
CUFF.461.1	2207	scaffold1300_130699_171458.25:1-2043	957	1057	653.634	1	1	0	1578.01	2	100
CUFF.464.1	2211	scaffold1300_130699_171458.28:1-1667	1333	1518	353.316	1	1	0	852.98	1.08108	185
CUFF.466.1	2213	scaffold1300_376961_381406.0:1-2389	235	335	653.634	1	1	0	1578.01	2	100
CUFF.471.1	2221	scaffold1300_376961_381406.0:1-2389	2215	2332	837.993	1	1	0	1805.62	2.5641	117
CUFF.473.1	2223	scaffold1300_484058_494233.6:1-1007	280	428	441.645	1	1	0	1066.23	1.35135	148
CUFF.476.1	2227	scaffold1300_484058_494233.9:1-496	27	169	920.612	1	1	0	1841.22	2.8169	142
CUFF.478.1	2229	scaffold1300_484058_494233.9:1-496	368	487	549.273	1	1	0	1326.06	1.68067	119
CUFF.481.1	2233	scaffold1321_11760_13208.1:551-1166	45	318	957.706	1	1	280.506	1634.91	2.9304	273
CUFF.483.1	2235	scaffold1321_11760_13208.1:551-1166	466	566	980.452	1	1	0	2112.58	3	100
CUFF.485.1	2237	scaffold1325_445549_446100.0:1-550	73	297	729.503	1	1	77.0156	1381.99	2.23214	224
CUFF.488.1	2241	scaffold13323_17840_20504.1:1-1190	545	674	1013.39	1	1	0	2026.77	3.10078	129
CUFF.490.1	2243	scaffold13323_17840_20504.2:76-488	36	175	7523.85	1	1	4863.77	10183.9	23.0216	139
CUFF.492.1	2245	scaffold13323_20544_34899.2:216-5373	2453	2557	942.742	1	1	0	2031.33	2.88462	104
CUFF.494.1	2247	scaffold13382_1_512.0:1-219	5	106	6795.21	1	1	3829.54	9760.88	20.7921	101
CUFF.496.1	2249	scaffold1339_154979_180619.1:1-3318	325	425	653.634	1	1	0	1578.01	2	100
CUFF.499.1	2253	scaffold1339_154979_180619.1:1-3318	1539	1639	653.634	1	1	0	1578.01	2	100
CUFF.503.1	2259	scaffold1339_154979_180619.2:1-3064	2293	2535	405.145	1	1	0	872.967	1.23967	242
CUFF.505.1	2261	scaffold1339_154979_180619.2:1-3064	2842	3010	1167.2	1	1	214.186	2120.22	3.57143	168
CUFF.507.1	2263	scaffold1339_154979_180619.3:1-2034	12	158	447.695	1	1	0	1080.83	1.36986	146
CUFF.509.1	2265	scaffold1339_154979_180619.3:1-2034	338	566	716.704	1	1	75.6645	1357.74	2.19298	228
CUFF.511.1	2267	scaffold1339_154979_180619.3:1-2034	705	820	1420.94	1	1	150.013	2691.88	4.34783	115
CUFF.514.1	2271	scaffold1339_154979_180619.3:1-2034	1657	1831	939.13	1	1	99.1466	1779.11	2.87356	174
CUFF.516.1	2273	scaffold1339_154979_180619.4:1-264	114	227	578.438	1	1	0	1396.47	1.76991	113
CUFF.518.1	2275	scaffold1339_154979_180619.5:1-649	176	511	1170.69	1	1	494.791	1846.59	3.58209	335
CUFF.520.1	2277	scaffold1339_154979_180619.6:1-178	6	106	980.452	1	1	0	2112.58	3	100
CUFF.523.1	2281	scaffold1339_154979_180619.6:419-1922	747	918	1911.21	1	1	702.455	3119.97	5.84795	171
CUFF.525.1	2283	scaffold1339_154979_180619.6:419-1922	1146	1346	326.817	1	1	0	789.007	1	200
CUFF.529.1	2289	scaffold1339_154979_180619.7:1-1668	891	991	653.634	1	1	0	1578.01	2	100
CUFF.532.1	2293	scaffold1339_154979_180619.8:1-3087	25	185	612.782	1	1	0	1320.36	1.875	160
CUFF.534.1	2295	scaffold1339_154979_180619.8:1-3087	822	1083	876.521	1	1	213.933	1539.11	2.68199	261
CUFF.536.1	2297	scaffold1339_154979_180619.8:1-3087	1268	1896	468.369	1	1	156.123	780.614	1.43312	628
CUFF.538.1	2299	scaffold1339_154979_180619.9:1-240	137	237	653.634	1	1	0	1578.01	2	100
CUFF.542.1	2305	scaffold1353_64697_164644.38:1-1902	852	952	653.634	1	1	0	1578.01	2	100
CUFF.544.1	2307	scaffold1353_64697_164644.7:1-3979	736	836	653.634	1	1	0	1578.01	2	100
CUFF.546.1	2309	scaffold1353_64697_164644.7:1-3979	1239	1405	4470.01	1	1	2593.79	6346.22	13.6774	166
CUFF.549.1	2313	scaffold1353_64697_164644.7:1-3979	2613	2713	980.452	1	1	0	2112.58	3	100
CUFF.553.1	2319	scaffold1355_109909_394885.27:1-2744	2412	2512	653.634	1	1	0	1578.01	2	100
CUFF.561.1	2333	scaffold1355_109909_394885.43:1-9912	4340	4440	653.634	1	1	0	1578.01	2	100
CUFF.563.1	2335	scaffold1355_109909_394885.4:1-4885	3039	3350	93311.6	1	0.526055	85413.6	101210	285.516	311
CUFF.565.1	2335	scaffold1355_109909_394885.4:1-4885	3039	3293	128705	1	0.473945	117869	139541	393.815	195
CUFF.567.1	2337	scaffold1355_109909_394885.50:1-3222	761	861	653.634	1	1	0	1578.01	2	100
CUFF.570.1	2341	scaffold1355_109909_394885.57:1-450	108	208	653.634	1	1	0	1578.01	2	100
CUFF.572.1	2343	scaffold1355_109909_394885.60:1-2987	2376	2553	1921.94	1	1	730.516	3113.36	5.88077	177
CUFF.577.1	2351	scaffold1355_109909_394885.9:1116-8803	2332	2484	2687.39	1	1	1167.1	4207.67	8.2229	152
CUFF.579.1	2353	scaffold1355_109909_394885.9:1116-8803	3705	3966	3795.29	1	1	2416.54	5174.04	11.6129	261
CUFF.581.1	2355	scaffold1355_1_109761.22:1-10372	8228	8379	5194.45	1	1	3073.82	7315.07	15.894	151
CUFF.583.1	2357	scaffold1355_1_109761.22:1-10372	9537	9834	9717.54	1	1	7649.39	11785.7	29.7339	297
CUFF.586.1	2361	scaffold1382_275058_306624.6:1-7976	2464	2772	2926.15	1	1	1811.72	4040.59	8.95349	308
CUFF.588.1	2363	scaffold1383_1251582_1269152.0:1-1064	1	444	7156.04	1	1	5702.87	8609.21	21.8962	443
CUFF.590.1	2365	scaffold1383_1251582_1269152.1:1-1163	36	167	748.436	1	1	0	1612.66	2.29008	131
CUFF.592.1	2367	scaffold1383_1251582_1269152.1:1-1163	231	331	980.452	1	1	0	2112.58	3	100
CUFF.594.1	2369	scaffold1383_1251582_1269152.1:1-1163	713	865	430.023	1	1	0	1038.17	1.31579	152
CUFF.597.1	2373	scaffold1383_1251582_1269152.3:1-1126	708	853	901.565	1	1	1.13687e-13	1803.13	2.75862	145
CUFF.600.1	2377	scaffold1383_1251582_1269152.4:1-2602	878	1073	1005.59	1	1	184.529	1826.65	3.07692	195
CUFF.602.1	2379	scaffold1383_1251582_1269152.4:1-2602	1129	1561	1210.43	1	1	605.217	1815.65	3.7037	432
CUFF.606.1	2385	scaffold1383_1251582_1269152.5:1-9298	131	315	355.236	1	1	0	857.616	1.08696	184
CUFF.609.1	2389	scaffold1383_1251582_1269152.5:1-9298	2681	2821	933.763	1	1	0	1867.53	2.85714	140
CUFF.611.1	2391	scaffold1383_1251582_1269152.5:1-9298	5370	5470	653.634	1	1	0	1578.01	2	100
CUFF.615.1	2397	scaffold1383_1281565_1291069.0:212-6334	470	570	653.634	1	1	0	1578.01	2	100
CUFF.626.1	2417	scaffold1383_258404_282028.0:1-5405	3967	4298	789.891	1	1	231.354	1348.43	2.41692	331
CUFF.628.1	2419	scaffold1383_258404_282028.0:1-5405	4865	5032	782.796	1	1	0	1565.59	2.39521	167
CUFF.630.1	2421	scaffold1383_258404_282028.10:1-279	109	209	653.634	1	1	0	1578.01	2	100
CUFF.634.1	2427	scaffold1383_258404_282028.1:1-542	68	239	573.364	1	1	0	1235.43	1.75439	171
CUFF.636.1	2429	scaffold1383_258404_282028.2:574-2024	1	351	466.882	1	1	49.29	884.473	1.42857	350
CUFF.638.1	2431	scaffold1383_258404_282028.2:574-2024	1061	1233	380.02	1	1	0	917.449	1.16279	172
CUFF.641.1	2435	scaffold1383_258404_282028.3:1-2069	1875	2040	792.284	1	1	0	1584.57	2.42424	165
CUFF.644.1	2439	scaffold1383_258404_282028.4:1-2257	800	933	491.454	1	1	0	1186.48	1.50376	133
CUFF.646.1	2441	scaffold1383_258404_282028.4:1-2257	2114	2234	544.695	1	1	0	1315.01	1.66667	120
CUFF.648.1	2443	scaffold1383_258404_282028.5:211-1195	218	318	653.634	1	1	0	1578.01	2	100
CUFF.650.1	2445	scaffold1383_258404_282028.6:1-1094	134	328	673.85	1	1	0	1347.7	2.06186	194
CUFF.652.1	2447	scaffold1383_258404_282028.6:1-1094	662	903	1084.87	1	1	317.751	1851.99	3.3195	241
CUFF.654.1	2449	scaffold1383_258404_282028.7:1-2119	629	1242	693.087	1	1	308.632	1077.54	2.12072	613
CUFF.658.1	2455	scaffold1383_258404_282028.7:1-2119	2012	2114	961.227	1	1	0	2071.16	2.94118	102
CUFF.661.1	2459	scaffold1383_258404_282028.8:1-1531	429	529	326.817	1	1	0	980.452	1	100
CUFF.663.1	2459	scaffold1383_258404_282028.8:1-1531	535	635	653.634	1	1	0	1578.01	2	100
CUFF.665.1	2459	scaffold1383_258404_282028.8:1-1531	670	1316	479.606	1	1	117.058	842.154	1.46751	477
CUFF.667.1	2461	scaffold1385_1_1822.0:677-1264	61	161	980.452	1	1	0	2112.58	3	100
CUFF.670.1	2465	scaffold1389_745508_746522.0:68-1013	417	517	653.634	1	1	0	1578.01	2	100
CUFF.673.1	2469	scaffold1405_779217_786475.0:1-4218	492	592	653.634	1	1	0	1578.01	2	100
CUFF.676.1	2473	scaffold1405_779217_786475.2:1-630	7	335	298.918	1	1	0	644.079	0.914634	328
CUFF.679.1	2477	scaffold14145_1_940.1:552-795	9	241	422.608	1	1	0	910.595	1.2931	232
CUFF.681.1	2479	scaffold1420_117068_148580.12:1-456	81	452	1864.36	1	0.0959176	1714.22	2014.49	5.70459	184
CUFF.683.1	2479	scaffold1420_117068_148580.12:1-456	107	319	22507.2	1	0.904082	18939.1	26075.3	68.8679	212
CUFF.685.1	2481	scaffold1420_117068_148580.13:1-217	0	217	14608.9	1	1	11642.3	17575.5	44.7005	217
CUFF.687.1	2483	scaffold1420_117068_148580.15:1-976	1	976	348.148	0.0598318	0.013546	134.587	561.71	1.06527	622
CUFF.687.2	2483	scaffold1420_117068_148580.15:1-976	1	976	357.366	0.061416	0.0136457	164.146	550.586	1.09347	672
CUFF.687.3	2483	scaffold1420_117068_148580.15:1-976	1	976	2181.66	0.374935	0.085513	1645.79	2717.53	6.67548	773
CUFF.687.4	2483	scaffold1420_117068_148580.15:1-976	1	976	4722.66	0.811624	0.165951	3902.47	5542.85	14.4505	823
CUFF.687.5	2483	scaffold1420_117068_148580.15:1-976	1	976	5818.78	1	0.205372	4837.08	6800.49	17.8044	823
CUFF.689.1	2483	scaffold1420_117068_148580.15:1-976	8	976	8214.66	1	0.261662	7436.98	8992.34	25.1353	765
CUFF.689.2	2483	scaffold1420_117068_148580.15:1-976	54	976	1604.44	0.195314	0.0517754	1309.32	1899.56	4.90928	568
CUFF.691.1	2483	scaffold1420_117068_148580.15:1-976	324	976	8923.48	1	0.202536	8390.36	9456.61	27.3042	652
CUFF.693.1	2485	scaffold1420_117068_148580.20:1-314	95	276	653.634	1	1	0	1578.01	2	100
CUFF.695.1	2487	scaffold1420_117068_148580.22:1-1035	19	1035	2315.99	1	0.14204	2118.85	2513.12	7.08649	886
CUFF.698.1	2487	scaffold1420_117068_148580.22:1-1035	19	1035	13114.1	1	0.85796	11612.9	14615.2	40.1266	1016
CUFF.701.1	2489	scaffold1420_117068_148580.2:736-2370	3	1635	10110.3	0.938684	0.114402	8399.11	11821.4	30.9356	1534
CUFF.701.2	2489	scaffold1420_117068_148580.2:736-2370	3	1635	10770.7	1	0.143406	9256.01	12285.4	32.9563	1016
CUFF.703.1	2489	scaffold1420_117068_148580.2:736-2370	3	1635	62358.1	1	0.742193	55803.6	68912.7	190.804	1632
CUFF.705.1	2491	scaffold1420_117068_148580.3:1-158	9	157	15678.4	1	1	11957	19399.8	47.973	148
CUFF.707.1	2493	scaffold1420_117068_148580.4:1-1143	0	1142	5094.34	1	0.0779292	4918.58	5270.1	15.5877	690
CUFF.709.1	2493	scaffold1420_117068_148580.4:1-1143	3	1142	3905.74	1	0.0546387	3754.74	4056.74	11.9508	788
CUFF.711.1	2493	scaffold1420_117068_148580.4:1-1143	3	1142	42301.5	1	0.867432	39594.7	45008.2	129.435	1139
CUFF.713.1	2495	scaffold1420_117068_148580.6:1-869	0	869	17848.2	1	0.264221	16491.9	19204.6	54.6123	460
CUFF.716.1	2495	scaffold1420_117068_148580.6:1-869	1	868	37875.4	1	0.735779	34751	40999.8	115.892	867
CUFF.718.1	2497	scaffold1420_117068_148580.7:1-1889	2	1889	7447.78	0.422956	0.156924	6002.83	8892.73	22.7888	1190
CUFF.718.2	2497	scaffold1420_117068_148580.7:1-1889	295	1889	6576.04	0.373451	0.170489	5607.75	7544.33	20.1215	1384
CUFF.718.3	2497	scaffold1420_117068_148580.7:1-1889	295	881	17608.9	1	0.20805	14837.4	20380.3	53.8798	407
CUFF.718.4	2497	scaffold1420_117068_148580.7:1-1889	295	841	1493.07	0.0847907	0.0205004	432.161	2553.98	4.56851	334
CUFF.718.5	2497	scaffold1420_117068_148580.7:1-1889	295	841	1512.49	0.085894	0.0207949	336.725	2688.26	4.62795	334
CUFF.720.1	2497	scaffold1420_117068_148580.7:1-1889	3	688	6772.08	1	0.105977	4997.85	8546.31	20.7213	520
CUFF.720.2	2497	scaffold1420_117068_148580.7:1-1889	3	1889	1273.15	0.188	0.02073	970.168	1576.14	3.89561	924
CUFF.720.3	2497	scaffold1420_117068_148580.7:1-1889	3	1889	5819.48	0.859334	0.114736	5179.55	6459.42	17.8065	1024
CUFF.720.4	2497	scaffold1420_117068_148580.7:1-1889	3	685	1951.43	0.288158	0.0319429	1004.2	2898.66	5.97102	436
CUFF.720.5	2497	scaffold1420_117068_148580.7:1-1889	3	1889	2318.71	0.342392	0.0414516	1813.38	2824.03	7.09482	914
CUFF.720.6	2497	scaffold1420_117068_148580.7:1-1889	3	1889	3808.43	0.562372	0.0758908	3010.57	4606.29	11.6531	1138
CUFF.720.7	2497	scaffold1420_117068_148580.7:1-1889	306	1889	904.883	0.13362	0.0105963	630.855	1178.91	2.76877	594
CUFF.722.1	2497	scaffold1420_117068_148580.7:1-1889	751	853	7049	1	0.0219177	6956.06	7141.94	21.5686	102
CUFF.724.1	2499	scaffold1420_117068_148580.9:1-1700	7	1699	1727.34	1	0.0256222	1549.84	1904.85	5.28535	688
CUFF.724.2	2499	scaffold1420_117068_148580.9:1-1700	7	1699	1099.36	0.636445	0.0174187	948.393	1250.32	3.36383	638
CUFF.724.3	2499	scaffold1420_117068_148580.9:1-1700	7	1699	357.364	0.206887	0.00711195	258.18	456.548	1.09347	688
CUFF.724.4	2499	scaffold1420_117068_148580.9:1-1700	7	1699	479.343	0.277503	0.00888393	376.067	582.62	1.4667	638
CUFF.724.5	2499	scaffold1420_117068_148580.9:1-1700	7	1699	350.377	0.202842	0.00634281	237.427	463.328	1.07209	588
CUFF.724.6	2499	scaffold1420_117068_148580.9:1-1700	7	1699	382.147	0.221234	0.00818866	253.149	511.146	1.1693	562
CUFF.724.7	2499	scaffold1420_117068_148580.9:1-1700	7	1699	293.603	0.169974	0.0066712	215.186	372.02	0.898371	739
CUFF.724.8	2499	scaffold1420_117068_148580.9:1-1700	7	1699	1006.05	0.582425	0.0225747	872.566	1139.53	3.07832	987
CUFF.724.9	2499	scaffold1420_117068_148580.9:1-1700	7	1699	395.577	0.229009	0.00967823	326.478	464.676	1.21039	839
CUFF.724.10	2499	scaffold1420_117068_148580.9:1-1700	7	1699	472.596	0.273597	0.00965858	364.268	580.925	1.44606	738
CUFF.724.11	2499	scaffold1420_117068_148580.9:1-1700	7	1699	909.043	0.526267	0.0181062	781.449	1036.64	2.7815	840
CUFF.724.12	2499	scaffold1420_117068_148580.9:1-1700	7	1699	911.385	0.527623	0.017937	774.642	1048.13	2.78867	536
CUFF.724.13	2499	scaffold1420_117068_148580.9:1-1700	8	1126	1595.68	0.923775	0.0106949	1407.11	1784.24	4.88247	357
CUFF.724.14	2499	scaffold1420_117068_148580.9:1-1700	35	1129	653.634	0.378405	0.00285777	375.832	931.437	2	100
CUFF.724.15	2499	scaffold1420_117068_148580.9:1-1700	35	1699	557.048	0.322489	0.00481919	467.765	646.331	1.70446	402
CUFF.724.16	2499	scaffold1420_117068_148580.9:1-1700	35	1699	682.76	0.395266	0.00763139	483.418	882.102	2.08912	351
CUFF.724.17	2499	scaffold1420_117068_148580.9:1-1700	542	1699	967.892	0.560336	0.00946643	829.831	1105.95	2.96157	502
CUFF.724.18	2499	scaffold1420_117068_148580.9:1-1700	545	1699	361.196	0.209105	0.00412054	278.109	444.283	1.10519	351
CUFF.724.19	2499	scaffold1420_117068_148580.9:1-1700	556	1699	1672.23	0.968093	0.0115389	1441.49	1902.96	5.11671	290
CUFF.724.20	2499	scaffold1420_117068_148580.9:1-1700	1191	1699	626.145	0.36249	0.00455344	506.493	745.798	1.91589	306
CUFF.726.1	2499	scaffold1420_117068_148580.9:1-1700	14	1674	1003.73	0.0511144	0.0212099	404.339	1603.11	3.07122	804
CUFF.726.2	2499	scaffold1420_117068_148580.9:1-1700	14	1127	19636.9	1	0.343234	18123.5	21150.2	60.0851	862
CUFF.726.3	2499	scaffold1420_117068_148580.9:1-1700	14	1127	1635.32	0.0832779	0.0324283	801.943	2468.69	5.00377	763
CUFF.726.4	2499	scaffold1420_117068_148580.9:1-1700	14	1674	1246.2	0.0634624	0.0224133	519.914	1972.49	3.81315	839
CUFF.726.5	2499	scaffold1420_117068_148580.9:1-1700	14	1674	2504.22	0.127526	0.0288446	1351.74	3656.7	7.66244	499
CUFF.726.6	2499	scaffold1420_117068_148580.9:1-1700	14	1674	2770.14	0.141069	0.0275448	1896.38	3643.91	8.47612	698
CUFF.726.7	2499	scaffold1420_117068_148580.9:1-1700	14	1674	1507.96	0.0767922	0.0280317	664.624	2351.29	4.61407	955
CUFF.726.8	2499	scaffold1420_117068_148580.9:1-1700	14	1133	4645.24	0.236557	0.0651904	2561.58	6728.9	14.2136	518
CUFF.726.9	2499	scaffold1420_117068_148580.9:1-1700	14	1674	1021.58	0.0520235	0.0236906	416.521	1626.64	3.12584	1037
CUFF.726.10	2499	scaffold1420_117068_148580.9:1-1700	14	1674	1409.72	0.0717894	0.02561	508.385	2311.05	4.31347	656
CUFF.726.11	2499	scaffold1420_117068_148580.9:1-1700	14	1127	1456.71	0.0741827	0.0269516	619.233	2294.19	4.45727	711
CUFF.726.12	2499	scaffold1420_117068_148580.9:1-1700	14	1674	1002.51	0.0510527	0.0243706	588.756	1416.27	3.06751	988
CUFF.726.13	2499	scaffold1420_117068_148580.9:1-1700	567	1674	12281	0.625403	0.116603	10592.1	13969.8	37.5774	603
CUFF.738.1	2521	scaffold150_25701_28932.0:215-447	64	164	653.634	1	1	0	1578.01	2	100
CUFF.742.1	2527	scaffold1559_851904_854497.1:1-427	235	335	653.634	1	1	0	1578.01	2	100
CUFF.744.1	2529	scaffold1559_851904_854497.1:1515-1664	7	144	954.211	1	1	0	1908.42	2.91971	137
CUFF.746.1	2531	scaffold1559_851904_854497.1:748-1211	157	351	336.925	1	1	0	813.409	1.03093	194
CUFF.748.1	2533	scaffold1571_164563_166192.0:1-327	216	316	980.452	1	1	0	2112.58	3	100
CUFF.752.1	2539	scaffold1583_78183_98940.1:1-1614	385	485	653.634	1	1	0	1578.01	2	100
CUFF.754.1	2541	scaffold1583_78183_98940.1:1-1614	965	1065	653.634	1	1	0	1578.01	2	100
CUFF.757.1	2545	scaffold15864_35355_39556.0:1-4200	2427	2527	653.634	1	1	0	1578.01	2	100
CUFF.760.1	2549	scaffold1590_1480968_1487402.0:1-903	249	369	544.695	1	1	0	1315.01	1.66667	120
CUFF.763.1	2553	scaffold1590_1480968_1487402.3:1-2307	66	348	40210.5	1	1	34964.4	45456.6	123.037	191
CUFF.766.1	2557	scaffold1590_1480968_1487402.3:1-2307	1101	1233	495.178	1	1	0	1195.46	1.51515	132
CUFF.768.1	2559	scaffold1590_1480968_1487402.3:1-2307	2044	2172	1021.3	1	1	1.13687e-13	2042.61	3.125	128
CUFF.771.1	2563	scaffold16071_22900_35122.0:217-1617	954	1157	482.981	1	1	0	1040.68	1.47783	203
CUFF.773.1	2565	scaffold16161_963_3549.0:1-513	382	482	653.634	1	1	0	1578.01	2	100
CUFF.775.1	2567	scaffold1623_331410_334327.2:1-367	34	204	961.227	1	1	101.479	1820.97	2.94118	170
CUFF.780.1	2575	scaffold1656_1_14866.13:1-183	31	131	653.634	1	1	0	1578.01	2	100
CUFF.785.1	2583	scaffold1656_1_14866.17:1-654	172	411	957.205	1	1	233.626	1680.78	2.92887	239
CUFF.788.1	2587	scaffold16909_719_9804.6:206-426	57	168	1177.72	1	1	0	2355.44	3.6036	111
CUFF.790.1	2589	scaffold1706_300834_308421.0:243-2702	1893	1993	653.634	1	1	0	1578.01	2	100
CUFF.799.1	2605	scaffold1715_705178_793551.25:1-6375	3158	3277	1098.55	1	1	0	2197.09	3.36134	119
CUFF.801.1	2607	scaffold1715_705178_793551.25:1-6375	3919	4235	723.962	1	1	176.698	1271.23	2.21519	316
CUFF.807.1	2617	scaffold1715_705178_793551.30:1-1196	870	1101	424.438	1	1	0	914.537	1.2987	231
CUFF.809.1	2619	scaffold1715_705178_793551.32:1-2232	733	991	380.02	1	1	0	818.829	1.16279	258
CUFF.811.1	2621	scaffold1715_705178_793551.34:1-597	320	422	961.227	1	1	0	2071.16	2.94118	102
CUFF.813.1	2623	scaffold1715_705178_793551.36:1-1484	18	118	980.452	1	1	0	2112.58	3	100
CUFF.816.1	2627	scaffold1715_705178_793551.3:1-2365	1661	1965	19874.6	1	1	16951.1	22798	60.8125	304
CUFF.819.1	2631	scaffold172_179288_184383.0:1-1170	386	486	653.634	1	1	0	1578.01	2	100
CUFF.823.1	2637	scaffold1752_4424_5681.1:1-271	53	172	549.273	1	1	0	1326.06	1.68067	119
CUFF.825.1	2639	scaffold1763_797514_799547.0:1-1244	267	405	473.648	1	1	0	1143.49	1.44928	138
CUFF.829.1	2645	scaffold1776_57246_78907.0:713-2151	38	284	1328.53	1	1	488.292	2168.76	4.06504	246
CUFF.831.1	2647	scaffold1776_57246_78907.0:713-2151	685	1118	905.729	1	1	382.806	1428.65	2.77136	433
CUFF.833.1	2649	scaffold1776_57246_78907.0:713-2151	1238	1430	1531.96	1	1	510.652	2553.26	4.6875	192
CUFF.836.1	2653	scaffold1776_57246_78907.10:1-3441	1419	1519	653.634	1	1	0	1578.01	2	100
CUFF.838.1	2655	scaffold1776_57246_78907.10:1-3441	2618	2718	653.634	1	1	0	1578.01	2	100
CUFF.842.1	2661	scaffold1776_57246_78907.11:1-2027	205	352	444.649	1	1	0	1073.48	1.36054	147
CUFF.845.1	2665	scaffold1776_57246_78907.11:1-2027	944	1188	267.883	1	1	0	646.727	0.819672	244
CUFF.848.1	2669	scaffold1776_57246_78907.12:1-924	124	350	867.656	1	1	159.218	1576.09	2.65487	226
CUFF.850.1	2671	scaffold1776_57246_78907.12:1-924	456	764	424.438	1	1	0	848.876	1.2987	308
CUFF.852.1	2673	scaffold1776_57246_78907.1:1-4385	354	660	320.409	1	1	0	690.385	0.980392	306
CUFF.854.1	2675	scaffold1776_57246_78907.1:1-4385	802	902	653.634	1	1	0	1578.01	2	100
CUFF.856.1	2677	scaffold1776_57246_78907.1:1-4385	953	1077	527.125	1	1	0	1272.59	1.6129	124
CUFF.859.1	2681	scaffold1776_57246_78907.1:1-4385	1671	1831	408.522	1	1	0	986.258	1.25	160
CUFF.861.1	2683	scaffold1776_57246_78907.1:1-4385	2159	2261	640.818	1	1	0	1547.07	1.96078	102
CUFF.863.1	2685	scaffold1776_57246_78907.1:1-4385	2373	2669	6183.03	1	1	4530.54	7835.51	18.9189	296
CUFF.866.1	2689	scaffold1776_57246_78907.1:1-4385	2937	3290	1203.58	1	1	535.952	1871.2	3.68272	353
CUFF.870.1	2695	scaffold1776_57246_78907.1:1-4385	3787	4045	1140.06	1	1	380.02	1900.1	3.48837	258
CUFF.875.1	2703	scaffold1776_57246_78907.9:500-2790	1810	1910	653.634	1	1	0	1578.01	2	100
CUFF.877.1	2705	scaffold18084_1_6827.5:1-446	142	296	132000	1	1	121415	142586	403.896	154
CUFF.879.1	2707	scaffold184_329301_332096.0:1-2794	9	116	1527.18	1	1	161.229	2893.14	4.6729	107
CUFF.881.1	2709	scaffold184_329301_332096.0:1-2794	174	799	522.908	1	1	192.192	853.623	1.6	625
CUFF.883.1	2711	scaffold184_329301_332096.0:1-2794	905	1110	797.115	1	1	84.1537	1510.08	2.43902	205
CUFF.888.1	2719	scaffold1886_293901_298694.1:1-1310	535	775	11438.6	1	1	8381.51	14495.7	35	160
CUFF.891.1	2723	scaffold1897_75365_79756.3:1-1611	967	1141	375.652	1	1	0	906.904	1.14943	174
CUFF.893.1	2725	scaffold18_44054_84063.10:1-7595	246	346	653.634	1	1	0	1578.01	2	100
CUFF.895.1	2727	scaffold18_44054_84063.10:1-7595	502	602	653.634	1	1	0	1578.01	2	100
CUFF.898.1	2731	scaffold18_44054_84063.10:1-7595	3316	3417	970.744	1	1	0	2091.66	2.9703	101
CUFF.904.1	2741	scaffold18_44054_84063.13:1-4911	1832	1966	975.574	1	1	0	1951.15	2.98507	134
CUFF.907.1	2745	scaffold18_44054_84063.13:1-4911	2661	2761	653.634	1	1	0	1578.01	2	100
CUFF.910.1	2749	scaffold18_44054_84063.13:1-4911	3542	3642	653.634	1	1	0	1578.01	2	100
CUFF.912.1	2751	scaffold18_44054_84063.13:1-4911	3835	3947	1167.2	1	1	0	2334.41	3.57143	112
CUFF.914.1	2753	scaffold18_44054_84063.13:1-4911	4170	4270	653.634	1	1	0	1578.01	2	100
CUFF.916.1	2755	scaffold18_44054_84063.13:1-4911	4398	4697	546.517	1	1	57.6973	1035.34	1.67224	299
CUFF.918.1	2757	scaffold18_44054_84063.13:1-4911	4761	4861	653.634	1	1	0	1578.01	2	100
CUFF.920.1	2759	scaffold18_44054_84063.3:1-1790	757	871	4586.91	1	1	2293.45	6880.36	14.0351	114
CUFF.922.1	2761	scaffold18_44054_84063.3:1-1790	1547	1647	653.634	1	1	0	1578.01	2	100
CUFF.926.1	2767	scaffold18_44054_84063.7:1-884	113	385	2042.61	1	1	1051.8	3033.42	6.25	272
CUFF.928.1	2769	scaffold18_44054_84063.7:1-884	503	772	364.48	1	1	0	785.346	1.11524	269
CUFF.930.1	2771	scaffold18_44054_84063.8:1-5910	4	278	596.382	1	1	62.9617	1129.8	1.82482	274
CUFF.935.1	2779	scaffold18_44054_84063.8:1-5910	3773	3915	460.306	1	1	0	1111.28	1.40845	142
CUFF.937.1	2781	scaffold18_44054_84063.8:1-5910	5481	5581	1307.27	1	1	0	2614.54	4	100
CUFF.939.1	2783	scaffold18_677707_681544.0:1-401	12	378	541.696	0.165326	0.0663677	9.9421	1073.45	1.65749	231
CUFF.939.2	2783	scaffold18_677707_681544.0:1-401	19	248	653.634	0.19949	0.0420049	0	1603.54	2	100
CUFF.939.3	2783	scaffold18_677707_681544.0:1-401	25	378	533.19	0.16273	0.0740548	0	1302.31	1.63146	191
CUFF.939.4	2783	scaffold18_677707_681544.0:1-401	25	386	925.394	0.282431	0.11144	72.0083	1778.78	2.83153	199
CUFF.939.5	2783	scaffold18_677707_681544.0:1-401	26	376	759.405	0.231771	0.083081	32.8794	1485.93	2.32364	215
CUFF.939.6	2783	scaffold18_677707_681544.0:1-401	26	378	3276.53	1	0.439663	2114.26	4438.8	10.0256	298
CUFF.939.7	2783	scaffold18_677707_681544.0:1-401	26	378	439.641	0.134179	0.0653855	0	1009.44	1.34522	244
CUFF.939.8	2783	scaffold18_677707_681544.0:1-401	44	381	690.236	0.210661	0.0445781	0	1599.4	2.11199	100
CUFF.939.9	2783	scaffold18_677707_681544.0:1-401	44	386	899.69	0.274586	0.0734243	0	2009.81	2.75289	132
CUFF.941.1	2785	scaffold18_677707_681544.1:94-502	11	246	980.452	1	1	0	2112.58	3	100
CUFF.943.1	2787	scaffold1908_492365_496492.0:1-1860	450	559	4698.78	1	1	2324.88	7072.68	14.3774	109
CUFF.949.1	2797	scaffold19388_1_16629.12:1-4500	2178	2370	6127.82	1	1	4085.22	8170.43	18.75	192
CUFF.951.1	2799	scaffold19388_1_16629.12:1-4500	4222	4338	1126.96	1	1	0	2253.91	3.44828	116
CUFF.954.1	2803	scaffold19394_1_507.0:1-390	224	387	601.028	1	1	0	1295.31	1.83903	163
CUFF.957.1	2807	scaffold199_23113_29960.9:1-1791	1267	1428	17316.7	1	1	13566.9	21066.4	52.9859	161
CUFF.959.1	2809	scaffold2010_124185_250592.1:1-4219	725	825	653.634	1	1	0	1578.01	2	100
CUFF.961.1	2811	scaffold2010_124185_250592.2:1-9581	4833	4934	970.744	1	1	0	2091.66	2.9703	101
CUFF.966.1	2817	scaffold2010_124185_250592.32:1-10574	6933	7037	1256.99	1	1	0	2513.98	3.84615	104
CUFF.968.1	2819	scaffold2010_124185_250592.3:1-9663	8428	8656	716.704	1	1	75.6645	1357.74	2.19298	228
CUFF.971.1	2823	scaffold2010_124185_250592.3:1-9663	9338	9484	895.39	1	1	1.13687e-13	1790.78	2.73973	146
CUFF.974.1	2827	scaffold2010_124185_250592.4:1-2671	1255	1587	492.195	1	1	51.9624	932.427	1.50602	332
CUFF.976.1	2829	scaffold2010_124185_250592.4:1-2671	1809	1995	527.125	1	1	0	1135.8	1.6129	186
CUFF.978.1	2831	scaffold2010_124185_250592.4:1-2671	2246	2346	653.634	1	1	0	1578.01	2	100
CUFF.983.1	2839	scaffold2010_124185_250592.5:1-12840	2449	2689	272.348	1	1	0	657.505	0.833333	240
CUFF.985.1	2841	scaffold2010_124185_250592.5:1-12840	2780	2947	587.097	1	1	0	1265.02	1.79641	167
CUFF.987.1	2843	scaffold2010_124185_250592.5:1-12840	3010	3399	504.088	1	1	92.5019	915.675	1.54242	389
CUFF.989.1	2845	scaffold2010_124185_250592.5:1-12840	3577	3761	532.854	1	1	0	1148.14	1.63043	184
CUFF.994.1	2853	scaffold2010_124185_250592.5:1-12840	7905	8138	280.53	1	1	0	677.259	0.858369	233
CUFF.996.1	2855	scaffold20235_1_5110.0:1-186	2	102	653.634	1	1	0	1578.01	2	100
CUFF.998.1	2857	scaffold20235_1_5110.7:1-445	139	239	653.634	1	1	0	1578.01	2	100
CUFF.1000.1	2859	scaffold20235_1_5110.8:1-499	171	336	792.284	1	1	0	1584.57	2.42424	165
CUFF.1002.1	2861	scaffold2059_1061330_1068994.1:1-1941	143	243	653.634	1	1	0	1578.01	2	100
CUFF.1009.1	2873	scaffold21980_507_20931.3:1-268	122	222	1307.27	1	1	0	2614.54	4	100
CUFF.1012.1	2877	scaffold2222_119672_122086.0:1-1095	818	918	653.634	1	1	0	1578.01	2	100
CUFF.1014.1	2879	scaffold22499_1_1178.0:1-220	0	217	11295.5	1	1	8686.94	13904.1	34.5622	217
CUFF.1017.1	2883	scaffold2249_276708_284409.4:1-644	33	133	653.634	1	1	0	1578.01	2	100
CUFF.1019.1	2885	scaffold2249_276708_284409.5:1-1569	107	430	1214.18	1	1	513.174	1915.19	3.71517	323
CUFF.1022.1	2889	scaffold2249_276708_284409.5:1-1569	1018	1498	476.608	1	1	116.326	836.891	1.45833	480
CUFF.1026.1	2895	scaffold22781_1_2958.2:80-608	14	175	1014.96	1	1	107.152	1922.77	3.10559	161
CUFF.1028.1	2897	scaffold22781_1_2958.3:1-330	4	244	544.695	1	1	0	1089.39	1.66667	240
CUFF.1030.1	2899	scaffold23290_1_433.0:1-431	105	205	653.634	1	1	0	1578.01	2	100
CUFF.1032.1	2901	scaffold2345_198641_207218.0:1-8137	255	1941	710.472	1	1	130.374	1290.57	2.17391	276
CUFF.1035.1	2903	scaffold2345_198641_207218.0:1-8137	2023	2204	361.124	1	1	0	871.83	1.10497	181
CUFF.1037.1	2905	scaffold2345_198641_207218.0:1-8137	3140	5644	460.306	1	1	84.4677	836.144	1.40845	426
CUFF.1039.1	2905	scaffold2345_198641_207218.0:1-8137	3810	3910	1307.27	1	1	0	2614.54	4	100
CUFF.1041.1	2905	scaffold2345_198641_207218.0:1-8137	3966	4069	634.597	1	1	0	1532.05	1.94175	103
CUFF.1043.1	2905	scaffold2345_198641_207218.0:1-8137	4606	4790	1776.18	1	1	652.825	2899.54	5.43478	184
CUFF.1045.1	2905	scaffold2345_198641_207218.0:1-8137	4862	4962	326.817	1	1	0	980.452	1	100
CUFF.1047.1	2907	scaffold2345_198641_207218.0:1-8137	6438	6664	289.219	1	1	0	698.236	0.884956	226
CUFF.1049.1	2909	scaffold2345_198641_207218.0:1-8137	7677	7812	726.26	1	1	0	1564.87	2.22222	135
CUFF.1055.1	2919	scaffold2345_207531_231716.1:1-4304	599	1149	559.618	1	1	59.0805	1060.16	1.71233	292
CUFF.1057.1	2921	scaffold2345_207531_231716.1:1-4304	1537	1803	491.454	1	1	0	982.909	1.50376	266
CUFF.1059.1	2923	scaffold2345_207531_231716.1:1-4304	1932	2357	615.185	1	1	180.184	1050.19	1.88235	425
CUFF.1061.1	2925	scaffold2345_207531_231716.1:1-4304	2691	2866	373.505	1	1	0	901.722	1.14286	175
CUFF.1065.1	2931	scaffold2345_207531_231716.2:1-4286	1178	1403	435.756	1	1	0	938.924	1.33333	225
CUFF.1069.1	2937	scaffold2345_207531_231716.2:1-4286	2232	2334	640.818	1	1	0	1547.07	1.96078	102
CUFF.1071.1	2939	scaffold2345_207531_231716.2:1-4286	2426	2727	868.617	1	1	254.412	1482.82	2.65781	301
CUFF.1073.1	2941	scaffold2345_207531_231716.2:1-4286	2820	2973	427.212	1	1	0	1031.38	1.30719	153
CUFF.1075.1	2943	scaffold2345_207531_231716.2:1-4286	3207	3493	1828.35	1	1	914.174	2742.52	5.59441	286
CUFF.1078.1	2947	scaffold2345_207531_231716.2:1-4286	3787	4063	473.648	1	1	0	947.296	1.44928	276
CUFF.1081.1	2951	scaffold2345_207531_231716.3:1-2045	277	517	408.522	1	1	0	880.242	1.25	240
CUFF.1084.1	2955	scaffold2345_207531_231716.3:1-2045	1005	1196	342.217	1	1	0	826.185	1.04712	191
CUFF.1086.1	2957	scaffold2345_207531_231716.3:1-2045	1255	1362	610.873	1	1	0	1474.78	1.86916	107
CUFF.1088.1	2959	scaffold2345_207531_231716.3:1-2045	1722	1822	653.634	1	1	0	1578.01	2	100
CUFF.1090.1	2961	scaffold2345_207531_231716.4:1-254	17	188	764.485	1	1	0	1528.97	2.33918	171
CUFF.1093.1	2965	scaffold2345_207531_231716.5:1-1951	439	545	616.636	1	1	0	1488.69	1.88679	106
CUFF.1095.1	2967	scaffold2345_207531_231716.5:1-1951	1013	1113	653.634	1	1	0	1578.01	2	100
CUFF.1101.1	2977	scaffold2345_207531_231716.7:1-1061	552	694	690.459	1	1	0	1487.73	2.11268	142
CUFF.1103.1	2979	scaffold2345_207531_231716.8:1-2151	501	1021	1068.44	1	1	550.171	1586.71	3.26923	520
CUFF.1105.1	2981	scaffold2345_207531_231716.8:1-2151	1332	1703	792.818	1	1	264.273	1321.36	2.42588	371
CUFF.1107.1	2983	scaffold2345_207531_231716.8:1-2151	1755	2102	1036.02	1	1	411.276	1660.76	3.17003	347
CUFF.1109.1	2985	scaffold2345_416790_448439.1:1-6263	555	688	491.454	1	1	0	1186.48	1.50376	133
CUFF.1111.1	2987	scaffold2345_416790_448439.2:1-5716	62	282	653.634	1	1	0	1578.01	2	100
CUFF.1113.1	2989	scaffold2345_416790_448439.2:1-5716	335	684	374.576	1	1	0	749.151	1.14613	349
CUFF.1117.1	2995	scaffold2345_416790_448439.2:1-5716	1941	2041	653.634	1	1	0	1578.01	2	100
CUFF.1120.1	2999	scaffold2345_416790_448439.5:1-8542	317	619	432.87	1	1	0	865.741	1.3245	302
CUFF.1122.1	3001	scaffold2345_416790_448439.8:1-1409	1057	1247	1720.09	1	1	632.21	2807.97	5.26316	190
CUFF.1124.1	3003	scaffold23_208634_212413.0:1-1297	203	322	823.909	1	1	0	1775.28	2.52101	119
CUFF.1129.1	3011	scaffold2478_354020_358361.0:117-1227	298	428	502.796	1	1	0	1213.86	1.53846	130
CUFF.1131.1	3013	scaffold2478_354020_358361.0:117-1227	496	892	990.355	1	1	418.573	1562.14	3.0303	396
CUFF.1136.1	3021	scaffold24797_1_6658.1:1-161	32	132	653.634	1	1	0	1578.01	2	100
CUFF.1138.1	3023	scaffold24797_1_6658.2:1-1461	229	329	653.634	1	1	0	1578.01	2	100
CUFF.1140.1	3025	scaffold24797_1_6658.2:1-1461	853	953	653.634	1	1	0	1578.01	2	100
CUFF.1142.1	3027	scaffold24797_1_6658.2:1-1461	1210	1433	439.664	1	1	0	947.345	1.34529	223
CUFF.1144.1	3029	scaffold24797_1_6658.4:1-1265	0	241	542.435	1	1	1.13687e-13	1084.87	1.65975	241
CUFF.1146.1	3031	scaffold2493_10599_41665.10:1-1293	679	851	570.03	1	1	0	1228.24	1.74419	172
CUFF.1149.1	3035	scaffold2493_10599_41665.18:1296-1900	58	158	653.634	1	1	0	1578.01	2	100
CUFF.1151.1	3037	scaffold2493_10599_41665.4:1-3606	2334	2521	6443.28	1	1	4320.94	8565.62	19.7152	187
CUFF.1154.1	3041	scaffold2493_10599_41665.9:1-3669	1551	1659	605.217	1	1	0	1461.12	1.85185	108
CUFF.1156.1	3043	scaffold2523_300063_303168.0:1073-1902	256	356	653.634	1	1	0	1578.01	2	100
CUFF.1162.1	3053	scaffold25683_39701_43474.2:1-693	370	684	416.328	1	1	0	832.655	1.27389	314
CUFF.1164.1	3055	scaffold25683_39701_43474.5:1-1107	48	227	547.738	1	1	0	1180.21	1.67598	179
CUFF.1167.1	3059	scaffold2586_46837_49249.1:1-254	1	101	653.634	1	1	0	1578.01	2	100
CUFF.1170.1	3063	scaffold26372_4704_16950.1:1-765	484	598	860.045	1	1	0	1853.14	2.63158	114
CUFF.1172.1	3065	scaffold2647_694822_697644.1:169-633	64	359	443.142	1	1	0	886.284	1.35593	295
CUFF.1175.1	3069	scaffold2668_1418383_1433906.1:1-7652	494	594	653.634	1	1	0	1578.01	2	100
CUFF.1177.1	3071	scaffold2668_1418383_1433906.1:1-7652	687	796	599.665	1	1	0	1447.72	1.83486	109
CUFF.1179.1	3073	scaffold2668_1418383_1433906.1:1-7652	1333	1433	653.634	1	1	0	1578.01	2	100
CUFF.1181.1	3075	scaffold2668_1418383_1433906.1:1-7652	2266	2366	980.452	1	1	0	2112.58	3	100
CUFF.1183.1	3077	scaffold2668_1418383_1433906.1:1-7652	2571	2904	883.29	1	1	294.43	1472.15	2.7027	333
CUFF.1185.1	3079	scaffold2668_1418383_1433906.1:1-7652	3105	3463	365.159	1	1	0	730.318	1.11732	358
CUFF.1189.1	3085	scaffold2668_1418383_1433906.1:1-7652	5601	5902	434.309	1	1	0	868.617	1.3289	301
CUFF.1191.1	3087	scaffold2668_1418383_1433906.1:1-7652	6371	6471	653.634	1	1	0	1578.01	2	100
CUFF.1196.1	3095	scaffold2679_1_11327.0:1-1810	1605	1705	653.634	1	1	0	1578.01	2	100
CUFF.1200.1	3101	scaffold2709_150147_160259.0:452-5703	57	157	653.634	1	1	0	1578.01	2	100
CUFF.1203.1	3105	scaffold2709_150147_160259.0:452-5703	2381	2741	272.348	1	1	0	586.828	0.833333	360
CUFF.1206.1	3109	scaffold2796_472934_479935.1:1-1405	502	779	3067.6	1	1	1864.39	4270.81	9.38628	277
CUFF.1210.1	3115	scaffold279_20793_40553.10:1-2340	29	201	570.03	1	1	0	1228.24	1.74419	172
CUFF.1212.1	3117	scaffold279_20793_40553.10:1-2340	255	684	609.449	1	1	178.504	1040.4	1.8648	429
CUFF.1214.1	3119	scaffold279_20793_40553.10:1-2340	1777	1877	1307.27	1	1	0	2614.54	4	100
CUFF.1220.1	3129	scaffold28098_66_2618.0:1-387	212	360	662.467	1	1	0	1427.42	2.02703	148
CUFF.1229.1	3145	scaffold282_148294_190763.10:1-5341	985	1546	932.099	1	1	466.049	1398.15	2.85205	561
CUFF.1231.1	3147	scaffold282_148294_190763.10:1-5341	1635	2040	645.565	1	1	189.082	1102.05	1.97531	405
CUFF.1234.1	3151	scaffold282_148294_190763.10:1-5341	2334	2483	1096.7	1	1	115.782	2077.62	3.3557	149
CUFF.1238.1	3157	scaffold282_148294_190763.12:1-4589	1033	1184	1082.18	1	1	114.248	2050.1	3.31126	151
CUFF.1241.1	3161	scaffold282_148294_190763.3:1-6446	666	780	1146.73	1	1	0	2293.45	3.50877	114
CUFF.1243.1	3163	scaffold282_148294_190763.3:1-6446	1474	2494	1104.11	1	1	405.81	1802.41	3.37838	296
CUFF.1245.1	3165	scaffold282_148294_190763.3:1-6446	2882	3005	797.115	1	1	0	1717.54	2.43902	123
CUFF.1247.1	3167	scaffold282_148294_190763.3:1-6446	3344	3580	692.409	1	1	73.0996	1311.72	2.11864	236
CUFF.1250.1	3171	scaffold282_148294_190763.3:1-6446	4550	4651	970.744	1	1	0	2091.66	2.9703	101
CUFF.1252.1	3173	scaffold282_148294_190763.3:1-6446	4928	5043	852.567	1	1	0	1837.03	2.6087	115
CUFF.1254.1	3175	scaffold282_148294_190763.3:1-6446	5609	5858	262.504	1	1	0	633.74	0.803213	249
CUFF.1257.1	3179	scaffold282_148294_190763.4:63-2375	1117	1217	653.634	1	1	0	1578.01	2	100
CUFF.1259.1	3181	scaffold282_148294_190763.6:1-3613	157	257	653.634	1	1	0	1578.01	2	100
CUFF.1261.1	3183	scaffold282_148294_190763.6:1-3613	369	469	653.634	1	1	0	1578.01	2	100
CUFF.1265.1	3189	scaffold282_148294_190763.6:1-3613	3093	3337	937.59	1	1	228.839	1646.34	2.86885	244
CUFF.1271.1	3199	scaffold282_191065_203642.0:1-12576	10058	10162	628.495	1	1	0	1517.32	1.92308	104
CUFF.1276.1	3207	scaffold2919_126360_127235.0:1-233	93	204	883.29	1	1	0	1903.22	2.7027	111
CUFF.1278.1	3209	scaffold2942_40142_43081.1:1-378	7	337	6833.45	1	1	5188.15	8478.75	20.9091	330
CUFF.1280.1	3211	scaffold2960_415736_416550.0:98-813	45	389	570.03	1	1	104.602	1035.46	1.74419	344
CUFF.1282.1	3213	scaffold2965_216599_224239.1:571-5691	2355	2455	980.452	1	1	0	2112.58	3	100
CUFF.1284.1	3215	scaffold2965_216599_224239.1:571-5691	2953	3299	566.735	1	1	103.998	1029.47	1.7341	346
CUFF.1288.1	3221	scaffold2987_450016_458917.3:1-241	136	236	653.634	1	1	0	1578.01	2	100
CUFF.1290.1	3223	scaffold29988_1_15638.4:1-1160	51	936	1661.78	1	1	1166.33	2157.23	5.08475	885
CUFF.1294.1	3229	scaffold29988_1_15638.9:599-6583	809	1102	888.09	1	1	93.7582	1682.42	2.71739	184
CUFF.1298.1	3235	scaffold29988_1_15638.9:599-6583	3770	3870	653.634	1	1	0	1578.01	2	100
CUFF.1306.1	3249	scaffold2999_1_134269.9:255-733	330	430	980.452	1	1	0	2112.58	3	100
CUFF.1309.1	3253	scaffold303_927439_935840.0:870-1554	163	268	933.763	1	1	0	2011.98	2.85714	105
CUFF.1313.1	3259	scaffold303_927439_935840.3:1-628	499	622	531.41	1	1	0	1282.94	1.62602	123
CUFF.1317.1	3263	scaffold3051_515915_753301.119:1-2647	2156	2342	351.416	1	1	0	848.394	1.07527	186
CUFF.1320.1	3267	scaffold3051_515915_753301.132:1-690	530	630	653.634	1	1	0	1578.01	2	100
CUFF.1322.1	3269	scaffold3051_515915_753301.134:1-2466	469	625	418.996	1	1	0	1011.55	1.28205	156
CUFF.1324.1	3271	scaffold3051_515915_753301.134:1-2466	1263	1482	298.463	1	1	0	720.554	0.913242	219
CUFF.1327.1	3275	scaffold3051_515915_753301.135:108-1440	98	198	653.634	1	1	0	1578.01	2	100
CUFF.1330.1	3279	scaffold3051_515915_753301.137:1-2218	817	983	393.756	1	1	0	950.61	1.20482	166
CUFF.1333.1	3283	scaffold3051_515915_753301.137:1-2218	1594	1975	428.894	1	1	45.2795	812.508	1.31234	381
CUFF.1336.1	3287	scaffold3051_515915_753301.138:1-759	512	630	553.927	1	1	0	1337.3	1.69492	118
CUFF.1338.1	3289	scaffold3051_515915_753301.139:1-1671	35	357	1014.96	1	1	373.043	1656.88	3.10559	322
CUFF.1340.1	3291	scaffold3051_515915_753301.139:1-1671	925	1149	583.602	1	1	0	1167.2	1.78571	224
CUFF.1342.1	3293	scaffold3051_515915_753301.139:1-1671	1204	1631	918.456	1	1	388.185	1448.73	2.8103	427
CUFF.1344.1	3295	scaffold3051_515915_753301.141:1-3896	19	662	914.885	1	1	483.604	1346.17	2.79938	643
CUFF.1346.1	3297	scaffold3051_515915_753301.141:1-3896	760	1041	465.22	1	1	0	930.44	1.42349	281
CUFF.1348.1	3299	scaffold3051_515915_753301.141:1-3896	2184	3190	33396.4	1	1	31313.2	35479.6	102.187	1006
CUFF.1351.1	3303	scaffold3051_515915_753301.142:1-470	42	142	653.634	1	1	0	1578.01	2	100
CUFF.1354.1	3307	scaffold3051_515915_753301.143:1-4042	378	478	653.634	1	1	0	1578.01	2	100
CUFF.1356.1	3309	scaffold3051_515915_753301.143:1-4042	909	2145	15504	1	1	13166.7	17841.3	47.4394	371
CUFF.1358.1	3311	scaffold3051_515915_753301.143:1-4042	2245	2749	583.602	1	1	194.534	972.67	1.78571	504
CUFF.1360.1	3313	scaffold3051_515915_753301.143:1-4042	2880	3256	782.275	1	1	260.758	1303.79	2.39362	376
CUFF.1362.1	3315	scaffold3051_515915_753301.143:1-4042	3558	3758	817.043	1	1	86.2575	1547.83	2.5	200
CUFF.1365.1	3319	scaffold3051_515915_753301.144:1-3946	1158	1320	1008.7	1	1	106.491	1910.9	3.08642	162
CUFF.1367.1	3321	scaffold3051_515915_753301.144:1-3946	1413	1604	341.811	1	1	0	825.491	1.04588	191
CUFF.1369.1	3323	scaffold3051_515915_753301.144:1-3946	1672	2013	670.886	1	1	163.744	1178.03	2.05279	341
CUFF.1371.1	3325	scaffold3051_515915_753301.144:1-3946	2412	2514	640.818	1	1	0	1547.07	1.96078	102
CUFF.1373.1	3327	scaffold3051_515915_753301.144:1-3946	2644	2909	986.618	1	1	288.974	1684.26	3.01887	265
CUFF.1375.1	3329	scaffold3051_515915_753301.144:1-3946	3030	3150	817.043	1	1	0	1760.48	2.5	120
CUFF.1377.1	3331	scaffold3051_515915_753301.144:1-3946	3259	3723	1056.52	1	1	510.936	1602.11	3.23276	464
CUFF.1379.1	3333	scaffold3051_515915_753301.145:1-1204	245	376	748.436	1	1	0	1612.66	2.29008	131
CUFF.1381.1	3335	scaffold3051_515915_753301.145:1-1204	487	802	726.26	1	1	177.259	1275.26	2.22222	315
CUFF.1383.1	3337	scaffold3051_515915_753301.145:1-1204	919	1163	2009.12	1	1	971.616	3046.63	6.14754	244
CUFF.1385.1	3339	scaffold3051_515915_753301.146:1-2751	1735	1835	2941.35	1	1	980.452	4902.26	9	100
CUFF.1387.1	3341	scaffold3051_515915_753301.147:1-1267	97	284	873.843	1	1	92.254	1655.43	2.6738	187
CUFF.1389.1	3343	scaffold3051_515915_753301.147:1-1267	377	717	1441.84	1	1	697.277	2186.4	4.41176	340
CUFF.1392.1	3347	scaffold3051_515915_753301.148:1-1338	1002	1275	359.14	1	1	0	773.839	1.0989	273
CUFF.1394.1	3349	scaffold3051_515915_753301.149:1-1276	124	224	653.634	1	1	0	1578.01	2	100
CUFF.1396.1	3351	scaffold3051_515915_753301.149:1-1276	422	622	490.226	1	1	0	1056.29	1.5	200
CUFF.1398.1	3353	scaffold3051_515915_753301.149:1-1276	813	1042	570.86	1	1	1.13687e-13	1141.72	1.74672	229
CUFF.1400.1	3355	scaffold3051_515915_753301.151:1-881	15	115	653.634	1	1	0	1578.01	2	100
CUFF.1402.1	3357	scaffold3051_515915_753301.151:1-881	177	493	517.116	1	1	54.5934	979.638	1.58228	316
CUFF.1407.1	3365	scaffold3051_515915_753301.152:1-2138	1896	2035	940.481	1	1	0	1880.96	2.8777	139
CUFF.1411.1	3371	scaffold3051_515915_753301.15:1-4135	513	692	730.318	1	1	0	1460.64	2.23464	179
CUFF.1416.1	3379	scaffold3051_515915_753301.1:1-2615	1800	2026	289.219	1	1	0	698.236	0.884956	226
CUFF.1419.1	3383	scaffold3051_515915_753301.29:1-1868	52	152	653.634	1	1	0	1578.01	2	100
CUFF.1421.1	3385	scaffold3051_515915_753301.34:990-2454	665	765	653.634	1	1	0	1578.01	2	100
CUFF.1423.1	3387	scaffold3051_515915_753301.4:1-1225	22	133	588.86	1	1	0	1421.63	1.8018	111
CUFF.1426.1	3391	scaffold3051_515915_753301.60:1018-2647	3	215	308.318	1	1	0	744.346	0.943396	212
CUFF.1428.1	3393	scaffold3051_515915_753301.60:1018-2647	934	1034	653.634	1	1	0	1578.01	2	100
CUFF.1431.1	3397	scaffold3051_515915_753301.60:84-706	161	411	392.181	1	1	0	845.032	1.2	250
CUFF.1433.1	3399	scaffold3051_515915_753301.61:1-1536	373	692	1126.96	1	1	447.376	1806.54	3.44828	319
CUFF.1435.1	3401	scaffold3051_515915_753301.61:1-1536	920	1449	803.142	1	1	357.639	1248.65	2.45747	529
CUFF.1438.1	3405	scaffold3051_515915_753301.62:1-1186	793	985	510.652	1	1	0	1100.3	1.5625	192
CUFF.1449.1	3423	scaffold3051_515915_753301.97:1-11351	4114	10281	428.447	1	0.623418	0	1171.02	1.31097	100
CUFF.1449.2	3423	scaffold3051_515915_753301.97:1-11351	4161	10281	388.208	0.906081	0.376582	0	924.772	1.18784	100
CUFF.1453.1	3429	scaffold3056_408368_413017.3:1-1328	359	515	418.996	1	1	0	1011.55	1.28205	156
CUFF.1455.1	3431	scaffold3056_408368_413017.3:1-1328	885	1008	531.41	1	1	0	1282.94	1.62602	123
CUFF.1457.1	3433	scaffold3126_255668_274263.0:1-2246	362	912	1366.69	1	1	796.741	1936.64	4.18182	550
CUFF.1460.1	3437	scaffold3126_255668_274263.0:1-2246	1707	2219	2553.26	1	1	1745.85	3360.67	7.8125	512
CUFF.1462.1	3439	scaffold3126_255668_274263.1:1-4908	21	235	610.873	1	1	0	1221.75	1.86916	214
CUFF.1464.1	3441	scaffold3126_255668_274263.1:1-4908	314	930	636.657	1	1	269.083	1004.23	1.94805	616
CUFF.1467.1	3445	scaffold3126_255668_274263.1:1-4908	1503	1674	573.364	1	1	0	1235.43	1.75439	171
CUFF.1469.1	3447	scaffold3126_255668_274263.1:1-4908	1842	2030	521.517	1	1	0	1123.71	1.59574	188
CUFF.1471.1	3449	scaffold3126_255668_274263.1:1-4908	2140	2883	791.751	1	1	418.516	1164.99	2.42261	743
CUFF.1474.1	3453	scaffold3126_255668_274263.1:1-4908	3468	3692	291.801	1	1	0	704.47	0.892857	224
CUFF.1477.1	3457	scaffold3126_255668_274263.1:1-4908	4488	4621	982.909	1	1	0	1965.82	3.00752	133
CUFF.1480.1	3461	scaffold3126_255668_274263.3:1-1454	603	733	502.796	1	1	0	1213.86	1.53846	130
CUFF.1484.1	3467	scaffold3126_255668_274263.5:1-4494	1537	1637	980.452	1	1	0	2112.58	3	100
CUFF.1486.1	3469	scaffold3126_255668_274263.5:1-4494	2258	2358	653.634	1	1	0	1578.01	2	100
CUFF.1489.1	3473	scaffold3126_255668_274263.5:1-4494	3845	4083	549.273	1	1	0	1098.55	1.68067	238
CUFF.1492.1	3477	scaffold318_172436_241853.0:1-677	55	303	395.343	1	1	0	851.847	1.20968	248
CUFF.1494.1	3479	scaffold318_172436_241853.0:1-677	367	657	2028.52	1	1	1072.27	2984.77	6.2069	290
CUFF.1497.1	3483	scaffold318_172436_241853.0:1017-1545	206	435	285.43	1	1	0	689.089	0.873362	229
CUFF.1499.1	3485	scaffold318_172436_241853.0:1828-7085	1895	2006	883.29	1	1	0	1903.22	2.7027	111
CUFF.1501.1	3487	scaffold318_172436_241853.0:1828-7085	2657	2982	1508.39	1	1	729.459	2287.31	4.61538	325
CUFF.1503.1	3489	scaffold318_172436_241853.0:1828-7085	3277	3714	299.146	1	1	5.68434e-14	598.292	0.915332	437
CUFF.1505.1	3491	scaffold318_172436_241853.0:1828-7085	4204	4385	722.248	1	1	0	1444.5	2.20994	181
CUFF.1507.1	3493	scaffold318_172436_241853.0:1828-7085	4461	4778	1258.37	1	1	537.996	1978.74	3.85037	317
CUFF.1512.1	3501	scaffold318_172436_241853.1:1-3319	39	179	466.882	1	1	0	1127.15	1.42857	140
CUFF.1514.1	3503	scaffold318_172436_241853.1:1-3319	306	456	435.756	1	1	0	1052.01	1.33333	150
CUFF.1516.1	3505	scaffold318_172436_241853.1:1-3319	1175	1275	653.634	1	1	0	1578.01	2	100
CUFF.1518.1	3507	scaffold318_172436_241853.1:1-3319	1437	1751	624.491	1	1	114.596	1134.39	1.91083	314
CUFF.1520.1	3509	scaffold318_172436_241853.1:1-3319	2112	2273	608.976	1	1	0	1312.16	1.86335	161
CUFF.1524.1	3515	scaffold318_172436_241853.26:1-4284	3530	3691	1623.94	1	1	475.64	2772.23	4.96894	161
CUFF.1532.1	3529	scaffold318_172436_241853.6:1-2063	1637	1844	789.414	1	1	83.3406	1495.49	2.41546	207
CUFF.1538.1	3539	scaffold318_172436_241853.9:1-2996	2603	2703	653.634	1	1	0	1578.01	2	100
CUFF.1540.1	3541	scaffold3192_155513_176529.0:1-2218	28	254	867.656	1	1	159.218	1576.09	2.65487	226
CUFF.1542.1	3543	scaffold3192_155513_176529.0:1-2218	625	749	1054.25	1	1	0	2108.5	3.22581	124
CUFF.1544.1	3545	scaffold3192_155513_176529.0:1-2218	838	958	817.043	1	1	0	1760.48	2.5	120
CUFF.1546.1	3547	scaffold3192_155513_176529.0:1-2218	1447	1851	566.267	1	1	138.209	994.325	1.73267	404
CUFF.1549.1	3551	scaffold3192_155513_176529.2:126-9230	84	530	1392.27	1	1	753.453	2031.09	4.26009	446
CUFF.1551.1	3553	scaffold3192_155513_176529.2:126-9230	587	852	616.636	1	1	65.1	1168.17	1.88679	265
CUFF.1553.1	3555	scaffold3192_155513_176529.2:126-9230	928	1152	437.702	1	1	0	943.116	1.33929	224
CUFF.1555.1	3557	scaffold3192_155513_176529.2:126-9230	1489	7401	8002.54	1	1	6664.13	9340.96	24.4863	584
CUFF.1557.1	3557	scaffold3192_155513_176529.2:126-9230	5791	7913	653.634	1	1	0	1578.01	2	100
CUFF.1559.1	3559	scaffold3192_155513_176529.2:126-9230	8207	8319	583.602	1	1	0	1408.94	1.78571	112
CUFF.1561.1	3561	scaffold3192_155513_176529.3:1-4793	664	829	990.355	1	1	104.555	1876.16	3.0303	165
CUFF.1563.1	3563	scaffold3192_155513_176529.3:1-4793	1838	3651	3574.56	1	1	2366.14	4782.99	10.9375	320
CUFF.1565.1	3563	scaffold3192_155513_176529.3:1-4793	3652	3759	610.873	1	1	0	1474.78	1.86916	107
CUFF.1568.1	3567	scaffold3192_155513_176529.3:1-4793	4230	4416	702.833	1	1	0	1405.67	2.15054	186
CUFF.1570.1	3569	scaffold3192_155513_176529.3:1-4793	4653	4753	653.634	1	1	0	1578.01	2	100
CUFF.1572.1	3571	scaffold3192_155513_176529.4:1-1543	46	677	569.729	1	1	226.169	913.288	1.74326	631
CUFF.1574.1	3573	scaffold3192_155513_176529.4:1-1543	1006	1138	495.178	1	1	0	1195.46	1.51515	132
CUFF.1576.1	3575	scaffold3192_155513_176529.4:1-1543	1298	1431	737.182	1	1	0	1588.41	2.25564	133
CUFF.1578.1	3577	scaffold3192_155513_176529.8:1-739	135	257	535.766	1	1	0	1293.45	1.63934	122
CUFF.1581.1	3581	scaffold323_663836_666890.1:1-505	53	181	510.652	1	1	0	1232.82	1.5625	128
CUFF.1583.1	3583	scaffold323_663836_666890.1:1-505	319	419	653.634	1	1	0	1578.01	2	100
CUFF.1586.1	3587	scaffold3256_3109_7834.3:186-722	129	375	664.263	1	1	70.1281	1258.4	2.03252	246
CUFF.1588.1	3589	scaffold3263_34750_54942.0:31-12154	60	189	1266.73	1	1	133.733	2399.73	3.87597	129
CUFF.1590.1	3591	scaffold3263_34750_54942.0:31-12154	824	8477	1996.63	1	1	1080.51	2912.75	6.10932	311
CUFF.1593.1	3591	scaffold3263_34750_54942.0:31-12154	1868	2251	682.647	1	1	199.943	1165.35	2.08877	383
CUFF.1595.1	3591	scaffold3263_34750_54942.0:31-12154	2629	2753	527.125	1	1	0	1272.59	1.6129	124
CUFF.1597.1	3591	scaffold3263_34750_54942.0:31-12154	2887	3081	1010.77	1	1	185.481	1836.07	3.09278	194
CUFF.1599.1	3591	scaffold3263_34750_54942.0:31-12154	3198	3575	520.133	1	1	95.4463	944.821	1.59151	377
CUFF.1602.1	3591	scaffold3263_34750_54942.0:31-12154	4423	4631	942.742	1	1	172.996	1712.49	2.88462	208
CUFF.1604.1	3591	scaffold3263_34750_54942.0:31-12154	5612	5756	453.913	1	1	0	1095.84	1.38889	144
CUFF.1606.1	3591	scaffold3263_34750_54942.0:31-12154	6249	6468	1492.32	1	1	548.492	2436.14	4.56621	219
CUFF.1608.1	3591	scaffold3263_34750_54942.0:31-12154	6620	6973	925.828	1	1	340.283	1511.37	2.83286	353
CUFF.1610.1	3593	scaffold3263_34750_54942.0:31-12154	10862	10962	653.634	1	1	0	1578.01	2	100
CUFF.1612.1	3595	scaffold3263_34750_54942.0:31-12154	11270	11397	1544.02	1	1	283.333	2804.7	4.72441	127
CUFF.1614.1	3597	scaffold3263_34750_54942.0:31-12154	11947	12075	510.652	1	1	0	1232.82	1.5625	128
CUFF.1616.1	3599	scaffold3263_34750_54942.1:1-2801	34	134	653.634	1	1	0	1578.01	2	100
CUFF.1618.1	3601	scaffold3263_34750_54942.1:1-2801	462	562	653.634	1	1	0	1578.01	2	100
CUFF.1624.1	3611	scaffold3263_34750_54942.5:926-3253	984	1108	790.687	1	1	0	1703.69	2.41935	124
CUFF.1626.1	3613	scaffold3263_34750_54942.5:926-3253	1548	1648	653.634	1	1	0	1578.01	2	100
CUFF.1628.1	3615	scaffold3263_34750_54942.5:926-3253	1705	1817	1750.81	1	1	321.279	3180.33	5.35714	112
CUFF.1630.1	3617	scaffold3270_Insertion_161926.0:1-223	29	129	653.634	1	1	0	1578.01	2	100
CUFF.1634.1	3623	scaffold3292_185566_192543.0:1-2425	1678	1778	653.634	1	1	0	1578.01	2	100
CUFF.1637.1	3627	scaffold3292_185566_192543.3:1-1521	322	422	653.634	1	1	0	1578.01	2	100
CUFF.1639.1	3629	scaffold3292_213183_221446.0:928-1724	622	722	653.634	1	1	0	1578.01	2	100
CUFF.1641.1	3631	scaffold3292_213183_221446.3:1-328	214	314	653.634	1	1	0	1578.01	2	100
CUFF.1643.1	3633	scaffold32987_1_6028.0:1-118	6	114	1210.43	1	1	0	2420.87	3.7037	108
CUFF.1645.1	3635	scaffold3327_1_135436.173:264-1421	482	622	466.882	1	1	0	1127.15	1.42857	140
CUFF.1647.1	3637	scaffold33321_1_511.0:1-509	111	211	653.634	1	1	0	1578.01	2	100
CUFF.1650.1	3641	scaffold3353_1_42648.10:949-4052	1132	1232	653.634	1	1	0	1578.01	2	100
CUFF.1654.1	3647	scaffold3353_1_42648.12:169-2114	32	148	1690.43	1	1	310.2	3070.67	5.17241	116
CUFF.1656.1	3649	scaffold3353_1_42648.12:169-2114	237	337	653.634	1	1	0	1578.01	2	100
CUFF.1662.1	3659	scaffold3353_1_42648.7:1-2924	2654	2814	408.522	1	1	0	986.258	1.25	160
CUFF.1664.1	3661	scaffold3353_1_42648.8:123-1118	18	171	854.424	1	1	1.13687e-13	1708.85	2.61438	153
CUFF.1667.1	3665	scaffold33689_1_966.1:1-436	32	168	480.614	1	1	0	1160.3	1.47059	136
CUFF.1671.1	3671	scaffold337_325633_347634.0:798-1407	151	318	391.398	1	1	0	944.918	1.1976	167
CUFF.1675.1	3677	scaffold337_325633_347634.1:117-1140	412	905	331.458	1	1	34.9929	627.922	1.0142	493
CUFF.1678.1	3681	scaffold337_325633_347634.2:1-3792	1339	1628	904.684	1	1	264.976	1544.39	2.76817	289
CUFF.1680.1	3683	scaffold337_325633_347634.2:1-3792	2120	2358	686.591	1	1	72.4853	1300.7	2.10084	238
CUFF.1682.1	3685	scaffold337_325633_347634.2:1-3792	2513	2660	444.649	1	1	0	1073.48	1.36054	147
CUFF.1684.1	3687	scaffold337_325633_347634.2:1-3792	2755	2987	845.217	1	1	155.1	1535.33	2.58621	232
CUFF.1687.1	3691	scaffold337_325633_347634.2:1-3792	3355	3630	475.37	1	1	0	950.741	1.45455	275
CUFF.1689.1	3693	scaffold337_325633_347634.4:137-4964	81	553	692.409	1	1	254.491	1130.33	2.11864	472
CUFF.1691.1	3695	scaffold337_325633_347634.4:137-4964	677	999	608.976	1	1	111.749	1106.2	1.86335	322
CUFF.1694.1	3699	scaffold337_325633_347634.4:137-4964	1689	1808	549.273	1	1	0	1326.06	1.68067	119
CUFF.1696.1	3701	scaffold337_325633_347634.4:137-4964	1947	2225	587.801	1	0.43288	274.905	900.697	1.79856	278
CUFF.1698.1	3701	scaffold337_325633_347634.4:137-4964	2149	2763	429.032	1	0.291694	0	1059.5	1.31276	148
CUFF.1698.2	3701	scaffold337_325633_347634.4:137-4964	2293	2763	275.026	0.641038	0.275426	94.2485	455.803	0.841527	363
CUFF.1700.1	3703	scaffold337_325633_347634.4:137-4964	2915	3109	336.925	1	1	0	813.409	1.03093	194
CUFF.1702.1	3703	scaffold337_325633_347634.4:137-4964	3159	3488	163.021	1	0.273223	0	388.361	0.498813	100
CUFF.1702.2	3703	scaffold337_325633_347634.4:137-4964	3159	3955	163.021	1	0.288236	0	399.67	0.498813	100
CUFF.1704.1	3703	scaffold337_325633_347634.4:137-4964	3252	3496	267.883	1	0.438541	67.7834	467.982	0.819672	244
CUFF.1706.1	3703	scaffold337_325633_347634.4:137-4964	3792	3897	622.509	1	1	0	1502.87	1.90476	105
CUFF.1708.1	3705	scaffold337_325633_347634.4:137-4964	4010	4112	961.227	1	1	0	2071.16	2.94118	102
CUFF.1710.1	3707	scaffold337_325633_347634.4:137-4964	4210	4690	1634.09	1	1	966.973	2301.2	5	480
CUFF.1712.1	3709	scaffold337_325633_347634.5:1-8292	65	422	1007	1	1	399.756	1614.24	3.08123	357
CUFF.1715.1	3713	scaffold337_325633_347634.5:1-8292	1056	1361	642.919	1	1	117.978	1167.86	1.96721	305
CUFF.1717.1	3715	scaffold337_325633_347634.5:1-8292	1415	1665	522.908	1	1	1.13687e-13	1045.82	1.6	250
CUFF.1719.1	3717	scaffold337_325633_347634.5:1-8292	2070	2300	568.378	1	1	0	1136.76	1.73913	230
CUFF.1721.1	3719	scaffold337_325633_347634.5:1-8292	3043	3852	888.749	1	1	509.785	1267.71	2.71941	809
CUFF.1723.1	3721	scaffold337_325633_347634.5:1-8292	3994	4599	1998.72	1	1	1341.54	2655.89	6.1157	605
CUFF.1725.1	3723	scaffold337_325633_347634.5:1-8292	4732	4843	588.86	1	1	0	1421.63	1.8018	111
CUFF.1727.1	3725	scaffold337_325633_347634.5:1-8292	5304	5650	755.647	1	1	221.324	1289.97	2.31214	346
CUFF.1729.1	3727	scaffold337_325633_347634.5:1-8292	5981	7468	767.503	0.980914	0.442066	144.567	1390.44	2.34842	630
CUFF.1729.2	3727	scaffold337_325633_347634.5:1-8292	5981	7473	782.437	1	0.459233	167.785	1397.09	2.39411	635
CUFF.1731.1	3727	scaffold337_325633_347634.5:1-8292	7330	7430	653.634	1	0.0987012	521.073	786.196	2	100
CUFF.1736.1	3735	scaffold3482_412611_415768.0:1-1140	711	811	1307.27	1	1	0	2614.54	4	100
CUFF.1740.1	3741	scaffold3500_1079861_1084084.1:1-3793	828	928	980.452	1	1	0	2112.58	3	100
CUFF.1745.1	3749	scaffold3546_198548_201217.0:1-1042	843	943	653.634	1	1	0	1578.01	2	100
CUFF.1748.1	3753	scaffold3552_198680_201651.1:1-1279	369	566	497.691	1	1	0	1072.38	1.52284	197
CUFF.1755.1	3765	scaffold3601_333251_338324.3:1-135	0	120	544.695	1	1	0	1315.01	1.66667	120
CUFF.1757.1	3767	scaffold3601_333251_338324.4:802-1116	16	283	856.824	1	1	209.126	1504.52	2.62172	267
CUFF.1765.1	3781	scaffold3678_593949_731090.15:1-4706	4560	4697	715.658	1	1	0	1542.03	2.18978	137
CUFF.1767.1	3783	scaffold3678_593949_731090.18:1-2013	500	786	457.087	1	1	0	914.174	1.3986	286
CUFF.1771.1	3789	scaffold3678_593949_731090.20:438-5931	4338	4438	653.634	1	1	0	1578.01	2	100
CUFF.1776.1	3797	scaffold3678_593949_731090.42:1-6864	174	274	653.634	1	1	0	1578.01	2	100
CUFF.1780.1	3803	scaffold3686_30418_32062.1:1-121	13	113	653.634	1	1	0	1578.01	2	100
CUFF.1782.1	3805	scaffold3686_30418_32062.3:1-358	78	233	421.7	1	1	0	1018.07	1.29032	155
CUFF.1784.1	3807	scaffold3691_222158_224965.0:1-161	38	138	653.634	1	1	0	1578.01	2	100
CUFF.1786.1	3809	scaffold3691_222158_224965.1:1-816	460	646	678.835	1	0.540405	188.474	1169.2	2.07711	186
CUFF.1788.1	3809	scaffold3691_222158_224965.1:1-816	287	646	483.531	1	0.459595	141.874	825.189	1.47952	212
CUFF.1790.1	3811	scaffold3691_222158_224965.3:1-880	72	179	916.31	1	1	0	1974.37	2.80374	107
CUFF.1792.1	3813	scaffold3691_222158_224965.3:1-880	309	413	628.495	1	1	0	1517.32	1.92308	104
CUFF.1795.1	3817	scaffold3691_277462_280718.2:1-1287	230	1278	229.867	0.42784	0.125711	0	475.867	0.70335	289
CUFF.1795.2	3817	scaffold3691_277462_280718.2:1-1287	230	1278	219.569	0.408673	0.119445	0	450.803	0.67184	289
CUFF.1795.3	3817	scaffold3691_277462_280718.2:1-1287	230	1278	217.364	0.404569	0.118104	0	455.712	0.665093	289
CUFF.1795.4	3817	scaffold3691_277462_280718.2:1-1287	230	1278	232.781	0.433264	0.127484	0	483.709	0.712266	289
CUFF.1795.5	3817	scaffold3691_277462_280718.2:1-1287	232	818	537.273	1	0.122213	170.716	903.83	1.64396	152
CUFF.1795.6	3817	scaffold3691_277462_280718.2:1-1287	430	918	163.021	0.303422	0.0456883	0	445.254	0.498813	100
CUFF.1795.7	3817	scaffold3691_277462_280718.2:1-1287	430	840	163.021	0.303422	0.0530351	0	509.338	0.498813	100
CUFF.1795.8	3817	scaffold3691_277462_280718.2:1-1287	440	974	336.109	0.625583	0.0778168	0	878.235	1.02843	100
CUFF.1795.9	3817	scaffold3691_277462_280718.2:1-1287	478	875	326.817	0.608289	0.0556881	8.27414	645.36	1	100
CUFF.1797.1	3817	scaffold3691_277462_280718.2:1-1287	1054	1278	632.946	1	0.154814	503.087	762.805	1.9367	224
CUFF.1800.1	3821	scaffold370_32555_38341.5:765-1510	108	417	1057.66	1	1	388.737	1726.58	3.23625	309
CUFF.1802.1	3823	scaffold370_32555_38341.5:765-1510	566	731	594.213	1	1	0	1280.35	1.81818	165
CUFF.1806.1	3829	scaffold38491_1_286.0:1-284	139	258	549.273	1	1	0	1326.06	1.68067	119
CUFF.1809.1	3833	scaffold3881_338865_340273.1:1-789	185	690	1229.61	1	1	665.426	1793.79	3.76238	505
CUFF.1811.1	3835	scaffold3881_421637_422409.0:1-771	258	570	837.993	1	1	245.442	1430.54	2.5641	312
CUFF.1814.1	3839	scaffold38931_1_453.0:1-133	1	127	1296.89	1	1	136.917	2456.87	3.96825	126
CUFF.1818.1	3845	scaffold3983_463092_463637.0:1-345	34	327	557.709	1	1	58.8789	1056.54	1.70648	293
CUFF.1820.1	3847	scaffold4007_80769_91370.5:1-347	2	236	977.658	1	1	238.618	1716.7	2.99145	234
CUFF.1822.1	3849	scaffold40309_61_393.0:1-129	5	129	1054.25	1	1	0	2108.5	3.22581	124
CUFF.1824.1	3851	scaffold4073_258062_321715.0:107-404	159	284	1307.27	1	1	138.012	2476.53	4	125
CUFF.1826.1	3853	scaffold4073_258062_321715.0:682-903	5	219	1985.34	1	1	884.071	3086.61	6.07477	214
CUFF.1829.1	3857	scaffold4073_258062_321715.14:1-647	114	412	438.681	1	1	5.68434e-14	877.362	1.34228	298
CUFF.1831.1	3859	scaffold4073_258062_321715.15:1-2305	65	385	408.522	1	1	0	817.043	1.25	320
CUFF.1833.1	3861	scaffold4073_258062_321715.15:1-2305	460	581	540.194	1	1	0	1304.14	1.65289	121
CUFF.1835.1	3863	scaffold4073_258062_321715.15:1-2305	738	1222	1282.96	1	1	694.298	1871.62	3.92562	484
CUFF.1837.1	3865	scaffold4073_258062_321715.15:1-2305	1366	1484	553.927	1	1	0	1337.3	1.69492	118
CUFF.1839.1	3867	scaffold4073_258062_321715.15:1-2305	1584	1791	473.648	1	1	0	1020.57	1.44928	207
CUFF.1841.1	3869	scaffold4073_258062_321715.15:1-2305	1888	2241	1296.16	1	1	603.333	1988.98	3.96601	353
CUFF.1843.1	3871	scaffold4073_258062_321715.16:1-299	4	298	1333.95	1	1	563.793	2104.1	4.08163	294
CUFF.1845.1	3873	scaffold4073_258062_321715.19:1-1145	16	316	1198.33	1	1	475.71	1920.95	3.66667	300
CUFF.1849.1	3879	scaffold4073_258062_321715.19:1-1145	783	895	583.602	1	1	0	1408.94	1.78571	112
CUFF.1851.1	3881	scaffold4073_258062_321715.19:1-1145	1013	1113	653.634	1	1	0	1578.01	2	100
CUFF.1853.1	3883	scaffold4073_258062_321715.1:1-7699	11	1205	1505.44	1	1	1099.45	1911.43	4.60637	1194
CUFF.1855.1	3885	scaffold4073_258062_321715.1:1-7699	1307	1453	895.39	1	1	1.13687e-13	1790.78	2.73973	146
CUFF.1857.1	3887	scaffold4073_258062_321715.1:1-7699	1700	1854	848.876	1	1	0	1697.75	2.5974	154
CUFF.1859.1	3889	scaffold4073_258062_321715.1:1-7699	2211	2863	1403.51	1	1	873.033	1933.99	4.29448	652
CUFF.1861.1	3891	scaffold4073_258062_321715.1:1-7699	3043	3555	638.315	1	1	234.609	1042.02	1.95312	512
CUFF.1863.1	3893	scaffold4073_258062_321715.1:1-7699	3658	3944	914.174	1	1	267.755	1560.59	2.7972	286
CUFF.1865.1	3895	scaffold4073_258062_321715.1:1-7699	4000	4775	1054.25	1	1	632.549	1475.95	3.22581	775
CUFF.1867.1	3897	scaffold4073_258062_321715.1:1-7699	4899	5328	1295.08	1	1	666.874	1923.29	3.9627	429
CUFF.1869.1	3899	scaffold4073_258062_321715.1:1-7699	5485	7060	1411.02	1	1	1068.8	1753.24	4.31746	1575
CUFF.1871.1	3901	scaffold4073_258062_321715.20:1-145	40	143	951.895	1	1	0	2051.05	2.91262	103
CUFF.1873.1	3903	scaffold4073_258062_321715.22:1-1210	95	297	808.953	1	1	85.4035	1532.5	2.47525	202
CUFF.1875.1	3905	scaffold4073_258062_321715.22:1-1210	359	559	980.452	1	1	179.916	1780.99	3	200
CUFF.1877.1	3907	scaffold4073_258062_321715.22:1-1210	756	1156	326.817	1	1	0	653.634	1	400
CUFF.1879.1	3909	scaffold4073_258062_321715.26:1-1321	145	267	535.766	1	1	0	1293.45	1.63934	122
CUFF.1881.1	3911	scaffold4073_258062_321715.26:1-1321	326	731	564.869	1	1	137.868	991.87	1.7284	405
CUFF.1883.1	3913	scaffold4073_258062_321715.26:1-1321	838	1269	1213.24	1	1	606.621	1819.86	3.7123	431
CUFF.1885.1	3915	scaffold4073_258062_321715.27:1-260	62	248	1054.25	1	1	193.458	1915.04	3.22581	186
CUFF.1887.1	3917	scaffold4073_258062_321715.28:1-1944	60	1511	1148.7	1	1	827.002	1470.4	3.51482	1451
CUFF.1889.1	3919	scaffold4073_258062_321715.28:1-1944	1667	1904	1792.67	1	1	798.275	2787.06	5.48523	237
CUFF.1891.1	3921	scaffold4073_258062_321715.29:1-5730	41	1273	1167.2	1	1	815.279	1519.13	3.57143	1232
CUFF.1893.1	3923	scaffold4073_258062_321715.29:1-5730	1453	2383	2530.2	1	1	1933.82	3126.57	7.74194	930
CUFF.1895.1	3925	scaffold4073_258062_321715.29:1-5730	2815	2915	653.634	1	1	0	1578.01	2	100
CUFF.1897.1	3927	scaffold4073_258062_321715.29:1-5730	3251	4961	26747.4	1	1	23714	29780.8	81.8421	380
CUFF.1899.1	3929	scaffold4073_258062_321715.2:1-1770	23	420	2634.29	1	1	1702.93	3565.66	8.06045	397
CUFF.1901.1	3931	scaffold4073_258062_321715.2:1-1770	497	1714	1396.43	1	1	1009.13	1783.72	4.2728	1217
CUFF.1903.1	3933	scaffold4073_258062_321715.30:1-5127	116	4698	36518.7	1	0.812976	31315.9	41721.4	111.74	615
CUFF.1903.2	3933	scaffold4073_258062_321715.30:1-5127	116	4698	8119.15	0.222329	0.187024	3522.48	12715.8	24.8431	615
CUFF.1906.1	3937	scaffold4073_258062_321715.36:1-1785	754	948	17688.6	1	1	14236.1	21141	54.1237	194
CUFF.1909.1	3941	scaffold4073_258062_321715.38:1-1331	457	593	2883.68	1	1	1218.79	4548.58	8.82353	136
CUFF.1912.1	3945	scaffold4073_258062_321715.5:1-1461	45	258	1074.05	1	1	262.144	1885.95	3.28638	213
CUFF.1914.1	3947	scaffold4073_258062_321715.5:1-1461	336	1437	1632.6	1	1	1192.32	2072.88	4.99546	1101
CUFF.1916.1	3949	scaffold4073_258062_321715.6:1-280	18	204	702.833	1	1	0	1405.67	2.15054	186
CUFF.1918.1	3951	scaffold4073_258062_321715.7:1-546	118	475	915.454	1	1	336.47	1494.44	2.80112	357
CUFF.1920.1	3953	scaffold4073_258062_321715.8:1-152	25	149	1317.81	1	1	139.125	2496.5	4.03226	124
CUFF.1922.1	3955	scaffold41668_1_6217.0:22-415	49	149	980.452	1	1	0	2112.58	3	100
CUFF.1926.1	3961	scaffold4236_438616_441067.0:1-248	18	194	1856.92	1	1	682.499	3031.33	5.68182	176
CUFF.1928.1	3963	scaffold4236_438616_441067.2:1-1155	101	463	5958.55	1	1	4491.65	7425.44	18.232	362
CUFF.1930.1	3965	scaffold4236_438616_441067.2:1-1155	728	876	1104.11	1	1	116.564	2091.66	3.37838	148
CUFF.1932.1	3967	scaffold4236_438616_441067.2:1-1155	972	1119	444.649	1	1	0	1073.48	1.36054	147
CUFF.1934.1	3969	scaffold4245_1125294_1125918.0:1-190	38	144	616.636	1	1	0	1488.69	1.88679	106
CUFF.1936.1	3971	scaffold4245_190577_197305.0:1-2269	812	1030	749.581	1	1	79.1353	1420.03	2.29358	218
CUFF.1940.1	3977	scaffold4245_190577_197305.0:1-2269	2136	2261	2353.08	1	1	784.361	3921.81	7.2	125
CUFF.1945.1	3985	scaffold4245_190577_197305.2:1-1670	202	302	980.452	1	1	0	2112.58	3	100
CUFF.1949.1	3991	scaffold4265_314896_317044.1:1-1484	1254	1447	846.677	1	1	89.386	1603.97	2.59067	193
CUFF.1951.1	3993	scaffold4332_577875_580764.0:1-1529	611	711	653.634	1	1	0	1578.01	2	100
CUFF.1953.1	3995	scaffold43505_1_497.0:75-473	14	390	1651.47	1	1	893.724	2409.22	5.05319	376
CUFF.1955.1	3997	scaffold4408_336207_338005.0:1-1222	1041	1153	1167.2	1	1	0	2334.41	3.57143	112
CUFF.1960.1	4005	scaffold44_705821_709266.0:1-198	40	140	1307.27	1	1	0	2614.54	4	100
CUFF.1964.1	4011	scaffold4520_257195_258250.0:330-654	36	136	653.634	1	1	0	1578.01	2	100
CUFF.1967.1	4015	scaffold4636_317355_319606.1:1-1020	654	793	470.241	1	1	0	1135.26	1.43885	139
CUFF.1971.1	4021	scaffold46372_1_1480.0:49-1478	520	932	1348.52	1	1	694.39	2002.64	4.12621	412
CUFF.1973.1	4023	scaffold46372_1_1480.0:49-1478	1110	1222	583.602	1	1	0	1408.94	1.78571	112
CUFF.1978.1	4031	scaffold4638_159991_197472.13:1-5328	2478	2617	470.241	1	1	0	1135.26	1.43885	139
CUFF.1981.1	4035	scaffold46401_1_5714.0:443-616	42	164	803.649	1	1	0	1731.62	2.45902	122
CUFF.1983.1	4037	scaffold469_101728_104087.0:1-1089	99	723	1361.74	1	1	827.621	1895.86	4.16667	624
CUFF.1985.1	4039	scaffold469_162125_163824.1:1-158	5	153	1766.58	1	1	517.419	3015.74	5.40541	148
CUFF.1989.1	4045	scaffold47408_1_662.0:40-273	43	195	1720.09	1	1	503.803	2936.38	5.26316	152
CUFF.1993.1	4051	scaffold4756_21554_41707.4:1-13295	6318	6521	321.987	1	1	0	777.346	0.985222	203
CUFF.1996.1	4055	scaffold4756_21554_41707.4:1-13295	9578	9678	653.634	1	1	0	1578.01	2	100
CUFF.2001.1	4063	scaffold4774_6741_7611.1:1-699	214	329	568.378	1	1	0	1372.19	1.73913	115
CUFF.2004.1	4067	scaffold4824_214681_218961.3:1-911	326	766	742.766	1	1	273	1212.53	2.27273	440
CUFF.2006.1	4069	scaffold4870_491507_493625.0:1-1092	380	644	618.972	1	1	65.3466	1172.6	1.89394	264
CUFF.2008.1	4071	scaffold4888_50145_54956.0:787-1878	723	823	653.634	1	1	0	1578.01	2	100
CUFF.2010.1	4073	scaffold4888_50145_54956.1:1-2905	2063	2163	653.634	1	1	0	1578.01	2	100
CUFF.2015.1	4081	scaffold4928_28043_41223.3:1-3456	1581	1933	557.075	1	1	102.225	1011.92	1.70455	352
CUFF.2018.1	4085	scaffold4928_28043_41223.3:1-3456	2988	3088	980.452	1	1	0	2112.58	3	100
CUFF.2020.1	4087	scaffold4930_459498_461173.0:1-855	86	702	848.876	1	1	424.438	1273.31	2.5974	616
CUFF.2022.1	4089	scaffold4930_459498_461173.2:1-534	16	273	762.997	1	1	140.013	1385.98	2.33463	257
CUFF.2025.1	4093	scaffold4_148705_151969.0:1-562	99	329	568.378	1	1	0	1136.76	1.73913	230
CUFF.2029.1	4099	scaffold505_81542_82454.0:1-441	180	344	797.115	1	1	0	1594.23	2.43902	164
CUFF.2032.1	4103	scaffold5115_384515_393243.3:1-3507	743	2585	529.974	1	1	0	1141.93	1.62162	185
CUFF.2034.1	4105	scaffold5181_111937_115898.2:1-203	64	164	653.634	1	1	0	1578.01	2	100
CUFF.2036.1	4107	scaffold5181_111937_115898.3:1-1074	0	293	1003.88	1	1	334.625	1673.13	3.07167	293
CUFF.2038.1	4109	scaffold5181_111937_115898.3:1-1074	493	778	917.382	1	1	268.695	1566.07	2.80702	285
CUFF.2040.1	4111	scaffold5193_60642_63683.3:1-172	28	157	1013.39	1	1	0	2026.77	3.10078	129
CUFF.2042.1	4113	scaffold5212_42760_48299.1:1-254	129	230	1294.33	1	1	2.27374e-13	2588.65	3.9604	101
CUFF.2044.1	4115	scaffold5212_42760_48299.2:1-500	61	327	1842.95	1	1	891.257	2794.65	5.6391	266
CUFF.2046.1	4117	scaffold5212_42760_48299.2:1-500	387	487	653.634	1	1	0	1578.01	2	100
CUFF.2048.1	4119	scaffold5212_42760_48299.3:1-334	60	273	2915.27	1	1	1577.65	4252.89	8.92019	213
CUFF.2050.1	4121	scaffold5212_42760_48299.4:1-2592	0	352	1485.53	1	1	742.766	2228.3	4.54545	352
CUFF.2052.1	4123	scaffold5212_42760_48299.4:1-2592	411	526	852.567	1	1	0	1837.03	2.6087	115
CUFF.2055.1	4127	scaffold5212_42760_48299.4:1-2592	1008	1571	4992.23	1	1	3915.58	6068.89	15.2753	563
CUFF.2057.1	4129	scaffold5212_42760_48299.4:1-2592	1881	2204	4856.73	1	1	3454.71	6258.74	14.8607	323
CUFF.2063.1	4139	scaffold5236_1_53496.20:1-2185	1891	2080	345.838	1	1	0	834.928	1.0582	189
CUFF.2066.1	4143	scaffold5236_1_53496.21:1-1304	312	542	284.189	1	1	0	686.093	0.869565	230
CUFF.2068.1	4145	scaffold5236_1_53496.21:1-1304	721	842	540.194	1	1	0	1304.14	1.65289	121
CUFF.2070.1	4147	scaffold5236_1_53496.24:1-958	297	397	653.634	1	1	0	1578.01	2	100
CUFF.2073.1	4151	scaffold5236_1_53496.28:1-753	613	713	653.634	1	1	0	1578.01	2	100
CUFF.2078.1	4159	scaffold539_1012306_1035920.7:1-3312	569	717	662.467	1	1	0	1427.42	2.02703	148
CUFF.2082.1	4165	scaffold539_1012306_1035920.7:1-3312	3031	3218	1223.38	1	1	298.592	2148.17	3.74332	187
CUFF.2087.1	4169	scaffold539_1012306_1035920.8:1-15884	6210	6313	1269.19	1	1	0	2538.39	3.8835	103
CUFF.2090.1	4169	scaffold539_1012306_1035920.8:1-15884	5339	5442	634.597	1	1	0	1532.05	1.94175	103
CUFF.2094.1	4169	scaffold539_1012306_1035920.8:1-15884	9866	10133	612.017	1	1	64.6124	1159.42	1.87266	267
CUFF.2096.1	4169	scaffold539_1012306_1035920.8:1-15884	11398	11499	647.163	1	1	0	1562.39	1.9802	101
CUFF.2099.1	4171	scaffold539_1012306_1035920.8:1-15884	14680	14780	653.634	1	1	0	1578.01	2	100
CUFF.2106.1	4183	scaffold5448_48568_56669.0:1-4068	994	2628	1463.36	1	1	487.787	2438.93	4.47761	201
CUFF.2109.1	4183	scaffold5448_48568_56669.0:1-4068	1869	1969	326.817	1	1	0	980.452	1	100
CUFF.2112.1	4187	scaffold5448_48568_56669.4:1-665	217	607	887.287	1	1	162.82	1611.75	2.71493	221
CUFF.2116.1	4193	scaffold5528_176605_186664.0:1-8122	3065	3440	435.756	1	1	46.004	825.509	1.33333	375
CUFF.2122.1	4203	scaffold5528_176605_186664.2:239-1198	306	527	591.524	1	1	0	1183.05	1.80995	221
CUFF.2124.1	4205	scaffold5537_294215_311518.1:1-10457	168	268	653.634	1	1	0	1578.01	2	100
CUFF.2128.1	4211	scaffold5538_1172907_1175374.1:1-1858	113	215	640.818	1	1	0	1547.07	1.96078	102
CUFF.2130.1	4213	scaffold5538_1172907_1175374.1:1-1858	300	480	726.26	1	1	1.13687e-13	1452.52	2.22222	180
CUFF.2132.1	4215	scaffold5538_1172907_1175374.1:1-1858	677	842	792.284	1	1	0	1584.57	2.42424	165
CUFF.2134.1	4217	scaffold5538_1172907_1175374.1:1-1858	988	1088	653.634	1	1	0	1578.01	2	100
CUFF.2136.1	4219	scaffold5538_1172907_1175374.1:1-1858	1183	1308	522.908	1	1	0	1262.41	1.6	125
CUFF.2145.1	4235	scaffold5572_22177_71214.16:1-3902	2781	3051	286811	1	1	275027	298595	877.589	270
CUFF.2147.1	4237	scaffold5572_22177_71214.6:518-2782	864	967	1269.19	1	1	0	2538.39	3.8835	103
CUFF.2149.1	4239	scaffold5596_291113_292218.0:1-789	48	532	877.815	1	1	390.891	1364.74	2.68595	484
CUFF.2151.1	4241	scaffold560_49766_50583.0:353-816	235	345	1188.43	1	1	2.27374e-13	2376.85	3.63636	110
CUFF.2157.1	4251	scaffold56_749647_765467.4:946-4742	3510	3639	506.693	1	1	0	1223.27	1.55039	129
CUFF.2159.1	4253	scaffold56_749647_765467.5:1-4175	2168	2321	1068.03	1	1	112.755	2023.31	3.26797	153
CUFF.2161.1	4255	scaffold56_749647_765467.5:1-4175	2461	2723	498.958	1	1	0	997.915	1.52672	262
CUFF.2163.1	4257	scaffold56_749647_765467.5:1-4175	2855	3396	2295.57	1	0.72435	1553.24	3037.91	7.02403	541
CUFF.2163.2	4257	scaffold56_749647_765467.5:1-4175	3711	4006	902.946	0.393342	0.168219	0	1825.89	2.76285	295
CUFF.2165.1	4257	scaffold56_749647_765467.5:1-4175	3128	4006	526.556	1	0.107431	436.434	616.677	1.61116	301
CUFF.2167.1	4257	scaffold56_749647_765467.5:1-4175	3561	3661	326.817	1	1	0	980.452	1	100
CUFF.2169.1	4259	scaffold56_749647_765467.6:1-1068	7	376	531.41	1	1	97.5156	965.305	1.62602	369
CUFF.2171.1	4261	scaffold56_749647_765467.6:1-1068	452	725	837.993	1	1	204.53	1471.46	2.5641	273
CUFF.2173.1	4263	scaffold56_749647_765467.7:1-1309	21	145	527.125	1	1	0	1272.59	1.6129	124
CUFF.2175.1	4265	scaffold56_838385_866396.0:73-4627	879	979	653.634	1	1	0	1578.01	2	100
CUFF.2180.1	4273	scaffold56_838385_866396.12:1-2594	2006	2195	345.838	1	1	0	834.928	1.0582	189
CUFF.2182.1	4275	scaffold56_838385_866396.12:1-2594	2309	2409	653.634	1	1	0	1578.01	2	100
CUFF.2187.1	4283	scaffold56_838385_866396.7:1-926	644	758	860.045	1	1	0	1853.14	2.63158	114
CUFF.2196.1	4299	scaffold5779_218219_219491.0:1-356	66	291	435.756	1	1	0	938.924	1.33333	225
CUFF.2201.1	4307	scaffold5829_3105939_3125510.10:1-369	261	362	647.163	1	1	0	1562.39	1.9802	101
CUFF.2203.1	4309	scaffold5829_3105939_3125510.11:1-3353	6	199	1354.68	1	1	396.777	2312.59	4.14508	193
CUFF.2205.1	4311	scaffold5829_3105939_3125510.11:1-3353	926	1640	1327.41	1	1	834.422	1820.4	4.06162	714
CUFF.2207.1	4313	scaffold5829_3105939_3125510.11:1-3353	1860	2479	1953.51	1	1	1311.2	2595.82	5.97738	619
CUFF.2209.1	4315	scaffold5829_3105939_3125510.11:1-3353	2820	2954	731.68	1	1	0	1576.55	2.23881	134
CUFF.2211.1	4317	scaffold5829_3105939_3125510.11:1-3353	3166	3284	553.927	1	1	0	1337.3	1.69492	118
CUFF.2214.1	4321	scaffold5829_3105939_3125510.1:1-3615	1495	1725	426.283	1	1	0	918.513	1.30435	230
CUFF.2216.1	4323	scaffold5829_3105939_3125510.1:1-3615	1992	2092	653.634	1	1	0	1578.01	2	100
CUFF.2220.1	4329	scaffold5829_3105939_3125510.2:1-1198	235	449	610.873	1	1	0	1221.75	1.86916	214
CUFF.2222.1	4331	scaffold5829_3105939_3125510.6:1-2732	201	356	421.7	1	1	0	1018.07	1.29032	155
CUFF.2224.1	4333	scaffold5829_3105939_3125510.6:1-2732	442	542	653.634	1	1	0	1578.01	2	100
CUFF.2228.1	4339	scaffold5829_3105939_3125510.6:1-2732	2455	2590	484.174	1	1	0	1168.9	1.48148	135
CUFF.2230.1	4341	scaffold5829_3105939_3125510.7:1-2634	221	626	564.869	1	1	137.868	991.87	1.7284	405
CUFF.2232.1	4343	scaffold5829_3105939_3125510.7:1-2634	720	979	504.737	1	1	0	1009.47	1.5444	259
CUFF.2235.1	4347	scaffold5829_3105939_3125510.7:1-2634	1779	1879	653.634	1	1	0	1578.01	2	100
CUFF.2237.1	4349	scaffold5829_3105939_3125510.7:1-2634	2067	2494	1301.15	1	1	669.997	1932.29	3.98126	427
CUFF.2239.1	4351	scaffold585_1_55296.27:1-15090	9758	9862	628.495	1	1	0	1517.32	1.92308	104
CUFF.2241.1	4353	scaffold5868_681407_686886.0:1-4719	1486	1604	1938.75	1	1	473.192	3404.3	5.9322	118
CUFF.2244.1	4357	scaffold5951_178287_201619.2:1-5066	18	616	601.169	1	1	238.65	963.687	1.83946	598
CUFF.2246.1	4359	scaffold5951_178287_201619.2:1-5066	1292	1574	1274.82	1	1	506.074	2043.56	3.90071	282
CUFF.2249.1	4363	scaffold5951_178287_201619.2:1-5066	1870	1979	1199.33	1	1	0	2398.66	3.66972	109
CUFF.2252.1	4367	scaffold5951_178287_201619.2:1-5066	2341	2510	773.532	1	1	0	1547.06	2.36686	169
CUFF.2255.1	4371	scaffold5951_178287_201619.2:1-5066	3655	4084	990.355	1	1	441.005	1539.71	3.0303	429
CUFF.2259.1	4377	scaffold5951_178287_201619.3:1-5554	3	552	416.707	1	1	101.706	731.708	1.27505	549
CUFF.2261.1	4379	scaffold5951_178287_201619.3:1-5554	815	915	653.634	1	1	0	1578.01	2	100
CUFF.2264.1	4383	scaffold5951_178287_201619.3:1-5554	1789	2468	1010.77	1	1	569.637	1451.91	3.09278	679
CUFF.2266.1	4385	scaffold5951_178287_201619.3:1-5554	2664	2764	980.452	1	1	0	2112.58	3	100
CUFF.2268.1	4387	scaffold5951_178287_201619.3:1-5554	2995	3618	1416.38	1	1	871.217	1961.55	4.33387	623
CUFF.2270.1	4389	scaffold5951_178287_201619.3:1-5554	4130	4241	1177.72	1	1	0	2355.44	3.6036	111
CUFF.2272.1	4391	scaffold5951_178287_201619.3:1-5554	4728	5501	676.465	1	1	338.233	1014.7	2.06986	773
CUFF.2275.1	4395	scaffold6014_24196_30472.0:1-1208	592	748	418.996	1	1	0	1011.55	1.28205	156
CUFF.2280.1	4403	scaffold6097_3386_11283.2:1-1766	173	317	907.826	1	1	0	1815.65	2.77778	144
CUFF.2282.1	4405	scaffold6097_3386_11283.2:1-1766	395	1031	653.634	1	1	0	1578.01	2	100
CUFF.2284.1	4405	scaffold6097_3386_11283.2:1-1766	872	986	573.364	1	1	0	1384.22	1.75439	114
CUFF.2290.1	4415	scaffold6197_56690_60821.0:1280-3916	555	655	653.634	1	1	0	1578.01	2	100
CUFF.2293.1	4419	scaffold623_271199_276305.0:1-701	257	479	294.43	1	1	0	710.817	0.900901	222
CUFF.2295.1	4421	scaffold623_271199_276305.1:494-925	309	409	980.452	1	1	0	2112.58	3	100
CUFF.2298.1	4425	scaffold623_394984_460802.10:1-477	106	206	653.634	1	1	0	1578.01	2	100
CUFF.2301.1	4429	scaffold623_394984_460802.14:1-1420	416	672	1148.97	1	1	382.989	1914.94	3.51562	256
CUFF.2303.1	4431	scaffold623_394984_460802.14:1-1420	847	981	487.787	1	1	0	1177.62	1.49254	134
CUFF.2307.1	4435	scaffold623_394984_460802.15:1-3366	39	235	1667.43	1	1	612.856	2722.01	5.10204	196
CUFF.2310.1	4439	scaffold623_394984_460802.15:1-3366	1378	1727	655.507	1	1	159.99	1151.02	2.00573	349
CUFF.2312.1	4441	scaffold623_394984_460802.15:1-3366	2018	2606	778.136	1	1	362.205	1194.07	2.38095	588
CUFF.2314.1	4443	scaffold623_394984_460802.15:1-3366	2782	2893	588.86	1	1	0	1421.63	1.8018	111
CUFF.2316.1	4445	scaffold623_394984_460802.15:1-3366	2947	3294	847.653	1	1	282.551	1412.75	2.59366	347
CUFF.2318.1	4447	scaffold623_394984_460802.17:1-1020	6	947	1458.7	1	1	1008.53	1908.86	4.46334	941
CUFF.2320.1	4449	scaffold623_394984_460802.21:1-484	210	310	653.634	1	1	0	1578.01	2	100
CUFF.2322.1	4451	scaffold623_394984_460802.21:801-3132	12	123	588.86	1	1	0	1421.63	1.8018	111
CUFF.2324.1	4453	scaffold623_394984_460802.21:801-3132	928	1183	512.654	1	1	0	1025.31	1.56863	255
CUFF.2329.1	4461	scaffold623_394984_460802.22:1460-2311	672	836	797.115	1	1	0	1594.23	2.43902	164
CUFF.2332.1	4465	scaffold623_394984_460802.23:1-624	361	604	1075.94	1	1	315.136	1836.75	3.29218	243
CUFF.2334.1	4467	scaffold623_394984_460802.25:1-736	440	540	653.634	1	1	0	1578.01	2	100
CUFF.2336.1	4469	scaffold623_394984_460802.32:1-459	190	386	833.717	1	1	88.0179	1579.42	2.55102	196
CUFF.2338.1	4471	scaffold623_394984_460802.32:785-3833	718	842	790.687	1	1	0	1703.69	2.41935	124
CUFF.2341.1	4475	scaffold623_394984_460802.32:785-3833	2290	2395	622.509	1	1	0	1502.87	1.90476	105
CUFF.2347.1	4485	scaffold623_394984_460802.40:1225-2972	242	464	441.645	1	1	0	951.612	1.35135	222
CUFF.2354.1	4497	scaffold623_394984_460802.42:713-1887	951	1114	1002.51	1	1	105.837	1899.18	3.06748	163
CUFF.2356.1	4499	scaffold623_394984_460802.43:1-1524	669	769	653.634	1	1	0	1578.01	2	100
CUFF.2359.1	4503	scaffold623_394984_460802.48:1-2544	1489	1589	653.634	1	1	0	1578.01	2	100
CUFF.2361.1	4505	scaffold623_394984_460802.48:1-2544	1713	1824	588.86	1	1	0	1421.63	1.8018	111
CUFF.2363.1	4507	scaffold623_394984_460802.48:1-2544	2199	2299	653.634	1	1	0	1578.01	2	100
CUFF.2366.1	4511	scaffold623_394984_460802.50:1-528	192	428	415.446	1	1	0	895.161	1.27119	236
CUFF.2369.1	4515	scaffold623_394984_460802.6:544-2093	477	708	990.355	1	1	241.717	1738.99	3.0303	231
CUFF.2371.1	4517	scaffold623_394984_460802.6:544-2093	1056	1532	1098.55	1	1	549.273	1647.82	3.36134	476
CUFF.2373.1	4519	scaffold623_394984_460802.7:1-1492	18	321	862.884	1	1	252.733	1473.03	2.64026	303
CUFF.2375.1	4521	scaffold623_394984_460802.7:1-1492	737	837	980.452	1	1	0	2112.58	3	100
CUFF.2377.1	4523	scaffold623_394984_460802.8:1-799	414	514	653.634	1	1	0	1578.01	2	100
CUFF.2379.1	4525	scaffold6241_521008_545236.7:1-3478	766	866	653.634	1	1	0	1578.01	2	100
CUFF.2385.1	4535	scaffold6342_333375_336605.0:1-2777	327	520	338.671	1	1	0	817.623	1.03627	193
CUFF.2387.1	4537	scaffold6342_333375_336605.0:1-2777	611	762	1082.18	1	1	114.248	2050.1	3.31126	151
CUFF.2389.1	4539	scaffold6342_333375_336605.0:1-2777	1021	1299	11402.5	1	1	9086.92	13718.1	34.8895	278
CUFF.2392.1	4543	scaffold63_61800_72911.5:104-1457	1018	1177	411.091	1	1	0	992.461	1.25786	159
CUFF.2394.1	4545	scaffold6476_197079_206828.0:1-2941	893	993	653.634	1	1	0	1578.01	2	100
CUFF.2400.1	4555	scaffold6561_29705_35521.0:73-593	391	515	790.687	1	1	0	1703.69	2.41935	124
CUFF.2402.1	4557	scaffold6561_29705_35521.0:910-5815	766	866	653.634	1	1	0	1578.01	2	100
CUFF.2405.1	4561	scaffold6561_29705_35521.0:910-5815	2224	2828	52398.8	1	1	47078.5	57719.1	160.331	242
CUFF.2410.1	4569	scaffold6590_385248_432574.10:24-3533	1963	2301	290.074	1	1	0	625.024	0.887574	338
CUFF.2413.1	4573	scaffold6590_385248_432574.11:1-3180	69	174	933.763	1	1	0	2011.98	2.85714	105
CUFF.2415.1	4575	scaffold6590_385248_432574.11:1-3180	229	385	837.993	1	1	1.13687e-13	1675.99	2.5641	156
CUFF.2417.1	4577	scaffold6590_385248_432574.11:1-3180	2458	2558	1307.27	1	1	0	2614.54	4	100
CUFF.2420.1	4581	scaffold6590_385248_432574.12:1-6997	369	469	980.452	1	1	0	2112.58	3	100
CUFF.2422.1	4583	scaffold6590_385248_432574.12:1-6997	2620	2765	676.174	1	1	0	1456.95	2.06897	145
CUFF.2425.1	4587	scaffold6590_385248_432574.12:1-6997	3598	3698	653.634	1	1	0	1578.01	2	100
CUFF.2433.1	4601	scaffold6590_385248_432574.12:1-6997	6836	6936	653.634	1	1	0	1578.01	2	100
CUFF.2437.1	4607	scaffold6590_385248_432574.16:1-2112	553	653	653.634	1	1	0	1578.01	2	100
CUFF.2440.1	4611	scaffold6590_385248_432574.2:598-7961	6324	6456	990.355	1	1	0	1980.71	3.0303	132
CUFF.2444.1	4617	scaffold6590_385248_432574.4:1-7075	193	293	653.634	1	1	0	1578.01	2	100
CUFF.2446.1	4619	scaffold6590_385248_432574.4:1-7075	1207	1310	634.597	1	1	0	1532.05	1.94175	103
CUFF.2449.1	4621	scaffold6590_385248_432574.4:1-7075	1744	1844	326.817	1	1	0	980.452	1	100
CUFF.2451.1	4621	scaffold6590_385248_432574.4:1-7075	1927	2027	326.817	1	1	0	980.452	1	100
CUFF.2453.1	4623	scaffold6590_385248_432574.4:1-7075	2208	2308	653.634	1	1	0	1578.01	2	100
CUFF.2456.1	4627	scaffold6590_385248_432574.4:1-7075	3558	3689	997.915	1	1	0	1995.83	3.05344	131
CUFF.2458.1	4629	scaffold6590_385248_432574.4:1-7075	4472	4577	622.509	1	1	0	1502.87	1.90476	105
CUFF.2460.1	4631	scaffold6590_385248_432574.4:1-7075	5761	6029	609.734	1	1	64.3713	1155.1	1.86567	268
CUFF.2465.1	4639	scaffold6609_11234_15968.6:300-1651	860	960	980.452	1	1	0	2112.58	3	100
CUFF.2467.1	4641	scaffold665_61083_76572.1:68-7611	6701	6802	970.744	1	1	0	2091.66	2.9703	101
CUFF.2469.1	4643	scaffold670_1_8658.1:140-1746	1045	1145	980.452	1	1	0	2112.58	3	100
CUFF.2471.1	4645	scaffold6711_262577_264893.0:1-717	3	692	948.671	1	1	524.413	1372.93	2.90276	689
CUFF.2473.1	4647	scaffold6797_Insertion_598305.0:68-343	155	255	653.634	1	1	0	1578.01	2	100
CUFF.2475.1	4649	scaffold6799_111555_134305.0:1-1771	43	1768	7180.51	1	1	6442.83	7918.18	21.971	1725
CUFF.2480.1	4657	scaffold6799_111555_134305.1:1-455	0	417	4388.91	1	1	3215.93	5561.9	13.4293	417
CUFF.2482.1	4659	scaffold6799_111555_134305.2:1-2698	272	1207	2656.48	1	1	2047.04	3265.92	8.12834	935
CUFF.2484.1	4661	scaffold6799_111555_134305.2:1-2698	1259	1657	1149.61	1	1	535.117	1764.1	3.51759	398
CUFF.2486.1	4663	scaffold6799_111555_134305.2:1-2698	1885	2017	495.178	1	1	0	1195.46	1.51515	132
CUFF.2488.1	4665	scaffold6799_111555_134305.7:1-1513	665	858	1524.02	1	1	508.006	2540.03	4.66321	193
CUFF.2490.1	4667	scaffold6799_111555_134305.7:1-1513	924	1148	437.702	1	1	0	943.116	1.33929	224
CUFF.2492.1	4669	scaffold6799_111555_134305.7:1-1513	1219	1473	386.005	1	1	0	831.724	1.1811	254
CUFF.2494.1	4671	scaffold6799_111555_134305.9:1-825	412	683	723.581	1	1	132.78	1314.38	2.21402	271
CUFF.2497.1	4675	scaffold6799_134338_154508.0:1-5243	4221	4321	653.634	1	1	0	1578.01	2	100
CUFF.2500.1	4679	scaffold67_886284_887873.0:1-381	95	368	478.853	1	1	0	957.706	1.4652	273
CUFF.2504.1	4685	scaffold6895_392013_393276.0:1-658	269	408	705.361	1	1	0	1519.84	2.15827	139
CUFF.2507.1	4689	scaffold6999_222983_227477.0:1-1297	158	288	754.194	1	1	0	1625.06	2.30769	130
CUFF.2509.1	4691	scaffold6999_222983_227477.0:1-1297	977	1155	367.21	1	1	0	886.524	1.1236	178
CUFF.2512.1	4695	scaffold6999_222983_227477.9:113-1065	502	738	553.927	1	1	0	1107.85	1.69492	236
CUFF.2514.1	4697	scaffold7000_53324_59710.1:1-640	299	421	1339.41	1	1	141.406	2537.42	4.09836	122
CUFF.2518.1	4701	scaffold7000_53324_59710.2:1-1465	926	1026	326.817	1	1	0	980.452	1	100
CUFF.2520.1	4701	scaffold7000_53324_59710.2:1-1465	389	489	653.634	1	1	0	1578.01	2	100
CUFF.2522.1	4701	scaffold7000_53324_59710.2:1-1465	575	675	326.817	1	1	0	980.452	1	100
CUFF.2524.1	4701	scaffold7000_53324_59710.2:1-1465	805	905	326.817	1	1	0	980.452	1	100
CUFF.2526.1	4703	scaffold7097_37085_42431.0:1-1135	774	874	653.634	1	1	0	1578.01	2	100
CUFF.2528.1	4705	scaffold7097_37085_42431.2:1-1479	583	863	1050.48	1	1	350.161	1750.81	3.21429	280
CUFF.2530.1	4707	scaffold7097_37085_42431.2:1-1479	1252	1395	457.087	1	1	0	1103.51	1.3986	143
CUFF.2534.1	4713	scaffold7170_21499_32442.0:1-6031	1226	1326	653.634	1	1	0	1578.01	2	100
CUFF.2536.1	4715	scaffold7170_21499_32442.0:1-6031	1459	1559	653.634	1	1	0	1578.01	2	100
CUFF.2544.1	4729	scaffold7171_69309_102263.12:1-1213	233	1203	4053.88	1	1	2631.66	5476.1	12.4041	262
CUFF.2546.1	4731	scaffold7171_69309_102263.15:1-5159	213	2924	6425.29	1	1	4997.45	7853.13	19.6602	412
CUFF.2548.1	4731	scaffold7171_69309_102263.15:1-5159	2948	4700	3589.73	1	1	2439.99	4739.47	10.9839	355
CUFF.2551.1	4735	scaffold7171_69309_102263.1:265-1926	479	701	294.43	1	1	0	710.817	0.900901	222
CUFF.2553.1	4737	scaffold7171_69309_102263.1:265-1926	902	1413	336.925	1	1	0	813.409	1.03093	194
CUFF.2555.1	4737	scaffold7171_69309_102263.1:265-1926	1203	1303	653.634	1	1	0	1578.01	2	100
CUFF.2558.1	4741	scaffold7171_69309_102263.6:1-718	89	470	7086.4	1	1	4912.36	9260.44	21.6831	196
CUFF.2560.1	4743	scaffold7171_69309_102263.7:1-847	310	827	9142.9	1	1	6654.36	11631.4	27.9756	193
CUFF.2564.1	4749	scaffold7345_125983_147316.6:1-670	18	118	653.634	1	1	0	1578.01	2	100
CUFF.2568.1	4755	scaffold7465_104297_110831.0:1-678	16	116	653.634	1	1	0	1578.01	2	100
CUFF.2572.1	4761	scaffold755_648733_651804.1:1-1364	1150	1250	653.634	1	1	0	1578.01	2	100
CUFF.2575.1	4765	scaffold7583_189285_193509.0:1-4223	2705	2810	933.763	1	1	0	2011.98	2.85714	105
CUFF.2579.1	4771	scaffold7697_65023_69036.1:1-1208	5	291	1028.45	1	1	342.815	1714.08	3.14685	286
CUFF.2581.1	4773	scaffold7697_65023_69036.1:1-1208	350	869	818.617	1	1	364.53	1272.7	2.50482	519
CUFF.2583.1	4775	scaffold7697_65023_69036.1:1-1208	1026	1157	498.958	1	1	0	1204.59	1.52672	131
CUFF.2588.1	4783	scaffold780_65528_68203.2:1-630	173	549	695.356	1	1	203.665	1187.05	2.12766	376
CUFF.2591.1	4787	scaffold7810_3167_24826.23:1-1401	1013	1184	42620	1	1	36911.9	48328.1	130.409	171
CUFF.2593.1	4789	scaffold7810_3167_24826.25:1-447	109	250	214633	1	1	200527	228740	656.738	141
CUFF.2595.1	4791	scaffold7810_3167_24826.2:1-803	277	380	2855.68	1	1	951.895	4759.47	8.73786	103
CUFF.2598.1	4795	scaffold7810_3167_24826.5:1-1539	1215	1369	3819.94	1	1	2019.2	5620.68	11.6883	154
CUFF.2605.1	4807	scaffold7881_41256_55505.5:1-122	11	121	594.213	1	1	0	1434.56	1.81818	110
CUFF.2607.1	4809	scaffold7881_41256_55505.6:67-1538	21	131	594.213	1	1	0	1434.56	1.81818	110
CUFF.2609.1	4811	scaffold7881_41256_55505.6:67-1538	263	420	416.328	1	1	0	1005.1	1.27389	157
CUFF.2611.1	4813	scaffold7881_41256_55505.6:67-1538	498	703	318.846	1	1	0	769.762	0.97561	205
CUFF.2614.1	4817	scaffold7881_41256_55505.6:67-1538	1200	1429	285.43	1	1	0	689.089	0.873362	229
CUFF.2618.1	4823	scaffold8175_115850_120472.3:625-1819	933	1175	270.097	1	1	0	652.072	0.826446	242
CUFF.2621.1	4827	scaffold8235_16125_18793.0:1-2667	722	822	653.634	1	1	0	1578.01	2	100
CUFF.2626.1	4835	scaffold8235_16125_18793.0:1-2667	2329	2475	1119.24	1	1	118.161	2120.31	3.42466	146
CUFF.2635.1	4851	scaffold8622_287168_289439.1:1-749	344	533	345.838	1	1	0	834.928	1.0582	189
CUFF.2637.1	4853	scaffold8622_287168_289439.2:1-472	225	359	975.574	1	1	0	1951.15	2.98507	134
CUFF.2641.1	4859	scaffold8935_1_19652.0:1-8179	10	255	1067.16	1	1	312.563	1821.75	3.26531	245
CUFF.2645.1	4865	scaffold8935_1_19652.0:1-8179	827	5656	768.982	1	1	0	1537.96	2.35294	170
CUFF.2647.1	4865	scaffold8935_1_19652.0:1-8179	887	5669	958.779	1	0.52072	0	2022.87	2.93368	124
CUFF.2647.2	4865	scaffold8935_1_19652.0:1-8179	887	7653	497.21	0.518587	0.47928	0	1072.62	1.52137	221
CUFF.2650.1	4865	scaffold8935_1_19652.0:1-8179	1628	1835	315.765	1	1	0	762.325	0.966184	207
CUFF.2654.1	4865	scaffold8935_1_19652.0:1-8179	2488	2999	1854.74	1	1	1165.9	2543.57	5.67515	511
CUFF.2656.1	4865	scaffold8935_1_19652.0:1-8179	3105	3791	905.179	1	1	489.854	1320.5	2.76968	686
CUFF.2658.1	4865	scaffold8935_1_19652.0:1-8179	5403	5511	605.217	1	1	0	1461.12	1.85185	108
CUFF.2660.1	4865	scaffold8935_1_19652.0:1-8179	6002	6138	720.92	1	1	0	1553.37	2.20588	136
CUFF.2663.1	4865	scaffold8935_1_19652.0:1-8179	7032	7150	553.927	1	1	0	1337.3	1.69492	118
CUFF.2668.1	4873	scaffold8935_1_19652.3:1-599	110	275	990.355	1	1	104.555	1876.16	3.0303	165
CUFF.2673.1	4881	scaffold8935_1_19652.4:385-8645	2841	2990	658.021	1	1	0	1417.84	2.01342	149
CUFF.2676.1	4885	scaffold8935_1_19652.4:385-8645	3952	4068	563.478	1	1	0	1360.36	1.72414	116
CUFF.2678.1	4887	scaffold8935_1_19652.4:385-8645	5241	5449	628.495	1	1	0	1256.99	1.92308	208
CUFF.2680.1	4889	scaffold8935_1_19652.4:385-8645	5677	5826	438.681	1	1	0	1059.07	1.34228	149
CUFF.2683.1	4893	scaffold8935_1_19652.4:385-8645	7216	7463	926.203	1	1	226.059	1626.35	2.83401	247
CUFF.2686.1	4897	scaffold8935_1_19652.4:385-8645	8028	8224	666.974	1	1	1.13687e-13	1333.95	2.04082	196
CUFF.2690.1	4903	scaffold8986_1_24929.4:1-3009	848	948	653.634	1	1	0	1578.01	2	100
CUFF.2692.1	4905	scaffold8986_1_24929.4:1-3009	2654	2754	653.634	1	1	0	1578.01	2	100
CUFF.2694.1	4907	scaffold8986_1_24929.6:1-2655	946	1094	1545.76	1	1	377.275	2714.24	4.72973	148
CUFF.2696.1	4909	scaffold8986_1_24929.7:145-6978	2515	2615	653.634	1	1	0	1578.01	2	100
CUFF.2700.1	4915	scaffold8986_1_24929.7:145-6978	5772	5872	653.634	1	1	0	1578.01	2	100
CUFF.2702.1	4917	scaffold8986_1_24929.7:145-6978	6258	6597	964.063	1	1	354.336	1573.79	2.94985	339
CUFF.2705.1	4921	scaffold8986_1_24929.8:1-309	34	306	2883.68	1	1	1706.42	4060.94	8.82353	272
CUFF.2707.1	4923	scaffold8986_1_24929.9:1-230	1	205	26754.2	1	1	22613.6	30894.8	81.8627	204
CUFF.2709.1	4925	scaffold909_181420_185320.2:1-2350	5	143	1184.12	1	1	125.011	2243.23	3.62319	138
CUFF.2712.1	4929	scaffold9114_93304_95393.1:1-293	46	267	591.524	1	1	0	1183.05	1.80995	221
CUFF.2714.1	4931	scaffold9114_93304_95393.3:1-352	46	173	514.673	1	1	0	1242.53	1.5748	127
CUFF.2717.1	4935	scaffold9149_1_47362.18:1-877	516	616	653.634	1	1	0	1578.01	2	100
CUFF.2719.1	4937	scaffold9149_1_47362.19:1-1333	164	296	990.355	1	1	0	1980.71	3.0303	132
CUFF.2721.1	4939	scaffold9149_1_47362.19:1-1333	618	783	396.142	1	1	0	956.372	1.21212	165
CUFF.2723.1	4941	scaffold9149_1_47362.19:1-1333	1190	1298	605.217	1	1	0	1461.12	1.85185	108
CUFF.2725.1	4943	scaffold9149_1_47362.21:1-196	13	179	1181.27	1	1	216.767	2145.77	3.61446	166
CUFF.2727.1	4945	scaffold9149_1_47362.36:1-241	29	131	2242.86	1	1	547.418	3938.31	6.86275	102
CUFF.2730.1	4949	scaffold9149_1_47362.55:1-1337	664	764	653.634	1	1	0	1578.01	2	100
CUFF.2732.1	4951	scaffold9149_1_47362.68:326-1098	67	446	603.62	1	1	147.326	1059.91	1.84697	379
CUFF.2734.1	4953	scaffold9149_1_47362.70:1-1373	721	828	610.873	1	1	0	1474.78	1.86916	107
CUFF.2736.1	4955	scaffold9149_1_47362.70:1-1373	1194	1358	398.558	1	1	0	962.203	1.21951	164
CUFF.2740.1	4961	scaffold9370_101752_103753.0:366-1743	1160	1365	318.846	1	1	0	769.762	0.97561	205
CUFF.2742.1	4963	scaffold9686_2708_6035.0:1-355	152	252	653.634	1	1	0	1578.01	2	100
CUFF.2744.1	4965	scaffold968_3161006_3164528.0:395-1109	191	324	737.182	1	1	0	1588.41	2.25564	133
CUFF.2749.1	4973	scaffold969_512735_514825.0:1-658	373	583	1089.39	1	1	265.889	1912.89	3.33333	210
CUFF.2751.1	4975	scaffold971_1_572881.93:17151-20222	2201	2301	980.452	1	1	0	2112.58	3	100
