# Supplementary material for: Revealing the missing expressed genes beyond the human reference genome by RNA-Seq
Source: BMC Genomics. 2011 Dec 2;12:590. doi: 10.1186/1471-2164-12-590 (PMC3288009; doi:10.1186/1471-2164-12-590)
Supplement: Additional file 3 — Predicted transcripts in African (NA18507) novel sequences using brain RNA-Seq reads. [file 1471-2164-12-590-S3.XLS]

## Sheet: Supplementary File S5
trans_id	bundle_id	chr	left	right	FPKM	FMI	frac	FPKM_conf_lo	FPKM_conf_hi	coverage	length
CUFF.1.1	1180	C114924012_1_110.0:1-108	3	103	25.832	1	1	0	62.364	2	100
CUFF.3.1	1182	C114973292_1_111.0:1-109	8	108	25.832	1	1	0	62.364	2	100
CUFF.5.1	1184	C115048651_1_112.0:1-110	3	103	51.664	1	1	0	103.328	4	100
CUFF.8.1	1188	C115324131_1_117.0:1-115	2	105	37.6194	1	1	0	81.0586	2.91262	103
CUFF.12.1	1194	C115808290_1_128.0:1-126	1	122	693.835	1	1	521.716	865.954	53.719	121
CUFF.15.1	1198	C116073003_1_135.0:1-133	1	130	220.273	1	1	126.348	314.198	17.0543	129
CUFF.17.1	1200	C116100061_1_135.0:1-133	17	127	46.9673	1	1	0	93.9346	3.63636	110
CUFF.19.1	1202	C117025114_1_166.0:1-164	0	164	834.815	1	1	672.646	996.984	64.6341	164
CUFF.21.1	1204	C117547099_1_188.0:1-186	3	186	1256.31	1	1	1067.98	1444.64	97.2678	183
CUFF.23.1	1206	C117612678_1_191.0:1-189	22	183	48.1342	1	1	8.83279	87.4356	3.72671	161
CUFF.25.1	1208	C117723218_1_196.0:1-194	0	193	5059.33	1	1	4691.32	5427.34	391.71	193
CUFF.27.1	1210	C117793111_1_200.0:1-169	16	157	265.648	1	1	166.989	364.308	20.5674	141
CUFF.29.1	1212	C118293406_1_233.0:1-231	0	231	167.74	1	1	106.49	228.99	12.987	231
CUFF.31.1	1214	C118353163_1_238.0:1-236	7	236	135.364	1	1	80.102	190.626	10.4803	229
CUFF.33.1	1216	C118546306_1_254.0:22-252	117	217	25.832	1	1	0	62.364	2	100
CUFF.35.1	1218	C118562024_1_255.0:1-176	5	146	45.8014	1	1	4.83539	86.7675	3.5461	141
CUFF.37.1	1220	C118581070_1_257.0:43-255	86	207	21.3488	1	1	0	51.5405	1.65289	121
CUFF.39.1	1222	C118676414_1_265.0:1-263	5	251	141.761	1	1	87.1972	196.325	10.9756	246
CUFF.41.1	1224	C118805670_1_278.0:1-276	35	215	43.0534	1	1	7.90044	78.2063	3.33333	180
CUFF.43.1	1226	C119274494_1_330.0:25-328	179	292	22.8602	1	1	0	55.1894	1.76991	113
CUFF.45.1	1228	C119310638_1_335.0:1-333	5	333	3945.68	1	1	3696.38	4194.98	305.488	328
CUFF.50.1	1236	C119953443_1_433.0:1-431	35	360	47.6899	1	1	20.1561	75.2236	3.69231	325
CUFF.53.1	1240	C119980241_1_438.0:1-436	3	401	126.564	1	1	86.031	167.097	9.79899	398
CUFF.55.1	1242	C120001991_1_442.0:1-440	83	254	60.4258	1	1	17.6983	103.153	4.67836	171
CUFF.58.1	1246	C120117368_1_463.0:1-461	0	461	9192.5	1	1	8871.53	9513.47	711.714	461
CUFF.60.1	1248	C120239649_1_488.0:1-486	19	264	15.8155	1	1	0	34.0777	1.22449	245
CUFF.62.1	1250	C120311017_1_503.0:1-501	388	488	38.748	1	1	0	83.4904	3	100
CUFF.64.1	1252	C120365323_1_515.0:49-513	174	342	23.0643	1	1	0	49.6967	1.78571	168
CUFF.66.1	1254	C120541301_1_556.0:1-554	20	325	122.808	1	1	77.1982	168.418	9.5082	305
CUFF.68.1	1256	C120541301_1_556.0:1-554	379	552	22.3977	1	1	0	48.2603	1.7341	173
CUFF.70.1	1258	C120790860_1_622.0:1-620	3	255	435.659	1	1	341.151	530.167	33.7302	252
CUFF.72.1	1260	C120790860_1_622.0:1-620	354	492	46.7971	1	1	4.9405	88.6538	3.62319	138
CUFF.74.1	1262	C120824084_1_632.0:1-630	457	617	40.3625	1	1	4.26118	76.4639	3.125	160
CUFF.77.1	1266	C121449609_1_862.0:1-860	169	272	25.0796	1	1	0	60.5476	1.94175	103
CUFF.79.1	1268	C121449609_1_862.0:1-860	685	785	38.748	1	1	0	83.4904	3	100
CUFF.81.1	1270	C121526744_1_900.0:1-898	56	532	78.69	1	1	49.4652	107.915	6.09244	476
CUFF.83.1	1272	C122209545_1_1413.0:1-1411	2	1410	3780.32	1	1	3662.54	3898.09	292.685	1408
CUFF.85.1	1274	scaffold10156_1_21906.6:1-4904	4479	4619	32.2791	1	1	0	66.7927	2.49915	140
CUFF.88.1	1278	scaffold10156_1_21906.8:1-10061	8670	8770	25.832	1	1	0	62.364	2	100
CUFF.90.1	1280	scaffold10156_21942_39715.2:1-3499	1221	1321	64.58	1	1	6.8179	122.342	5	100
CUFF.92.1	1282	scaffold10156_21942_39715.8:1-3159	1101	1201	25.832	1	1	0	62.364	2	100
CUFF.97.1	1290	scaffold10477_2629_12477.1:1-3183	1793	1893	25.832	1	1	0	62.364	2	100
CUFF.101.1	1296	scaffold10477_2629_12477.8:1-761	217	753	106.027	1	1	74.0586	137.995	8.20896	536
CUFF.103.1	1298	scaffold104825_1_3441.0:41-3291	0	100	25.832	1	1	0	62.364	2	100
CUFF.106.1	1302	scaffold104825_1_3441.0:41-3291	399	499	90.4121	1	1	22.067	158.757	7	100
CUFF.108.1	1304	scaffold104825_1_3441.0:41-3291	1761	1968	31.1981	1	1	3.29367	59.1025	2.41546	207
CUFF.110.1	1306	scaffold104825_1_3441.0:41-3291	2268	2419	42.7682	1	1	4.51516	81.0213	3.31126	151
CUFF.112.1	1308	scaffold104825_1_3441.0:41-3291	3131	3231	25.832	1	1	0	62.364	2	100
CUFF.114.1	1310	scaffold105961_1_1819.2:1-190	66	181	359.402	1	1	232.334	486.47	27.8261	115
CUFF.116.1	1312	scaffold109204_8332_14012.6:1-913	61	163	50.651	1	1	0	101.302	3.92157	102
CUFF.118.1	1314	scaffold1092_1_7089.0:1-209	13	192	180.391	1	1	108.235	252.548	13.9665	179
CUFF.121.1	1318	scaffold1092_1_7089.1:1-1205	536	641	61.5048	1	1	6.49323	116.516	4.7619	105
CUFF.123.1	1320	scaffold1092_1_7089.1:1-1205	812	912	25.832	1	1	0	62.364	2	100
CUFF.127.1	1326	scaffold1092_1_7089.2:1-1415	441	786	33.6939	1	1	11.2313	56.1566	2.6087	345
CUFF.129.1	1328	scaffold1092_1_7089.2:1-1415	949	1051	37.9883	1	1	0	81.8533	2.94118	102
CUFF.131.1	1330	scaffold11000_17493_42365.2:105-2027	1095	1382	515.285	1	1	418.974	611.596	39.8951	287
CUFF.133.1	1332	scaffold110587_9575_24351.0:1-8764	5144	5412	19.2776	1	1	0	38.5552	1.49254	268
CUFF.135.1	1334	scaffold111561_7129_8747.1:1-276	70	179	130.345	1	1	51.744	208.946	10.0917	109
CUFF.137.1	1336	scaffold111970_1_7634.1:1-1782	1185	1344	300.561	1	1	201.737	399.385	23.2704	159
CUFF.140.1	1340	scaffold111970_1_7634.3:1-1081	279	419	27.6772	1	1	0	59.636	2.14286	140
CUFF.142.1	1342	scaffold111970_7678_15517.1:1-1310	530	630	38.748	1	1	0	83.4904	3	100
CUFF.145.1	1346	scaffold111970_7678_15517.2:1-641	116	216	25.832	1	1	0	62.364	2	100
CUFF.150.1	1354	scaffold112293_1_5715.8:1-747	424	713	22.346	1	1	2.35913	42.3329	1.7301	289
CUFF.152.1	1356	scaffold114100_4734_6725.0:1-283	171	280	59.2477	1	1	6.25495	112.241	4.58716	109
CUFF.154.1	1358	scaffold114100_4734_6725.2:1-585	214	314	25.832	1	1	0	62.364	2	100
CUFF.158.1	1364	scaffold11536_8124_57784.34:368-1796	136	236	51.664	1	1	0	103.328	4	100
CUFF.160.1	1366	scaffold11536_8124_57784.38:1-878	221	321	38.748	1	1	0	83.4904	3	100
CUFF.163.1	1370	scaffold11536_8124_57784.43:1-2656	2071	2182	23.2721	1	1	0	56.1838	1.8018	111
CUFF.165.1	1372	scaffold11536_8124_57784.4:1-390	58	158	25.832	1	1	0	62.364	2	100
CUFF.170.1	1380	scaffold117672_1_6268.1:1-1461	125	551	266.81	1	1	209.926	323.694	20.6573	426
CUFF.172.1	1382	scaffold117672_1_6268.1:1-1461	603	1381	124.512	1	1	95.7569	153.266	9.6401	778
CUFF.174.1	1384	scaffold117672_1_6268.2:1-1240	1	328	458.183	1	1	373.1	543.265	35.474	327
CUFF.177.1	1388	scaffold11837_37331_44564.0:571-3948	2356	2664	54.5156	1	1	24.2758	84.7554	4.22078	308
CUFF.179.1	1390	scaffold11837_37331_44564.1:1-1433	106	206	25.832	1	1	0	62.364	2	100
CUFF.182.1	1394	scaffold11918_67000_68339.2:1-434	10	352	25.832	1	0.568723	0	58.3677	2	100
CUFF.182.2	1394	scaffold11918_67000_68339.2:1-434	24	228	19.3587	0.749406	0.431277	0	46.5188	1.49881	100
CUFF.186.1	1398	scaffold12016_1_35937.25:1-3140	2025	2152	50.8504	1	1	5.36842	96.3324	3.93701	127
CUFF.188.1	1400	scaffold12016_1_35937.2:1-2745	697	811	113.298	1	1	41.6422	184.954	8.77193	114
CUFF.190.1	1402	scaffold12016_1_35937.6:1-3805	692	792	25.832	1	1	0	62.364	2	100
CUFF.192.1	1404	scaffold12016_1_35937.6:1-3805	3474	3574	38.748	1	1	0	83.4904	3	100
CUFF.196.1	1410	scaffold126185_9189_12608.0:1-363	2	362	157.862	1	1	110.265	205.46	12.2222	360
CUFF.198.1	1412	scaffold126185_9189_12608.0:676-1127	39	139	38.748	1	1	0	83.4904	3	100
CUFF.203.1	1420	scaffold1271_64900_73111.3:1-744	106	206	38.748	1	1	0	83.4904	3	100
CUFF.205.1	1422	scaffold1271_64900_73111.3:1-744	535	635	25.832	1	1	0	62.364	2	100
CUFF.207.1	1424	scaffold1271_64900_73111.7:1-2808	2206	2306	25.832	1	1	0	62.364	2	100
CUFF.213.1	1434	scaffold1271_80371_95108.2:1-2888	1819	1923	49.677	1	1	0	99.3539	3.84615	104
CUFF.215.1	1436	scaffold129942_1_15808.0:594-3799	828	1079	41.1666	1	1	12.0574	70.2757	3.18725	251
CUFF.217.1	1438	scaffold129942_1_15808.0:594-3799	1211	1311	25.832	1	1	0	62.364	2	100
CUFF.219.1	1440	scaffold129942_1_15808.0:594-3799	2215	2505	40.0842	1	1	13.3614	66.8069	3.10345	290
CUFF.222.1	1444	scaffold129942_1_15808.10:517-2429	42	142	25.832	1	1	0	62.364	2	100
CUFF.225.1	1448	scaffold129942_1_15808.4:1-1930	1548	1648	51.664	1	1	0	103.328	4	100
CUFF.228.1	1452	scaffold129942_1_15808.5:740-1828	357	457	38.748	1	1	0	83.4904	3	100
CUFF.230.1	1454	scaffold129942_1_15808.8:181-942	555	761	37.6194	1	1	6.9033	68.3356	2.91262	206
CUFF.232.1	1456	scaffold130874_1_203.0:1-201	0	140	276.772	1	1	175.709	377.834	21.4286	140
CUFF.234.1	1458	scaffold13278_1_27037.47:1-814	404	605	32.1294	1	1	3.39199	60.8668	2.48756	201
CUFF.236.1	1460	scaffold13452_81870_83639.0:296-432	30	130	38.748	1	1	0	83.4904	3	100
CUFF.242.1	1470	scaffold135105_1_342.0:1-163	10	162	76.4764	1	1	25.4921	127.461	5.92105	152
CUFF.244.1	1472	scaffold135176_1_305.0:1-136	28	136	71.7556	1	1	13.1674	130.344	5.55556	108
CUFF.246.1	1474	scaffold135598_1_332.1:1-122	1	112	46.5442	1	1	0	93.0883	3.6036	111
CUFF.248.1	1476	scaffold137503_1_1561.1:1-1159	315	596	27.5787	1	1	5.06078	50.0965	2.13523	281
CUFF.251.1	1480	scaffold13763_18068_29092.2:1-4854	1522	1622	38.748	1	1	0	83.4904	3	100
CUFF.254.1	1484	scaffold13763_9340_18034.1:1-4949	3761	3874	91.4408	1	1	26.7824	156.099	7.07965	113
CUFF.257.1	1488	scaffold138249_1_262.0:1-141	6	106	25.832	1	1	0	62.364	2	100
CUFF.263.1	1498	scaffold14106_1_70767.13:1-3404	2379	2642	92.4271	1	1	49.8167	135.038	7.15601	263
CUFF.265.1	1500	scaffold14106_1_70767.17:1-465	58	158	25.832	1	1	0	62.364	2	100
CUFF.268.1	1504	scaffold14106_1_70767.17:771-3029	240	340	38.748	1	1	0	83.4904	3	100
CUFF.270.1	1506	scaffold14106_1_70767.17:771-3029	674	884	30.7524	1	1	3.24662	58.2582	2.38095	210
CUFF.272.1	1508	scaffold14106_1_70767.17:771-3029	1165	1335	30.3906	1	1	0	60.7812	2.35294	170
CUFF.274.1	1510	scaffold14106_1_70767.17:771-3029	1862	1997	38.2697	1	1	0	76.5393	2.96296	135
CUFF.276.1	1512	scaffold14106_1_70767.21:1-1312	13	113	25.832	1	1	0	62.364	2	100
CUFF.278.1	1514	scaffold14106_1_70767.21:1-1312	229	487	30.0372	1	1	5.51193	54.5625	2.32558	258
CUFF.280.1	1516	scaffold14106_1_70767.21:1-1312	644	919	37.5738	1	1	11.0051	64.1426	2.90909	275
CUFF.282.1	1518	scaffold14106_1_70767.21:1-1312	982	1082	25.832	1	1	0	62.364	2	100
CUFF.284.1	1520	scaffold14106_1_70767.22:1-2763	93	820	51.5219	1	1	32.3871	70.6567	3.989	727
CUFF.286.1	1522	scaffold14106_1_70767.22:1-2763	911	1616	49.4656	1	1	30.4263	68.5049	3.82979	705
CUFF.288.1	1524	scaffold14106_1_70767.22:1-2763	1677	2222	61.6176	1	1	37.4492	85.7861	4.77064	545
CUFF.290.1	1526	scaffold14106_1_70767.22:1-2763	2466	2759	119.021	1	1	73.2099	164.833	9.21502	293
CUFF.292.1	1528	scaffold14106_1_70767.23:1-2540	38	274	60.2017	1	1	23.8987	96.5047	4.66102	236
CUFF.294.1	1530	scaffold14106_1_70767.23:1-2540	518	890	34.7204	1	1	12.7613	56.6796	2.68817	372
CUFF.296.1	1532	scaffold14106_1_70767.23:1-2540	1214	1509	43.7831	1	1	16.0922	71.4739	3.38983	295
CUFF.298.1	1534	scaffold14106_1_70767.23:1-2540	1585	1986	45.0933	1	1	20.9899	69.1967	3.49127	401
CUFF.300.1	1536	scaffold14106_1_70767.23:1-2540	2246	2346	25.832	1	1	0	62.364	2	100
CUFF.302.1	1538	scaffold14106_1_70767.24:1-1600	415	515	25.832	1	1	0	62.364	2	100
CUFF.304.1	1540	scaffold14106_1_70767.24:1-1600	784	928	89.6945	1	1	32.9667	146.422	6.94444	144
CUFF.306.1	1542	scaffold14106_1_70767.24:1-1600	1037	1137	25.832	1	1	0	62.364	2	100
CUFF.308.1	1544	scaffold14106_1_70767.25:1-5495	82	253	45.3193	1	1	8.31625	82.3224	3.50877	171
CUFF.310.1	1546	scaffold14106_1_70767.25:1-5495	1946	2046	51.664	1	1	0	103.328	4	100
CUFF.314.1	1552	scaffold14106_1_70767.25:1-5495	3950	4197	31.3749	1	1	5.7574	56.9924	2.42915	247
CUFF.316.1	1554	scaffold14106_1_70767.25:1-5495	4323	4449	51.254	1	1	5.41103	97.097	3.96825	126
CUFF.318.1	1556	scaffold14106_1_70767.25:1-5495	5271	5371	38.748	1	1	0	83.4904	3	100
CUFF.320.1	1558	scaffold14106_1_70767.28:1-444	104	204	51.664	1	1	0	103.328	4	100
CUFF.323.1	1562	scaffold14106_1_70767.29:1-1314	820	1019	45.4332	1	1	11.0889	79.7775	3.51759	199
CUFF.325.1	1564	scaffold14106_1_70767.33:1-1515	546	646	38.748	1	1	0	83.4904	3	100
CUFF.327.1	1566	scaffold14106_1_70767.33:1-1515	825	1285	58.9644	1	1	33.2302	84.6985	4.56522	460
CUFF.329.1	1568	scaffold14106_1_70767.34:1-699	154	254	25.832	1	1	0	62.364	2	100
CUFF.332.1	1572	scaffold14106_1_70767.37:1-5434	3392	3492	38.748	1	1	0	83.4904	3	100
CUFF.334.1	1574	scaffold14106_1_70767.40:1-1831	892	992	38.748	1	1	0	83.4904	3	100
CUFF.336.1	1576	scaffold14108_7415_8886.3:1-843	79	179	38.748	1	1	0	83.4904	3	100
CUFF.339.1	1580	scaffold142293_1_4629.7:1-514	229	329	51.664	1	1	0	103.328	4	100
CUFF.342.1	1584	scaffold1437_15818_16435.0:94-596	142	288	17.6932	1	1	0	42.7151	1.36986	146
CUFF.346.1	1590	scaffold1454_55115_56182.0:1-832	251	351	38.748	1	1	0	83.4904	3	100
CUFF.348.1	1592	scaffold1454_55115_56182.0:1-832	502	751	36.3101	1	1	8.86223	63.7579	2.81124	249
CUFF.350.1	1594	scaffold146660_1_1478.0:45-392	43	242	45.4332	1	1	11.0889	79.7775	3.51759	199
CUFF.353.1	1598	scaffold14873_5745_34872.0:73-2822	798	911	22.8602	1	1	0	55.1894	1.76991	113
CUFF.355.1	1600	scaffold149336_1_952.2:1-139	9	109	38.748	1	1	0	83.4904	3	100
CUFF.358.1	1604	scaffold15022_69912_70926.0:1-947	20	900	98.3378	1	1	74.31	122.366	7.61364	880
CUFF.360.1	1606	scaffold152519_4459_10295.0:1-736	357	457	25.832	1	1	0	62.364	2	100
CUFF.364.1	1612	scaffold155547_1_1186.2:1-835	176	276	51.664	1	1	0	103.328	4	100
CUFF.366.1	1614	scaffold155547_1_1186.2:1-835	359	612	35.736	1	1	8.72212	62.7499	2.7668	253
CUFF.368.1	1616	scaffold155547_1_1186.2:1-835	675	831	57.9564	1	1	14.1455	101.767	4.48718	156
CUFF.370.1	1618	scaffold158213_1_253.0:1-175	29	129	25.832	1	1	0	62.364	2	100
CUFF.372.1	1620	scaffold158836_47_266.0:1-218	59	169	35.2255	1	1	0	75.9003	2.72727	110
CUFF.374.1	1622	scaffold159064_1_450.0:1-288	12	288	173.149	1	1	116.218	230.081	13.4058	276
CUFF.376.1	1624	scaffold159325_1_192.0:1-190	89	189	38.748	1	1	0	83.4904	3	100
CUFF.386.1	1642	scaffold16092_1_28269.38:1-1496	1002	1102	38.748	1	1	0	83.4904	3	100
CUFF.389.1	1646	scaffold16092_1_28269.40:1-764	261	463	25.5763	1	1	3.55271e-15	51.1525	1.9802	202
CUFF.391.1	1648	scaffold16092_1_28269.48:1-404	227	327	25.832	1	1	0	62.364	2	100
CUFF.393.1	1650	scaffold16112_72023_74540.1:190-605	294	394	64.58	1	1	6.8179	122.342	5	100
CUFF.395.1	1652	scaffold16267_59_13461.1:1-2429	1781	1881	25.832	1	1	0	62.364	2	100
CUFF.397.1	1654	scaffold1637_155664_156682.0:1-1017	195	295	25.832	1	1	0	62.364	2	100
CUFF.399.1	1656	scaffold1637_155664_156682.0:1-1017	403	521	32.8373	1	1	0	70.7546	2.54237	118
CUFF.401.1	1658	scaffold1637_279852_280488.0:1-377	80	293	48.5108	1	1	14.2085	82.8132	3.75587	213
CUFF.403.1	1660	scaffold16424_1984_6399.4:48-1146	228	328	64.58	1	1	6.8179	122.342	5	100
CUFF.406.1	1664	scaffold165329_729_2430.0:1-519	31	499	66.2359	1	1	39.1952	93.2766	5.12821	468
CUFF.409.1	1668	scaffold168613_1_508.0:23-506	299	399	25.832	1	1	0	62.364	2	100
CUFF.411.1	1670	scaffold1697_16752_18426.0:1-627	116	611	28.7022	1	1	11.3941	46.0103	2.22222	495
CUFF.413.1	1672	scaffold1697_16752_18426.1:1-239	39	209	15.1953	1	1	0	36.6847	1.17647	170
CUFF.415.1	1674	scaffold1697_16752_18426.2:1-568	22	276	30.5103	1	1	5.59874	55.4218	2.3622	254
CUFF.418.1	1678	scaffold17346_1_218.0:28-216	12	183	128.405	1	1	66.1193	190.69	9.94152	171
CUFF.420.1	1680	scaffold17460_104065_107185.0:32-1458	1177	1277	25.832	1	1	0	62.364	2	100
CUFF.423.1	1684	scaffold17485_1373_5812.9:1-387	223	386	15.8479	1	1	0	38.2601	1.22699	163
CUFF.426.1	1688	scaffold17665_29367_32652.3:1-1660	35	135	25.832	1	1	0	62.364	2	100
CUFF.428.1	1690	scaffold17665_29367_32652.3:1-1660	549	743	39.9464	1	1	7.3303	72.5625	3.09278	194
CUFF.430.1	1692	scaffold17665_29367_32652.3:1-1660	855	1115	19.8708	1	1	0	39.7416	1.53846	260
CUFF.432.1	1694	scaffold17665_29367_32652.3:1-1660	1404	1622	88.8716	1	1	42.9785	134.765	6.88073	218
CUFF.434.1	1696	scaffold17665_32751_50317.0:1-4772	448	821	17.3137	1	1	1.82785	32.7995	1.34048	373
CUFF.436.1	1698	scaffold17665_32751_50317.0:1-4772	1143	2890	325.443	1	1	244.082	406.803	25.1969	254
CUFF.439.1	1702	scaffold17665_32751_50317.0:1-4772	3921	4086	39.1394	1	1	4.13206	74.1468	3.0303	165
CUFF.441.1	1704	scaffold17665_32751_50317.1:1-5691	0	5265	1331.5	1	1	1168.52	1494.47	103.089	259
CUFF.443.1	1706	scaffold17665_32751_50317.3:1-3100	485	1606	215.267	1	1	141.431	289.103	16.6667	204
CUFF.445.1	1708	scaffold17665_32751_50317.3:1-3100	1820	3095	72.9375	1	1	55.7459	90.129	5.64706	1275
CUFF.447.1	1710	scaffold17665_32751_50317.4:1-2378	8	246	37.9883	1	1	9.27183	66.7047	2.94118	238
CUFF.449.1	1712	scaffold17665_32751_50317.4:1-2378	314	910	65.0135	1	1	41.2739	88.753	5.03356	596
CUFF.452.1	1716	scaffold17665_32751_50317.4:1-2378	1436	1848	90.9136	1	1	57.1492	124.678	7.03883	412
CUFF.454.1	1718	scaffold17665_32751_50317.4:1-2378	2115	2330	54.067	1	1	18.0223	90.1117	4.18605	215
CUFF.457.1	1722	scaffold17798_1_25342.31:1-6110	1902	2002	25.832	1	1	0	62.364	2	100
CUFF.459.1	1724	scaffold17798_1_25342.31:1-6110	4372	4508	37.9883	1	1	0	75.9765	2.94118	136
CUFF.462.1	1724	scaffold17798_1_25342.31:1-6110	4698	4798	25.832	1	1	0	62.364	2	100
CUFF.464.1	1724	scaffold17798_1_25342.31:1-6110	4864	4964	25.832	1	1	0	62.364	2	100
CUFF.466.1	1726	scaffold17798_1_25342.31:1-6110	5664	5768	24.8385	1	1	0	59.9654	1.92308	104
CUFF.470.1	1732	scaffold18129_1_5299.0:529-873	22	122	25.832	1	1	0	62.364	2	100
CUFF.474.1	1738	scaffold18129_1_5299.3:1-810	156	256	25.832	1	1	0	62.364	2	100
CUFF.476.1	1740	scaffold18550_257_2420.1:1-627	330	435	135.311	1	1	53.7152	216.906	10.4762	105
CUFF.479.1	1744	scaffold18901_108005_109293.0:217-1240	242	514	14.2456	1	1	0	30.695	1.10294	272
CUFF.481.1	1746	scaffold19091_93546_96917.0:1-2050	426	526	38.748	1	1	0	83.4904	3	100
CUFF.484.1	1750	scaffold19098_37528_42573.6:1-712	260	360	38.748	1	1	0	83.4904	3	100
CUFF.486.1	1752	scaffold19098_37528_42573.7:1-359	119	219	25.832	1	1	0	62.364	2	100
CUFF.488.1	1754	scaffold19098_37528_42573.9:1-775	135	539	38.3644	1	1	16.2147	60.5141	2.9703	404
CUFF.491.1	1758	scaffold19325_1_29244.16:144-11704	7359	7461	50.651	1	1	0	101.302	3.92157	102
CUFF.496.1	1766	scaffold1954_13541_25975.5:1-1453	617	717	25.832	1	1	0	62.364	2	100
CUFF.498.1	1768	scaffold19709_72645_73807.0:1-379	153	372	58.9772	1	1	21.6767	96.2777	4.56621	219
CUFF.501.1	1772	scaffold20029_1_2670.0:1-1060	253	380	20.3402	1	1	0	49.1055	1.5748	127
CUFF.503.1	1774	scaffold20029_1_2670.0:1-1060	607	826	29.4886	1	1	3.11319	55.864	2.28311	219
CUFF.505.1	1776	scaffold20366_15930_31145.10:579-8919	3719	3863	327.374	1	1	218.998	435.751	25.3464	144
CUFF.507.1	1778	scaffold21331_39201_69393.0:1-1278	732	1067	146.51	1	1	98.9758	194.044	11.3433	335
CUFF.509.1	1780	scaffold21331_39201_69393.10:1-513	324	486	15.9457	1	1	0	38.4963	1.23457	162
CUFF.511.1	1782	scaffold21331_39201_69393.11:1-1006	479	579	25.832	1	1	0	62.364	2	100
CUFF.513.1	1784	scaffold21331_39201_69393.11:1-1006	637	737	25.832	1	1	0	62.364	2	100
CUFF.516.1	1788	scaffold21331_39201_69393.13:1-2644	1446	1546	25.832	1	1	0	62.364	2	100
CUFF.518.1	1790	scaffold21331_39201_69393.13:1-2644	1780	1994	24.1421	1	1	3.55271e-15	48.2841	1.86916	214
CUFF.520.1	1792	scaffold21331_39201_69393.13:1-2644	2195	2365	45.5859	1	1	8.36517	82.8066	3.52941	170
CUFF.522.1	1794	scaffold21331_39201_69393.14:1-754	573	673	38.748	1	1	0	83.4904	3	100
CUFF.524.1	1796	scaffold21331_39201_69393.15:1-1544	0	100	90.4121	1	1	22.067	158.757	7	100
CUFF.526.1	1798	scaffold21331_39201_69393.15:1-1544	1180	1415	25.832	1	1	0	62.364	2	100
CUFF.528.1	1800	scaffold21331_39201_69393.18:1-2235	31	173	18.1916	1	1	0	43.9183	1.40845	142
CUFF.530.1	1802	scaffold21331_39201_69393.1:1-565	65	250	20.9449	1	1	0	45.1299	1.62162	185
CUFF.532.1	1804	scaffold21331_39201_69393.1:1-565	386	486	51.664	1	1	0	103.328	4	100
CUFF.534.1	1806	scaffold21331_39201_69393.21:57-1297	801	901	38.748	1	1	0	83.4904	3	100
CUFF.536.1	1808	scaffold21331_39201_69393.2:1-249	82	203	74.7207	1	1	18.2372	131.204	5.78512	121
CUFF.538.1	1810	scaffold21331_39201_69393.4:189-2574	458	691	38.8035	1	1	9.4708	68.1361	3.00429	233
CUFF.540.1	1812	scaffold21331_39201_69393.4:189-2574	1365	1540	36.9029	1	1	3.89594	69.9098	2.85714	175
CUFF.543.1	1816	scaffold21331_39201_69393.5:1-2868	80	181	38.3644	1	1	0	82.6637	2.9703	101
CUFF.545.1	1818	scaffold21331_39201_69393.5:1-2868	317	475	40.8734	1	1	4.31512	77.4318	3.16456	158
CUFF.547.1	1820	scaffold21331_39201_69393.5:1-2868	540	807	19.3498	1	1	0	38.6996	1.49813	267
CUFF.549.1	1822	scaffold21331_39201_69393.5:1-2868	1205	1436	78.2788	1	1	36.437	120.121	6.06061	231
CUFF.551.1	1824	scaffold21331_39201_69393.5:1-2868	2259	2359	38.748	1	1	0	83.4904	3	100
CUFF.553.1	1826	scaffold21331_39201_69393.5:1-2868	2421	2534	74.282	1	1	16.0051	132.559	5.75116	113
CUFF.556.1	1830	scaffold21331_39201_69393.7:85-1622	35	171	28.4912	1	1	0	61.39	2.20588	136
CUFF.558.1	1832	scaffold21331_39201_69393.7:85-1622	394	526	48.9243	1	1	5.16507	92.6835	3.78788	132
CUFF.560.1	1834	scaffold21331_39201_69393.7:85-1622	1055	1155	25.832	1	1	0	62.364	2	100
CUFF.562.1	1836	scaffold21331_39201_69393.7:85-1622	1219	1457	16.2807	1	1	0	35.08	1.2605	238
CUFF.564.1	1838	scaffold21331_39201_69393.9:1-348	237	337	25.832	1	1	0	62.364	2	100
CUFF.566.1	1840	scaffold21345_22708_42690.0:244-1748	1200	1300	25.832	1	1	0	62.364	2	100
CUFF.569.1	1844	scaffold21345_22708_42690.16:1-2282	1851	2068	17.8562	1	1	0	38.4748	1.38249	217
CUFF.574.1	1852	scaffold21682_2275_108016.79:1-1527	483	706	23.1677	1	1	0	46.3355	1.79372	223
CUFF.577.1	1856	scaffold21682_2275_108016.79:1-1527	1083	1238	24.9987	1	1	0	53.8648	1.93548	155
CUFF.579.1	1858	scaffold21758_6663_8538.0:1-640	105	610	48.5949	1	1	26.298	70.8917	3.76238	505
CUFF.582.1	1862	scaffold21806_43644_50414.2:1-2488	636	736	25.832	1	1	0	62.364	2	100
CUFF.584.1	1864	scaffold21806_43644_50414.2:1-2488	954	1054	51.664	1	1	0	103.328	4	100
CUFF.586.1	1866	scaffold21806_43644_50414.2:1-2488	1521	1626	49.2038	1	1	0	98.4077	3.80952	105
CUFF.588.1	1868	scaffold21806_43644_50414.3:1-944	149	249	25.832	1	1	0	62.364	2	100
CUFF.590.1	1870	scaffold21806_50459_64016.0:941-1794	59	159	38.748	1	1	0	83.4904	3	100
CUFF.592.1	1872	scaffold21806_50459_64016.0:941-1794	467	567	25.832	1	1	0	62.364	2	100
CUFF.594.1	1874	scaffold21806_50459_64016.7:1-2951	1008	1152	17.9389	1	1	0	43.3083	1.38889	144
CUFF.596.1	1876	scaffold21806_50459_64016.7:1-2951	1415	1608	66.9223	1	0.566359	36.4458	97.3989	5.18135	193
CUFF.598.1	1876	scaffold21806_50459_64016.7:1-2951	1425	2658	84.9603	1	0.433641	48.7359	121.185	6.57791	114
CUFF.600.1	1876	scaffold21806_50459_64016.7:1-2951	2404	2548	170.377	1	1	92.1929	248.561	13.1911	144
CUFF.603.1	1880	scaffold21806_50459_64016.8:952-3957	163	263	25.832	1	1	0	62.364	2	100
CUFF.605.1	1882	scaffold21806_50459_64016.8:952-3957	453	749	21.8176	1	1	2.30334	41.3318	1.68919	296
CUFF.607.1	1884	scaffold21806_50459_64016.8:952-3957	881	1375	54.9061	1	1	30.9431	78.8691	4.25101	494
CUFF.610.1	1888	scaffold21806_50459_64016.8:952-3957	1869	1969	38.748	1	1	0	83.4904	3	100
CUFF.614.1	1894	scaffold21824_68358_69560.1:1-553	6	106	38.748	1	1	0	83.4904	3	100
CUFF.617.1	1898	scaffold2249_35838_37428.2:1-683	395	495	25.832	1	1	0	62.364	2	100
CUFF.620.1	1902	scaffold22886_1_3309.0:237-3307	1112	1296	28.0783	1	1	0	56.1566	2.17391	184
CUFF.622.1	1904	scaffold22886_1_3309.0:237-3307	1559	1659	25.832	1	1	0	62.364	2	100
CUFF.624.1	1906	scaffold22886_1_3309.0:237-3307	1769	1872	37.6194	1	1	0	81.0586	2.91262	103
CUFF.627.1	1910	scaffold2315_64038_64937.0:1-587	361	547	20.8323	1	1	0	44.8873	1.6129	186
CUFF.629.1	1912	scaffold23297_1_10864.16:68-791	243	343	25.832	1	1	0	62.364	2	100
CUFF.632.1	1916	scaffold23297_1_10864.5:1-1153	13	113	38.748	1	1	0	83.4904	3	100
CUFF.634.1	1918	scaffold2417_111006_120426.4:739-3528	49	149	25.832	1	1	0	62.364	2	100
CUFF.636.1	1920	scaffold2417_111006_120426.4:739-3528	545	645	38.748	1	1	0	83.4904	3	100
CUFF.639.1	1924	scaffold24413_1_5304.15:190-542	106	302	64.58	1	1	6.8179	122.342	5	100
CUFF.643.1	1930	scaffold25114_289_6056.6:1-1821	1077	1177	38.748	1	1	0	83.4904	3	100
CUFF.645.1	1930	scaffold25114_289_6056.6:1-1821	1183	1742	12.916	1	1	0	38.748	1	100
CUFF.647.1	1932	scaffold25509_1_5582.10:1-717	0	717	263632	1	1	262254	265011	20411.3	717
CUFF.649.1	1934	scaffold25509_1_5582.11:1-297	0	297	204016	1	1	202133	205900	15795.6	297
CUFF.651.1	1936	scaffold25509_1_5582.12:1-874	0	874	221246	1	1	220103	222390	17129.6	874
CUFF.653.1	1938	scaffold25509_1_5582.14:1-124	0	124	59934.4	1	1	58354.2	61514.7	4640.32	124
CUFF.655.1	1940	scaffold25509_1_5582.15:1-457	0	457	265592	1	1	263859	267325	20563	457
CUFF.657.1	1942	scaffold25509_1_5582.16:1-173	0	173	99460.7	1	1	97737.3	101184	7700.58	173
CUFF.659.1	1944	scaffold25509_1_5582.2:1-837	0	837	214191	1	1	213041	215341	16583.4	837
CUFF.661.1	1946	scaffold25509_1_5582.4:1-208	0	208	156650	1	1	154678	158623	12128.4	208
CUFF.663.1	1948	scaffold25509_1_5582.5:1-150	0	150	98781.6	1	1	96937.1	100626	7648	150
CUFF.665.1	1950	scaffold25509_1_5582.6:1-264	0	264	201367	1	1	199382	203353	15590.5	264
CUFF.667.1	1952	scaffold25509_1_5582.7:1-197	0	197	80898.8	1	1	79442.2	82355.4	6263.45	197
CUFF.669.1	1954	scaffold25509_1_5582.8:1-109	0	109	18331.3	1	1	17399.1	19263.4	1419.27	109
CUFF.671.1	1956	scaffold25509_1_5582.9:1-142	0	142	80279.4	1	1	78570.3	81988.4	6215.49	142
CUFF.674.1	1960	scaffold25550_1_56717.30:1-1222	775	1178	35.2546	1	1	13.9953	56.5139	2.72953	403
CUFF.682.1	1974	scaffold2577_35020_37664.0:1-922	357	801	69.8163	1	1	41.3139	98.3186	5.40541	444
CUFF.684.1	1976	scaffold2577_35020_37664.1:1-772	159	297	84.2348	1	1	28.0783	140.391	6.52174	138
CUFF.686.1	1978	scaffold2577_35020_37664.1:1-772	479	720	69.6714	1	1	31.0247	108.318	5.39419	241
CUFF.688.1	1980	scaffold25936_3562_26073.0:1-717	121	221	38.748	1	1	0	83.4904	3	100
CUFF.690.1	1982	scaffold25936_3562_26073.0:1-717	335	557	174.541	1	1	110.807	238.274	13.5135	222
CUFF.692.1	1984	scaffold25936_3562_26073.1:824-6236	1428	1528	25.832	1	1	0	62.364	2	100
CUFF.694.1	1986	scaffold25936_3562_26073.1:824-6236	2003	2103	38.748	1	1	0	83.4904	3	100
CUFF.696.1	1988	scaffold25936_3562_26073.1:824-6236	2701	2943	117.418	1	1	67.3509	167.486	9.09091	242
CUFF.698.1	1990	scaffold25936_3562_26073.1:824-6236	3047	3147	25.832	1	1	0	62.364	2	100
CUFF.700.1	1992	scaffold25936_3562_26073.1:824-6236	3752	3852	51.664	1	1	0	103.328	4	100
CUFF.702.1	1994	scaffold25936_3562_26073.1:824-6236	4440	4724	72.6561	1	0.513896	43.0802	102.232	5.62527	284
CUFF.704.1	1994	scaffold25936_3562_26073.1:824-6236	4440	5356	107.118	1	0.486104	62.0933	152.142	8.2934	151
CUFF.706.1	1994	scaffold25936_3562_26073.1:824-6236	4986	5086	64.58	1	1	6.8179	122.342	5	100
CUFF.708.1	1996	scaffold25936_3562_26073.2:1-2093	1345	1445	25.832	1	1	0	62.364	2	100
CUFF.711.1	2000	scaffold25936_3562_26073.4:1-599	179	461	18.3206	1	1	0	36.6412	1.41844	282
CUFF.713.1	2002	scaffold25936_3562_26073.6:263-1185	288	552	44.0318	1	1	14.6773	73.3864	3.40909	264
CUFF.715.1	2004	scaffold25936_3562_26073.8:1-2064	1608	1771	63.3914	1	1	18.5669	108.216	4.90798	163
CUFF.717.1	2006	scaffold26047_1_7754.17:1-952	181	281	25.832	1	1	0	62.364	2	100
CUFF.720.1	2010	scaffold26535_27294_33055.5:1-2895	233	827	306.198	1	1	223.623	388.774	23.7069	232
CUFF.722.1	2012	scaffold2664_16481_19373.0:1-2891	2129	2229	25.832	1	1	0	62.364	2	100
CUFF.725.1	2016	scaffold26804_5913_26939.10:55-1218	862	971	59.2477	1	1	6.25495	112.241	4.58716	109
CUFF.727.1	2018	scaffold26804_5913_26939.2:1-3154	580	982	96.3881	1	1	61.1922	131.584	7.46269	402
CUFF.729.1	2020	scaffold26804_5913_26939.2:1-3154	1745	1845	38.748	1	1	0	83.4904	3	100
CUFF.731.1	2022	scaffold26804_5913_26939.2:1-3154	2665	2781	22.269	1	1	0	53.7621	1.72414	116
CUFF.733.1	2024	scaffold26804_5913_26939.2:1-3154	2880	3151	28.5963	1	1	5.24752	51.9451	2.21402	271
CUFF.735.1	2026	scaffold26804_5913_26939.3:1-5831	385	560	73.8058	1	1	27.1269	120.485	5.71429	175
CUFF.737.1	2028	scaffold26804_5913_26939.3:1-5831	1844	1944	25.832	1	1	0	62.364	2	100
CUFF.739.1	2030	scaffold26804_5913_26939.3:1-5831	2788	2888	90.4121	1	1	22.067	158.757	7	100
CUFF.741.1	2032	scaffold26804_5913_26939.3:1-5831	3424	3524	25.832	1	1	0	62.364	2	100
CUFF.743.1	2034	scaffold26804_5913_26939.3:1-5831	3824	3975	34.2146	1	1	0	68.4292	2.64901	151
CUFF.745.1	2036	scaffold26804_5913_26939.3:1-5831	4475	4773	69.3477	1	1	34.6738	104.022	5.36913	298
CUFF.747.1	2038	scaffold26804_5913_26939.3:1-5831	5031	5238	12.4792	1	1	0	30.1275	0.966184	207
CUFF.749.1	2040	scaffold26804_5913_26939.3:1-5831	5404	5615	18.364	1	1	0	39.5689	1.4218	211
CUFF.751.1	2042	scaffold26804_5913_26939.4:1-1488	510	621	34.9081	1	1	0	75.2166	2.7027	111
CUFF.754.1	2046	scaffold26804_5913_26939.4:1-1488	1147	1247	25.832	1	1	0	62.364	2	100
CUFF.756.1	2048	scaffold26804_5913_26939.6:1-1076	534	634	25.832	1	1	0	62.364	2	100
CUFF.758.1	2050	scaffold26804_5913_26939.7:1-2006	846	946	25.832	1	1	0	62.364	2	100
CUFF.761.1	2054	scaffold26804_5913_26939.9:1-1570	83	195	80.725	1	1	19.7026	141.747	6.25	112
CUFF.764.1	2058	scaffold27026_1_3295.3:257-695	284	384	51.664	1	1	0	103.328	4	100
CUFF.766.1	2060	scaffold27188_23873_33956.1:1-5301	224	324	25.832	1	1	0	62.364	2	100
CUFF.768.1	2062	scaffold27188_23873_33956.1:1-5301	807	970	47.5436	1	1	8.72441	86.3628	3.68098	163
CUFF.770.1	2064	scaffold27188_23873_33956.1:1-5301	2043	2143	51.664	1	1	0	103.328	4	100
CUFF.772.1	2066	scaffold27188_23873_33956.1:1-5301	2564	2671	36.2131	1	1	0	78.0284	2.80374	107
CUFF.776.1	2072	scaffold28307_12230_13012.0:1-172	19	119	25.832	1	1	0	62.364	2	100
CUFF.779.1	2076	scaffold28946_12343_36257.11:1-710	348	448	25.832	1	1	0	62.364	2	100
CUFF.782.1	2080	scaffold28946_12343_36257.12:1-1710	848	972	31.2484	1	1	0	67.331	2.41935	124
CUFF.785.1	2084	scaffold28946_12343_36257.16:1-1249	445	545	51.664	1	1	0	103.328	4	100
CUFF.787.1	2086	scaffold28946_12343_36257.16:1-1249	1121	1236	22.4626	1	1	0	54.2296	1.73913	115
CUFF.789.1	2088	scaffold28946_12343_36257.1:1-248	74	174	25.832	1	1	0	62.364	2	100
CUFF.792.1	2092	scaffold28946_12343_36257.20:1-3328	967	1152	27.9265	1	1	0	55.853	2.16216	185
CUFF.794.1	2094	scaffold28946_12343_36257.21:1-2250	1255	1355	64.58	1	1	6.8179	122.342	5	100
CUFF.797.1	2098	scaffold28946_12343_36257.3:1-2294	304	868	12.8377	0.822024	0.315219	0	33.1717	0.993938	208
CUFF.797.2	2098	scaffold28946_12343_36257.3:1-2294	304	1546	15.6172	1	0.387041	1.51311	29.7213	1.20913	314
CUFF.797.3	2098	scaffold28946_12343_36257.3:1-2294	304	868	12.3383	0.790049	0.297741	0	31.3785	0.955275	208
CUFF.799.1	2098	scaffold28946_12343_36257.3:1-2294	977	1077	12.916	1	1	0	38.748	1	100
CUFF.801.1	2098	scaffold28946_12343_36257.3:1-2294	1184	1295	34.9081	1	1	0	75.2166	2.7027	111
CUFF.803.1	2100	scaffold28946_12343_36257.3:1-2294	1676	1962	18.0643	1	1	0	36.1287	1.3986	286
CUFF.805.1	2102	scaffold28946_12343_36257.3:1-2294	2145	2270	30.9984	1	1	0	66.7923	2.4	125
CUFF.808.1	2106	scaffold28946_12343_36257.5:1-1301	320	662	22.6597	1	1	4.15813	41.1612	1.75439	342
CUFF.811.1	2110	scaffold28946_12343_36257.5:1-1301	969	1069	25.832	1	1	0	62.364	2	100
CUFF.814.1	2114	scaffold28994_1_2632.11:1-304	120	290	30.3906	1	1	0	60.7812	2.35294	170
CUFF.817.1	2118	scaffold29261_1_12729.6:1-512	134	234	51.664	1	1	0	103.328	4	100
CUFF.820.1	2122	scaffold29591_42336_43000.0:1-503	351	480	40.0496	1	1	0	80.0993	3.10078	129
CUFF.822.1	2124	scaffold29675_1_20183.4:1-984	196	367	1125.43	1	1	941.032	1309.83	87.1345	171
CUFF.825.1	2128	scaffold30211_16838_31407.0:1-1738	245	345	25.832	1	1	0	62.364	2	100
CUFF.827.1	2130	scaffold30211_16838_31407.8:1-3857	3696	3797	89.5169	1	1	21.8485	157.185	6.93069	101
CUFF.829.1	2132	scaffold30585_125768_133866.2:470-1461	548	648	25.832	1	1	0	62.364	2	100
CUFF.831.1	2134	scaffold30585_125768_133866.3:1-381	16	205	20.5016	1	1	0	44.1748	1.5873	189
CUFF.833.1	2136	scaffold30585_125768_133866.3:1-381	278	378	25.832	1	1	0	62.364	2	100
CUFF.836.1	2140	scaffold30585_125768_133866.6:1-1787	394	520	20.5016	1	1	0	49.4952	1.5873	126
CUFF.841.1	2148	scaffold30717_21165_22644.0:1-869	14	568	27.9769	1	1	11.8244	44.1294	2.16606	554
CUFF.843.1	2150	scaffold30717_21165_22644.0:1-869	633	848	78.0968	1	1	34.7765	121.417	6.04651	215
CUFF.846.1	2154	scaffold30949_4854_7339.2:1-1269	752	926	44.538	1	1	8.17287	80.903	3.44828	174
CUFF.848.1	2156	scaffold30949_4854_7339.2:1-1269	996	1235	27.0209	1	1	2.85268	51.1892	2.09205	239
CUFF.851.1	2160	scaffold3140_31989_34498.0:1-990	419	688	14.4045	1	1	0	31.0373	1.11524	269
CUFF.853.1	2162	scaffold31473_1_28524.6:1-3694	1568	1670	37.9883	1	1	0	81.8533	2.94118	102
CUFF.855.1	2164	scaffold3177_20915_36609.0:108-430	17	323	1089	1	1	953.401	1224.59	84.3137	306
CUFF.858.1	2168	scaffold3177_20915_36609.14:1-348	2	345	1088.26	1	1	960.228	1216.29	84.2566	343
CUFF.860.1	2170	scaffold3177_20915_36609.1:1-223	0	223	3787.92	1	1	3491.68	4084.16	293.274	223
CUFF.862.1	2172	scaffold3177_20915_36609.3:1-9339	0	6926	2501.52	1	1	2458.32	2544.72	193.676	6926
CUFF.864.1	2174	scaffold3177_20915_36609.3:1-9339	7432	9339	3830.78	1	1	3728.9	3932.65	296.592	1907
CUFF.866.1	2176	scaffold3177_20915_36609.4:1-108	2	107	73.8058	1	1	13.5436	134.068	5.71429	105
CUFF.868.1	2178	scaffold3177_20915_36609.8:1-1366	0	1364	3282.03	1	1	3170.53	3393.53	254.106	1364
CUFF.870.1	2180	scaffold32028_6402_8983.0:1-407	193	298	36.9029	1	1	0	79.5147	2.85714	105
CUFF.872.1	2182	scaffold32163_1_6292.6:1-615	489	589	25.832	1	1	0	62.364	2	100
CUFF.875.1	2186	scaffold32528_83569_86062.1:1-468	305	428	42.0033	1	1	7.10543e-15	84.0066	3.25203	123
CUFF.877.1	2188	scaffold32832_134055_143367.0:1-2373	43	537	52.2915	1	1	28.906	75.677	4.04858	494
CUFF.879.1	2190	scaffold32832_134055_143367.0:1-2373	1153	1285	19.5697	1	1	0	47.2455	1.51515	132
CUFF.881.1	2192	scaffold32832_134055_143367.0:1-2373	1541	1641	25.832	1	1	0	62.364	2	100
CUFF.883.1	2194	scaffold32832_134055_143367.1:1-4393	1121	1339	29.6239	1	1	3.12748	56.1203	2.29358	218
CUFF.885.1	2196	scaffold32832_134055_143367.1:1-4393	1748	1848	25.832	1	1	0	62.364	2	100
CUFF.889.1	2202	scaffold32832_134055_143367.4:1-1139	693	889	59.3082	1	1	19.7694	98.847	4.59184	196
CUFF.892.1	2206	scaffold3297_1_27176.11:61-4406	3413	3513	38.748	1	1	0	83.4904	3	100
CUFF.894.1	2208	scaffold3297_1_27176.24:1-2504	391	622	39.1394	1	1	9.5528	68.726	3.0303	231
CUFF.897.1	2212	scaffold3297_1_27176.24:1-2504	1507	1607	38.748	1	1	0	83.4904	3	100
CUFF.899.1	2214	scaffold3297_1_27176.24:1-2504	2249	2349	51.664	1	1	0	103.328	4	100
CUFF.901.1	2216	scaffold3297_1_27176.25:1-2983	1670	1770	38.748	1	1	0	83.4904	3	100
CUFF.903.1	2218	scaffold3297_1_27176.25:1-2983	1927	2112	27.9265	1	1	0	55.853	2.16216	185
CUFF.905.1	2220	scaffold3297_1_27176.9:713-1406	105	205	51.664	1	1	0	103.328	4	100
CUFF.908.1	2224	scaffold33033_89848_92002.0:1-656	140	240	25.832	1	1	0	62.364	2	100
CUFF.910.1	2226	scaffold33033_89848_92002.0:1-656	423	523	25.832	1	1	0	62.364	2	100
CUFF.912.1	2228	scaffold33043_1_15277.14:1-111	9	109	38.748	1	1	0	83.4904	3	100
CUFF.914.1	2230	scaffold33043_1_15277.16:1-2340	994	1094	25.832	1	1	0	62.364	2	100
CUFF.916.1	2232	scaffold33043_1_15277.2:1-1636	38	279	37.5154	1	1	9.15642	65.8743	2.90456	241
CUFF.918.1	2234	scaffold33043_1_15277.2:1-1636	707	807	64.58	1	1	6.8179	122.342	5	100
CUFF.920.1	2236	scaffold33043_1_15277.2:1-1636	962	1062	25.832	1	1	0	62.364	2	100
CUFF.923.1	2240	scaffold33043_1_15277.4:1-3116	922	1022	51.664	1	1	0	103.328	4	100
CUFF.927.1	2246	scaffold33369_1_9903.3:1-7210	684	829	41.1265	1	0.579043	11.3752	70.8778	3.18415	145
CUFF.929.1	2246	scaffold33369_1_9903.3:1-7210	699	6597	38.748	1	0.420957	11.5842	65.9119	3	100
CUFF.931.1	2246	scaffold33369_1_9903.3:1-7210	840	940	12.916	1	0.268949	4.83368	20.9983	1	100
CUFF.933.1	2246	scaffold33369_1_9903.3:1-7210	896	6526	122.362	1	0.731051	71.5083	173.216	9.47368	190
CUFF.935.1	2248	scaffold33996_10865_38647.18:136-994	240	340	38.748	1	1	0	83.4904	3	100
CUFF.938.1	2252	scaffold3423_147344_147919.0:46-574	108	309	25.7035	1	1	0	51.407	1.99005	201
CUFF.940.1	2254	scaffold34310_15241_23431.2:1-1385	200	300	51.664	1	1	0	103.328	4	100
CUFF.942.1	2256	scaffold34805_1_12513.10:1-1107	443	543	25.832	1	1	0	62.364	2	100
CUFF.944.1	2258	scaffold35024_1_9150.12:1-569	140	240	38.748	1	1	0	83.4904	3	100
CUFF.950.1	2268	scaffold35024_9443_14285.7:1-744	605	705	25.832	1	1	0	62.364	2	100
CUFF.953.1	2272	scaffold3502_167781_172819.0:1-3172	2194	2881	51.664	0.704938	0.0782117	43.1466	60.1814	4	125
CUFF.953.2	2272	scaffold3502_167781_172819.0:1-3172	2231	2892	73.2887	1	0.0860766	61.5355	85.042	5.67426	100
CUFF.955.1	2272	scaffold3502_167781_172819.0:1-3172	2210	2905	31.8188	0.635756	0.0561399	24.6577	38.9798	2.46351	135
CUFF.955.2	2272	scaffold3502_167781_172819.0:1-3172	2219	2898	50.0487	1	0.0663632	39.2809	60.8165	3.87494	122
CUFF.955.3	2272	scaffold3502_167781_172819.0:1-3172	2220	2908	41.0032	0.819266	0.062097	32.8433	49.1631	3.1746	126
CUFF.957.1	2272	scaffold3502_167781_172819.0:1-3172	2691	2898	293.266	1	0.651112	228.315	358.217	22.7056	207
CUFF.959.1	2274	scaffold35133_1_47153.16:1-6243	1376	2170	81.0457	1	0.670073	27.6533	134.438	6.27482	247
CUFF.959.2	2274	scaffold35133_1_47153.16:1-6243	2130	2344	30.1776	0.372353	0.329927	0	82.92	2.33645	214
CUFF.961.1	2276	scaffold35133_1_47153.19:1-11086	6488	6777	176.528	1	1	120.352	232.705	13.6674	289
CUFF.963.1	2278	scaffold35133_1_47153.20:1-9474	2885	3036	325.039	1	1	219.582	430.495	25.1656	151
CUFF.966.1	2282	scaffold35293_1_31981.16:1-3794	3019	3119	25.832	1	1	0	62.364	2	100
CUFF.968.1	2284	scaffold35293_1_31981.5:1-5864	2974	3280	832.496	1	0.931685	711.654	953.338	64.4546	306
CUFF.970.1	2284	scaffold35293_1_31981.5:1-5864	3012	3280	221.273	1	0.0683153	206.539	236.007	17.1317	131
CUFF.972.1	2286	scaffold352_15880_46957.9:1-3247	1406	1555	65.0032	1	1	17.5278	112.479	5.03276	149
CUFF.974.1	2288	scaffold35599_1_11917.0:91-244	36	153	320.14	1	1	201.243	439.037	24.7863	117
CUFF.976.1	2290	scaffold35599_1_11917.10:1-411	1	411	941.923	1	1	832.978	1050.87	72.9268	410
CUFF.978.1	2292	scaffold35599_1_11917.12:1-977	2	970	147.87	0.346103	0.0371919	128.815	166.924	11.4486	519
CUFF.978.2	2292	scaffold35599_1_11917.12:1-977	84	970	427.242	1	0.302609	394.521	459.963	33.0785	586
CUFF.980.1	2292	scaffold35599_1_11917.12:1-977	7	970	311.028	0.525422	0.138928	183.639	438.417	24.0808	812
CUFF.980.2	2292	scaffold35599_1_11917.12:1-977	7	970	591.958	1	0.312291	448.605	735.31	45.8313	903
CUFF.980.3	2292	scaffold35599_1_11917.12:1-977	11	970	164.878	0.27853	0.0478264	103.086	226.67	12.7654	510
CUFF.980.4	2292	scaffold35599_1_11917.12:1-977	11	974	142.662	0.241001	0.0732282	26.5889	258.736	11.0454	329
CUFF.980.5	2292	scaffold35599_1_11917.12:1-977	11	970	191.472	0.323456	0.0879245	109.715	273.23	14.8244	607
CUFF.982.1	2294	scaffold35599_1_11917.13:1-585	0	558	151.035	1	0.0707817	143.291	158.778	11.6936	257
CUFF.984.1	2294	scaffold35599_1_11917.13:1-585	5	582	857.219	1	0.929218	767.631	946.807	66.3687	577
CUFF.987.1	2296	scaffold35599_1_11917.14:1-1897	0	1871	126.734	0.989481	0.0468213	113.752	139.716	9.81217	645
CUFF.987.2	2296	scaffold35599_1_11917.14:1-1897	0	1871	128.081	1	0.047323	114.87	141.293	9.91649	645
CUFF.989.1	2296	scaffold35599_1_11917.14:1-1897	0	1891	384.787	1	0.161968	357.281	412.294	29.7915	873
CUFF.991.1	2296	scaffold35599_1_11917.14:1-1897	0	1891	1689.91	1	0.743887	1593	1786.83	130.839	1891
CUFF.993.1	2298	scaffold35599_1_11917.2:1-113	0	113	320.043	1	1	199.078	441.007	24.7788	113
CUFF.995.1	2300	scaffold35599_1_11917.3:1-843	135	840	159.264	0.640269	0.0429605	137.51	181.018	12.3308	202
CUFF.995.2	2300	scaffold35599_1_11917.3:1-843	152	840	248.746	1	0.208764	213.684	283.808	19.2587	523
CUFF.997.1	2300	scaffold35599_1_11917.3:1-843	152	840	809.784	1	0.748275	705.477	914.091	62.6962	688
CUFF.999.1	2302	scaffold35599_1_11917.4:1-147	38	145	156.923	1	1	69.878	243.969	12.1495	107
CUFF.1001.1	2304	scaffold35599_1_11917.8:1-118	0	118	87.5662	1	1	25.6475	149.485	6.77966	118
CUFF.1003.1	2306	scaffold35599_1_11917.9:1-200	3	198	907.432	1	1	752.378	1062.49	70.2564	195
CUFF.1006.1	2310	scaffold35661_1_4394.5:1-1926	553	653	38.748	1	1	0	83.4904	3	100
CUFF.1009.1	2314	scaffold35661_4428_6931.1:1-1913	1350	1621	28.5963	1	1	5.24752	51.9451	2.21402	271
CUFF.1013.1	2320	scaffold35720_1_65109.18:1-10679	2673	2773	25.832	1	1	0	62.364	2	100
CUFF.1018.1	2328	scaffold35720_1_65109.18:1-10679	6665	6765	25.832	1	1	0	62.364	2	100
CUFF.1020.1	2330	scaffold35720_1_65109.18:1-10679	9281	9485	18.9941	1	1	0	40.9267	1.47059	204
CUFF.1022.1	2332	scaffold35720_1_65109.18:1-10679	10531	10631	38.748	1	1	0	83.4904	3	100
CUFF.1026.1	2338	scaffold35720_1_65109.24:1-660	78	178	25.832	1	1	0	62.364	2	100
CUFF.1028.1	2340	scaffold35720_1_65109.2:1-349	4	104	25.832	1	1	0	62.364	2	100
CUFF.1030.1	2342	scaffold35720_1_65109.34:1-360	246	358	69.1929	1	1	12.6971	125.689	5.35714	112
CUFF.1032.1	2344	scaffold35720_1_65109.35:1-1176	488	588	154.992	1	1	65.5074	244.477	12	100
CUFF.1034.1	2346	scaffold35720_1_65109.35:1-1176	669	769	51.664	1	1	0	103.328	4	100
CUFF.1037.1	2350	scaffold35720_1_65109.38:1-6210	4222	4322	51.664	1	1	0	103.328	4	100
CUFF.1039.1	2352	scaffold35720_1_65109.38:1-6210	4969	5076	60.3552	1	1	6.37187	114.338	4.6729	107
CUFF.1042.1	2356	scaffold35720_1_65109.3:1-1568	163	326	31.6957	1	1	0	63.3914	2.45399	163
CUFF.1044.1	2358	scaffold35720_1_65109.3:1-1568	1062	1162	38.748	1	1	0	83.4904	3	100
CUFF.1048.1	2364	scaffold35728_1_1917.1:547-1716	414	573	24.3698	1	1	0	52.5097	1.88679	159
CUFF.1050.1	2366	scaffold35937_1_1350.2:1-852	623	797	29.692	1	1	0	59.3839	2.29885	174
CUFF.1052.1	2368	scaffold36035_22517_23310.0:1-792	48	148	38.748	1	1	0	83.4904	3	100
CUFF.1054.1	2370	scaffold36130_2613_4798.0:1-194	54	167	45.7204	1	1	0	91.4408	3.53982	113
CUFF.1057.1	2374	scaffold3623_216603_218044.0:1-1440	489	677	20.6106	1	1	0	44.4098	1.59574	188
CUFF.1063.1	2384	scaffold36738_22824_27072.0:214-1790	999	1537	36.0112	1	1	17.4151	54.6073	2.7881	538
CUFF.1066.1	2388	scaffold36772_51074_54310.2:1-1130	85	185	25.832	1	1	0	62.364	2	100
CUFF.1070.1	2394	scaffold37410_1_48189.17:1-1976	1786	1886	38.748	1	1	0	83.4904	3	100
CUFF.1074.1	2400	scaffold37410_1_48189.9:1-1511	18	190	2440.52	1	1	2169.77	2711.28	188.953	172
CUFF.1076.1	2402	scaffold3789_22961_36214.4:1-3330	917	1017	64.58	1	1	6.8179	122.342	5	100
CUFF.1078.1	2404	scaffold38457_1_3781.4:1-490	30	331	30.0372	1	1	7.33122	52.7432	2.32558	301
CUFF.1080.1	2406	scaffold38500_7311_10132.1:113-708	18	431	21.8915	1	1	5.34309	38.44	1.69492	413
CUFF.1082.1	2408	scaffold3866_2883_6767.0:1-2005	1892	1999	60.3552	1	1	6.37187	114.338	4.6729	107
CUFF.1084.1	2410	scaffold3866_2883_6767.2:1-122	0	105	61.5048	1	1	6.49323	116.516	4.7619	105
CUFF.1086.1	2412	scaffold38840_60_14877.11:1-708	66	170	62.0962	1	1	6.55567	117.637	4.80769	104
CUFF.1088.1	2414	scaffold38840_60_14877.12:76-488	48	150	50.651	1	1	0	101.302	3.92157	102
CUFF.1090.1	2416	scaffold38840_60_14877.19:738-5148	1606	1715	47.3982	1	1	0	94.7964	3.66972	109
CUFF.1092.1	2418	scaffold39008_1_4511.11:1-434	83	273	52.6891	1	0.64481	21.2628	84.1153	4.07936	190
CUFF.1094.1	2418	scaffold39008_1_4511.11:1-434	83	318	32.7866	1	0.35519	14.2734	51.2998	2.53845	128
CUFF.1096.1	2420	scaffold39008_1_4511.13:1-697	140	678	60.0186	1	1	36.0112	84.0261	4.64684	538
CUFF.1098.1	2422	scaffold39008_1_4511.8:229-644	23	148	20.6656	1	1	0	49.8912	1.6	125
CUFF.1100.1	2424	scaffold39008_1_4511.8:229-644	285	414	20.0248	1	1	0	48.3442	1.55039	129
CUFF.1102.1	2426	scaffold39019_3749_8047.0:283-1623	100	200	51.664	1	1	0	103.328	4	100
CUFF.1105.1	2430	scaffold39019_3749_8047.2:1-2110	469	675	62.6991	1	1	23.0447	102.353	4.85437	206
CUFF.1109.1	2436	scaffold39345_3024_12432.0:1-622	136	545	34.7374	1	1	13.79	55.6849	2.68949	409
CUFF.1111.1	2438	scaffold39345_3024_12432.12:1-216	3	103	25.832	1	1	0	62.364	2	100
CUFF.1113.1	2440	scaffold39345_3024_12432.1:1-545	0	100	25.832	1	1	0	62.364	2	100
CUFF.1115.1	2442	scaffold39345_3024_12432.1:1-545	160	459	51.8368	1	1	21.9088	81.7648	4.01338	299
CUFF.1117.1	2444	scaffold39345_3024_12432.4:1-1088	172	447	32.8771	1	1	8.02435	57.7299	2.54545	275
CUFF.1119.1	2446	scaffold39345_3024_12432.4:1-1088	580	968	23.3021	1	1	5.68736	40.9168	1.80412	388
CUFF.1121.1	2448	scaffold39345_3024_12432.6:1-2030	372	643	47.6605	1	1	17.5174	77.8037	3.69004	271
CUFF.1124.1	2452	scaffold39345_3024_12432.6:1-2030	1186	1286	25.832	1	1	0	62.364	2	100
CUFF.1126.1	2454	scaffold39345_3024_12432.6:1-2030	1431	1555	104.161	1	1	38.2839	170.039	8.06452	124
CUFF.1128.1	2456	scaffold39345_3024_12432.6:1-2030	1620	1720	38.748	1	1	0	83.4904	3	100
CUFF.1130.1	2458	scaffold39345_3024_12432.6:1-2030	1898	1998	38.748	1	1	0	83.4904	3	100
CUFF.1132.1	2460	scaffold39345_3024_12432.9:1-1683	83	451	21.0587	1	1	3.86434	38.2531	1.63043	368
CUFF.1134.1	2462	scaffold39345_3024_12432.9:1-1683	642	1136	62.7498	1	1	37.1323	88.3673	4.8583	494
CUFF.1136.1	2464	scaffold39345_3024_12432.9:1-1683	1278	1378	25.832	1	1	0	62.364	2	100
CUFF.1139.1	2468	scaffold39515_1229_10750.1:1-1759	850	1132	66.4067	1	1	31.5267	101.287	5.14142	282
CUFF.1141.1	2470	scaffold40017_33221_34033.2:1-391	133	237	86.9347	1	1	21.2182	152.651	6.73077	104
CUFF.1144.1	2474	scaffold40049_10068_16658.5:1-881	172	272	38.748	1	1	0	83.4904	3	100
CUFF.1147.1	2478	scaffold40049_10068_16658.7:1-790	10	378	186.019	1	1	134.915	237.122	14.4022	368
CUFF.1149.1	2480	scaffold40049_10068_16658.7:1-790	489	767	51.1065	1	1	20.2881	81.9249	3.95683	278
CUFF.1154.1	2488	scaffold4103_22725_24664.1:49-515	113	452	35.3863	1	1	7.10543e-15	70.7726	2.73973	146
CUFF.1158.1	2494	scaffold41598_20496_30694.0:1-4463	2461	2561	64.58	1	1	6.8179	122.342	5	100
CUFF.1160.1	2496	scaffold41598_66687_88776.5:1-2527	1717	1817	25.832	1	1	0	62.364	2	100
CUFF.1162.1	2498	scaffold41848_1_40773.21:1-6918	1741	1861	43.0534	1	1	7.10543e-15	86.1067	3.33333	120
CUFF.1165.1	2502	scaffold41848_1_40773.2:482-2319	299	399	38.748	1	1	0	83.4904	3	100
CUFF.1169.1	2508	scaffold418_14686_17812.3:1-861	671	771	38.748	1	1	0	83.4904	3	100
CUFF.1171.1	2510	scaffold42088_49122_51820.0:1-510	244	344	51.664	1	1	0	103.328	4	100
CUFF.1173.1	2512	scaffold42189_12217_19425.0:1-312	28	305	55.9538	1	1	23.6489	88.2588	4.33213	277
CUFF.1175.1	2514	scaffold42189_12217_19425.1:1-1562	200	521	60.3552	1	1	29.1879	91.5225	4.6729	321
CUFF.1178.1	2518	scaffold42189_12217_19425.1:1-1562	1291	1502	48.9706	1	1	14.3432	83.5981	3.79147	211
CUFF.1180.1	2520	scaffold42189_12217_19425.2:1-345	57	283	40.0053	1	1	9.76414	70.2465	3.09735	226
CUFF.1182.1	2522	scaffold42189_12217_19425.3:1-499	37	190	16.8837	1	1	0	40.7608	1.30719	153
CUFF.1185.1	2526	scaffold4237_90425_92840.0:1-2414	1049	1149	25.832	1	1	0	62.364	2	100
CUFF.1189.1	2532	scaffold4341_1_3812.0:134-601	363	463	38.748	1	1	0	83.4904	3	100
CUFF.1191.1	2534	scaffold43793_21419_25107.0:292-3687	89	926	138.386	1	1	87.8544	188.917	10.7143	280
CUFF.1193.1	2534	scaffold43793_21419_25107.0:292-3687	957	1057	25.832	1	1	0	62.364	2	100
CUFF.1195.1	2536	scaffold43793_21419_25107.0:292-3687	1116	1257	27.4809	1	1	0	59.213	2.12766	141
CUFF.1197.1	2538	scaffold43793_21419_25107.0:292-3687	1813	3278	6023.36	1	1	5877.61	6169.1	466.348	1465
CUFF.1199.1	2540	scaffold43793_25140_39513.0:1-2618	17	2618	5269.19	1	1	5166.89	5371.5	407.958	2601
CUFF.1201.1	2542	scaffold43793_25140_39513.10:1-109	3	108	209.116	1	1	107.68	310.553	16.1905	105
CUFF.1203.1	2544	scaffold43793_25140_39513.11:1-938	0	938	2501.22	1	1	2383.85	2618.6	193.653	938
CUFF.1205.1	2546	scaffold43793_25140_39513.12:1-2373	4	2321	3433.86	1	1	3346.36	3521.37	265.861	2317
CUFF.1207.1	2548	scaffold43793_25140_39513.15:1-152	2	152	2953.46	1	1	2634.52	3272.4	228.667	150
CUFF.1209.1	2550	scaffold43793_25140_39513.16:1-824	1	817	1107.14	1	1	1023.42	1190.87	85.7188	816
CUFF.1211.1	2552	scaffold43793_25140_39513.1:1-131	6	131	1084.94	1	1	873.185	1296.7	84	125
CUFF.1213.1	2554	scaffold43793_25140_39513.2:1-103	0	102	113.965	1	1	37.9883	189.941	8.82353	102
CUFF.1215.1	2556	scaffold43793_25140_39513.3:1-1280	1	1278	2652.99	1	1	2549.39	2756.59	205.403	1277
CUFF.1217.1	2558	scaffold43793_25140_39513.6:1-791	0	790	2166.29	1	1	2047.27	2285.32	167.722	790
CUFF.1219.1	2560	scaffold43793_25140_39513.7:1-339	0	339	1287.79	1	1	1147.7	1427.88	99.705	339
CUFF.1221.1	2562	scaffold43793_25140_39513.8:1-128	1	128	854.287	1	1	667.866	1040.71	66.1417	127
CUFF.1223.1	2564	scaffold43793_55_21382.11:1-1536	848	1031	176.448	1	1	105.869	247.027	13.6612	183
CUFF.1225.1	2566	scaffold43793_55_21382.13:833-2494	493	593	25.832	1	1	0	62.364	2	100
CUFF.1227.1	2568	scaffold43793_55_21382.14:1-1753	407	1067	239.405	0.443334	0.309269	114.634	364.175	18.5355	348
CUFF.1227.2	2568	scaffold43793_55_21382.14:1-1753	407	1067	540.01	1	0.690731	398.653	681.366	41.8093	348
CUFF.1229.1	2570	scaffold43793_55_21382.15:1-3348	118	218	25.832	1	1	0	62.364	2	100
CUFF.1232.1	2574	scaffold43793_55_21382.15:1-3348	1257	1357	25.832	1	1	0	62.364	2	100
CUFF.1234.1	2574	scaffold43793_55_21382.15:1-3348	1372	2526	98.6639	1	1	39.1673	158.161	7.63889	144
CUFF.1236.1	2576	scaffold43793_55_21382.15:1-3348	3053	3153	38.748	1	1	0	83.4904	3	100
CUFF.1238.1	2578	scaffold43793_55_21382.9:1032-3421	1782	1885	62.6991	1	1	6.61932	118.779	4.85437	103
CUFF.1241.1	2582	scaffold4453_13457_15144.0:1-1421	102	202	25.832	1	1	0	62.364	2	100
CUFF.1244.1	2586	scaffold4453_13457_15144.0:1-1421	864	1019	529.13	1	1	396.326	661.933	40.967	155
CUFF.1246.1	2588	scaffold44758_27246_37826.0:1-2074	63	251	34.3511	1	1	3.62654	65.0756	2.65957	188
CUFF.1248.1	2590	scaffold44758_27246_37826.0:1-2074	438	705	48.3746	1	1	17.7798	78.9693	3.74532	267
CUFF.1250.1	2592	scaffold44758_27246_37826.0:1-2074	1082	1241	243.467	1	1	154.523	332.411	18.85	159
CUFF.1252.1	2594	scaffold44758_27246_37826.0:1-2074	1315	1556	10.7187	1	1	0	25.8772	0.829876	241
CUFF.1254.1	2596	scaffold44758_27246_37826.1:1-869	287	387	25.832	1	1	0	62.364	2	100
CUFF.1258.1	2602	scaffold44758_27246_37826.2:1-1994	1590	1690	25.832	1	1	0	62.364	2	100
CUFF.1261.1	2606	scaffold44758_27246_37826.4:1-3473	554	654	25.832	1	1	0	62.364	2	100
CUFF.1264.1	2610	scaffold44758_27246_37826.4:1-3473	1565	1780	30.0372	1	1	3.17111	56.9033	2.32558	215
CUFF.1266.1	2612	scaffold44758_27246_37826.4:1-3473	1855	1955	25.832	1	1	0	62.364	2	100
CUFF.1269.1	2616	scaffold44758_27246_37826.4:1-3473	2480	2675	26.4944	1	1	0	52.9887	2.05128	195
CUFF.1271.1	2618	scaffold44758_27246_37826.4:1-3473	3164	3390	34.2903	1	1	6.29238	62.2882	2.65487	226
CUFF.1273.1	2620	scaffold44899_1_2120.3:1-994	406	506	64.58	1	1	6.8179	122.342	5	100
CUFF.1275.1	2622	scaffold44899_21496_22826.0:1-621	28	377	107.325	1	1	67.4655	147.184	8.30946	349
CUFF.1277.1	2624	scaffold44899_21496_22826.0:1-621	513	613	25.832	1	1	0	62.364	2	100
CUFF.1279.1	2626	scaffold44899_21496_22826.1:1-241	80	239	40.6164	1	1	4.28798	76.9448	3.14465	159
CUFF.1282.1	2630	scaffold44899_2173_11466.1:1-1935	1022	1122	38.748	1	1	0	83.4904	3	100
CUFF.1284.1	2632	scaffold44899_2173_11466.1:1-1935	1515	1620	49.2038	1	1	0	98.4077	3.80952	105
CUFF.1286.1	2634	scaffold44899_22859_30325.0:1-663	181	291	58.7091	1	1	6.19809	111.22	4.54545	110
CUFF.1288.1	2636	scaffold44899_22859_30325.0:1-663	443	641	130.465	1	1	72.1191	188.81	10.101	198
CUFF.1290.1	2638	scaffold44899_22859_30325.12:1-857	17	516	51.7676	1	1	28.6164	74.9187	4.00802	499
CUFF.1292.1	2640	scaffold44899_22859_30325.12:1-857	720	830	46.9673	1	1	0	93.9346	3.63636	110
CUFF.1294.1	2642	scaffold44899_22859_30325.1:1-353	49	303	45.7654	1	1	15.2551	76.2756	3.54331	254
CUFF.1297.1	2646	scaffold44899_22859_30325.7:1-519	291	492	57.8329	1	1	19.2776	96.3881	4.47761	201
CUFF.1299.1	2648	scaffold44899_30390_31563.0:1-333	18	327	117.038	1	1	72.802	161.275	9.06149	309
CUFF.1301.1	2650	scaffold44899_30390_31563.0:568-977	3	111	71.7556	1	1	13.1674	130.344	5.55556	108
CUFF.1303.1	2652	scaffold44899_30390_31563.0:568-977	173	309	113.965	1	1	48.1672	179.762	8.82353	136
CUFF.1305.1	2654	scaffold4568_6625_11615.1:1-1295	523	754	213.841	1	1	128.305	299.378	16.5563	151
CUFF.1307.1	2656	scaffold45999_30219_30665.0:147-445	99	201	63.3138	1	1	6.68421	119.943	4.90196	102
CUFF.1309.1	2658	scaffold4615_34548_36705.0:67-389	25	125	25.832	1	1	0	62.364	2	100
CUFF.1312.1	2662	scaffold4615_72374_74663.0:1-1089	483	617	19.2776	1	1	0	46.5403	1.49254	134
CUFF.1314.1	2664	scaffold46415_1_4720.7:1-734	427	527	51.664	1	1	0	103.328	4	100
CUFF.1316.1	2666	scaffold465_57259_78902.0:1-2709	1614	1854	32.29	1	1	5.92533	58.6547	2.5	240
CUFF.1318.1	2668	scaffold465_57259_78902.4:1-3500	537	839	25.6609	1	1	4.70887	46.613	1.98675	302
CUFF.1323.1	2676	scaffold465_57259_78902.8:1-8524	1498	1835	53.657	1	1	24.9761	82.3379	4.1543	337
CUFF.1325.1	2678	scaffold465_57259_78902.8:1-8524	1975	2140	227.009	1	1	142.7	311.317	17.5758	165
CUFF.1330.1	2686	scaffold465_57259_78902.8:1-8524	4895	5050	16.6658	1	1	0	40.2348	1.29032	155
CUFF.1333.1	2690	scaffold465_57259_78902.8:1-8524	5434	5852	33.9895	1	1	13.4931	54.4859	2.63158	418
CUFF.1336.1	2694	scaffold465_57259_78902.8:1-8524	6419	6634	36.0447	1	1	6.61432	65.475	2.7907	215
CUFF.1338.1	2696	scaffold465_57259_78902.8:1-8524	8198	8298	38.748	1	1	0	83.4904	3	100
CUFF.1340.1	2698	scaffold4663_95423_110750.0:1-3340	686	786	25.832	1	1	0	62.364	2	100
CUFF.1342.1	2700	scaffold4663_95423_110750.0:1-3340	1694	1794	25.832	1	1	0	62.364	2	100
CUFF.1344.1	2702	scaffold4663_95423_110750.0:1-3340	1891	1991	25.832	1	1	0	62.364	2	100
CUFF.1347.1	2706	scaffold4663_95423_110750.0:1-3340	3128	3245	44.1573	1	1	0	88.3146	3.4188	117
CUFF.1350.1	2710	scaffold4663_95423_110750.5:1-5508	1344	1692	22.269	1	1	4.08643	40.4515	1.72414	348
CUFF.1354.1	2716	scaffold4663_95423_110750.5:1-5508	4537	4704	46.4048	1	1	8.51544	84.2942	3.59281	167
CUFF.1356.1	2718	scaffold4663_95423_110750.5:1-5508	4880	4980	25.832	1	1	0	62.364	2	100
CUFF.1359.1	2722	scaffold46685_1_23947.45:1-457	249	371	21.1738	1	1	0	51.118	1.63934	122
CUFF.1361.1	2724	scaffold46685_1_23947.46:1-293	19	173	33.5481	1	1	7.10543e-15	67.0961	2.5974	154
CUFF.1363.1	2726	scaffold46700_1_5300.4:1-208	44	144	51.664	1	1	0	103.328	4	100
CUFF.1365.1	2728	scaffold46700_1_5300.5:1-3309	914	1014	25.832	1	1	0	62.364	2	100
CUFF.1367.1	2730	scaffold46700_1_5300.5:1-3309	1097	1197	25.832	1	1	0	62.364	2	100
CUFF.1369.1	2732	scaffold46700_1_5300.5:1-3309	1260	1809	12.916	1	0.163263	4.11174	21.7203	1	100
CUFF.1369.2	2732	scaffold46700_1_5300.5:1-3309	1538	3207	2.65646	0.205672	0.130192	0	11.1807	0.205672	100
CUFF.1369.3	2732	scaffold46700_1_5300.5:1-3309	1771	3207	6.77064	0.524205	0.15355	3.15286	10.3884	0.524205	230
CUFF.1371.1	2732	scaffold46700_1_5300.5:1-3309	1400	1574	22.269	0.543887	0.205999	1.03231	43.5056	1.72414	174
CUFF.1371.2	2732	scaffold46700_1_5300.5:1-3309	2800	3147	40.9441	1	0.346996	25.8507	56.0375	3.17003	347
CUFF.1373.1	2732	scaffold46700_1_5300.5:1-3309	2331	2431	12.916	1	1	0	38.748	1	100
CUFF.1375.1	2732	scaffold46700_1_5300.5:1-3309	2493	2593	12.916	1	1	0	38.748	1	100
CUFF.1379.1	2738	scaffold46700_5310_10618.2:1-1125	568	806	48.842	1	1	16.2807	81.4034	3.78151	238
CUFF.1381.1	2740	scaffold46700_5310_10618.3:1-1989	25	125	38.748	1	1	0	83.4904	3	100
CUFF.1383.1	2742	scaffold46700_5310_10618.3:1-1989	276	684	18.9941	1	1	3.48549	34.5028	1.47059	408
CUFF.1385.1	2744	scaffold46700_5310_10618.3:1-1989	1488	1588	38.748	1	1	0	83.4904	3	100
CUFF.1387.1	2746	scaffold46700_5310_10618.3:1-1989	1880	1980	38.748	1	1	0	83.4904	3	100
CUFF.1389.1	2748	scaffold46700_5310_10618.4:1-890	2	200	26.0929	1	1	0	52.1859	2.0202	198
CUFF.1392.1	2752	scaffold47160_73527_75562.0:1-2034	1375	1602	34.1392	1	1	6.26466	62.0138	2.64317	227
CUFF.1394.1	2754	scaffold47160_73527_75562.0:1-2034	1697	1798	76.7288	1	1	14.08	139.378	5.94059	101
CUFF.1396.1	2756	scaffold47160_73527_75562.0:1-2034	1863	1975	115.321	1	1	42.3858	188.257	8.92857	112
CUFF.1398.1	2758	scaffold47219_38403_42691.6:1-1550	1429	1529	38.748	1	1	0	83.4904	3	100
CUFF.1400.1	2760	scaffold47849_1_39277.12:1-3671	906	1082	74.8783	1	1	27.9953	121.761	5.79733	176
CUFF.1403.1	2764	scaffold49768_57307_65966.0:1-3387	40	195	41.6645	1	1	4.39864	78.9304	3.22581	155
CUFF.1406.1	2768	scaffold49768_57307_65966.0:1-3387	660	850	13.5958	1	1	0	32.8232	1.05263	190
CUFF.1408.1	2770	scaffold49768_57307_65966.0:1-3387	1172	1403	50.3221	1	1	16.774	83.8702	3.8961	231
CUFF.1410.1	2772	scaffold49768_57307_65966.4:1-703	252	352	25.832	1	1	0	62.364	2	100
CUFF.1412.1	2774	scaffold49802_6485_10633.0:1-1329	519	623	99.3539	1	1	29.1001	169.608	7.69231	104
CUFF.1414.1	2776	scaffold49802_6485_10633.0:1-1329	994	1207	72.7662	1	1	30.7546	114.778	5.6338	213
CUFF.1416.1	2778	scaffold50618_1_7204.11:766-1324	421	521	51.664	1	1	0	103.328	4	100
CUFF.1418.1	2780	scaffold5097_45577_101085.0:319-7573	975	1084	29.6098	1	1	0	67.0725	2.29249	109
CUFF.1420.1	2782	scaffold5097_45577_101085.0:319-7573	4900	5412	38.748	1	1	0	83.4904	3	100
CUFF.1422.1	2784	scaffold5097_45577_101085.0:319-7573	6246	6346	51.664	1	1	0	103.328	4	100
CUFF.1426.1	2790	scaffold5097_45577_101085.10:1-3507	1529	1629	25.832	1	1	0	62.364	2	100
CUFF.1428.1	2792	scaffold5097_45577_101085.10:1-3507	3075	3256	21.4077	1	1	0	46.1273	1.65746	181
CUFF.1430.1	2794	scaffold5097_45577_101085.13:1-4612	1356	1456	25.832	1	1	0	62.364	2	100
CUFF.1433.1	2798	scaffold5097_45577_101085.13:1-4612	2233	2589	43.5371	1	1	18.4009	68.6733	3.37079	356
CUFF.1435.1	2800	scaffold5097_45577_101085.13:1-4612	2770	3062	84.0425	1	1	45.4812	122.604	6.50685	292
CUFF.1437.1	2802	scaffold5097_45577_101085.13:1-4612	3719	3819	25.832	1	1	0	62.364	2	100
CUFF.1440.1	2806	scaffold5097_45577_101085.20:1-7071	2942	3241	791.827	1	1	674.857	908.796	61.3058	299
CUFF.1443.1	2810	scaffold5097_45577_101085.6:1-1765	732	1610	33.5481	1	1	7.10543e-15	67.0961	2.5974	154
CUFF.1445.1	2810	scaffold5097_45577_101085.6:1-1765	1644	1744	25.832	1	1	0	62.364	2	100
CUFF.1447.1	2812	scaffold5097_45577_101085.7:1-6627	802	989	41.4417	1	1	7.6047	75.2788	3.20856	187
CUFF.1449.1	2814	scaffold5097_45577_101085.7:1-6627	1212	1312	25.832	1	1	0	62.364	2	100
CUFF.1451.1	2816	scaffold5097_45577_101085.7:1-6627	2671	2771	38.748	1	1	0	83.4904	3	100
CUFF.1453.1	2818	scaffold5097_45577_101085.7:1-6627	2949	3049	25.832	1	1	0	62.364	2	100
CUFF.1457.1	2824	scaffold51200_48401_53955.1:1-2941	139	239	25.832	1	1	0	62.364	2	100
CUFF.1459.1	2826	scaffold51200_48401_53955.1:1-2941	1384	1512	161.45	1	1	80.725	242.175	12.5	128
CUFF.1461.1	2828	scaffold51200_48401_53955.2:1-2432	105	251	53.0795	1	1	9.74027	96.4187	4.10959	146
CUFF.1466.1	2836	scaffold51845_15326_32022.7:75-5099	3341	3451	23.4836	1	1	0	56.6945	1.81818	110
CUFF.1468.1	2838	scaffold52155_97949_99070.1:1-355	39	261	17.4541	1	1	0	37.6083	1.35135	222
CUFF.1472.1	2844	scaffold5257_1_6551.3:1-327	170	270	51.664	1	1	0	103.328	4	100
CUFF.1474.1	2846	scaffold5265_27208_30205.4:782-1310	54	283	16.9205	1	1	0	36.4587	1.31004	229
CUFF.1476.1	2848	scaffold5265_27208_30205.5:1-403	173	330	16.4535	1	1	0	39.7223	1.27389	157
CUFF.1479.1	2852	scaffold53841_34506_37762.1:1-1180	172	425	137.839	1	1	84.7846	190.893	10.6719	253
CUFF.1481.1	2854	scaffold53841_34506_37762.1:1-1180	1078	1178	51.664	1	1	0	103.328	4	100
CUFF.1484.1	2858	scaffold5440_4006_11868.0:1-650	129	288	349.301	1	1	242.765	455.837	27.044	159
CUFF.1486.1	2860	scaffold5440_4006_11868.0:1-650	546	646	51.664	1	1	0	103.328	4	100
CUFF.1488.1	2862	scaffold5440_4006_11868.3:1-715	160	295	153.079	1	1	76.5393	229.618	11.8519	135
CUFF.1490.1	2864	scaffold5440_4006_11868.3:1-715	526	713	193.395	1	1	120.298	266.491	14.9733	187
CUFF.1493.1	2866	scaffold5440_4006_11868.4:1-836	160	700	258.32	1	1	208.606	308.034	20	540
CUFF.1498.1	2874	scaffold54537_3969_32544.10:1-1183	139	239	25.832	1	1	0	62.364	2	100
CUFF.1501.1	2878	scaffold54537_3969_32544.14:1-1394	311	411	38.748	1	1	0	83.4904	3	100
CUFF.1503.1	2880	scaffold54537_3969_32544.14:1-1394	474	638	23.6268	1	1	0	50.9088	1.82927	164
CUFF.1505.1	2882	scaffold54537_3969_32544.14:1-1394	832	932	25.832	1	1	0	62.364	2	100
CUFF.1508.1	2886	scaffold54537_3969_32544.18:1-374	186	286	38.748	1	1	0	83.4904	3	100
CUFF.1510.1	2888	scaffold54537_3969_32544.1:1-772	168	440	37.9883	1	1	11.1265	64.85	2.94118	272
CUFF.1513.1	2892	scaffold54537_3969_32544.20:1672-2558	79	179	25.832	1	1	0	62.364	2	100
CUFF.1515.1	2894	scaffold54537_3969_32544.20:1672-2558	242	342	25.832	1	1	0	62.364	2	100
CUFF.1517.1	2896	scaffold54537_3969_32544.2:1-743	97	245	61.0892	1	1	14.9101	107.268	4.72973	148
CUFF.1519.1	2898	scaffold54537_3969_32544.4:1-2801	71	332	54.4353	1	1	21.6096	87.261	4.21456	261
CUFF.1522.1	2902	scaffold54537_3969_32544.4:1-2801	2103	2203	25.832	1	1	0	62.364	2	100
CUFF.1525.1	2906	scaffold54537_3969_32544.8:1-1134	937	1037	38.748	1	1	0	83.4904	3	100
CUFF.1527.1	2908	scaffold54815_20173_24512.0:1445-4081	69	283	36.2131	1	1	6.64523	65.781	2.80374	214
CUFF.1529.1	2910	scaffold54815_20173_24512.0:1445-4081	471	652	21.4077	1	1	0	46.1273	1.65746	181
CUFF.1531.1	2912	scaffold54815_20173_24512.0:1445-4081	1301	1401	25.832	1	1	0	62.364	2	100
CUFF.1533.1	2914	scaffold54921_2466_15359.1:612-2565	391	491	90.4121	1	1	22.067	158.757	7	100
CUFF.1536.1	2918	scaffold55287_1_8656.4:1-2340	666	766	90.4121	1	1	22.067	158.757	7	100
CUFF.1538.1	2920	scaffold55705_1_3938.2:1-397	132	232	25.832	1	1	0	62.364	2	100
CUFF.1540.1	2922	scaffold55705_1_3938.2:1-397	289	389	25.832	1	1	0	62.364	2	100
CUFF.1542.1	2924	scaffold55705_1_3938.2:1052-1997	13	182	22.9278	1	1	0	49.4026	1.77515	169
CUFF.1544.1	2926	scaffold55705_1_3938.2:1052-1997	252	358	36.5547	1	1	0	78.7645	2.83019	106
CUFF.1546.1	2928	scaffold55705_1_3938.2:1052-1997	409	596	34.5348	1	1	3.64593	65.4236	2.6738	187
CUFF.1548.1	2930	scaffold55705_1_3938.2:1052-1997	792	922	79.4831	1	1	23.2801	135.686	6.15385	130
CUFF.1550.1	2932	scaffold55705_1_3938.3:1-529	3	202	51.9236	1	1	15.2081	88.6392	4.0201	199
CUFF.1552.1	2934	scaffold55705_1_3938.3:1-529	259	508	25.9358	1	1	2.73811	49.1334	2.00803	249
CUFF.1554.1	2936	scaffold55878_1_6068.3:1-1295	44	908	212.277	1	1	176.649	247.905	16.4352	864
CUFF.1556.1	2938	scaffold55878_1_6068.4:1-1625	150	1447	16.6575	0.25118	0.100574	0.205608	33.1094	1.28968	865
CUFF.1556.2	2938	scaffold55878_1_6068.4:1-1625	150	1447	66.3171	1	0.489617	18.5967	114.038	5.13449	1055
CUFF.1556.3	2938	scaffold55878_1_6068.4:1-1625	150	1447	42.9978	0.648367	0.334503	0	88.5109	3.32903	1084
CUFF.1558.1	2938	scaffold55878_1_6068.4:1-1625	824	982	163.494	1	0.0753061	152.837	174.151	12.6582	158
CUFF.1560.1	2940	scaffold55885_1_16206.11:1-1689	19	119	25.832	1	1	0	62.364	2	100
CUFF.1562.1	2942	scaffold55885_1_16206.11:1-1689	595	695	51.664	1	1	0	103.328	4	100
CUFF.1564.1	2944	scaffold55885_1_16206.7:253-1131	534	739	88.2069	1	1	41.0583	135.355	6.82927	205
CUFF.1567.1	2948	scaffold56386_1_2721.0:1-1409	550	814	205.482	1	1	142.069	268.895	15.9091	264
CUFF.1569.1	2950	scaffold5661_Insertion_28802.0:1-239	19	229	147.612	1	1	87.3494	207.874	11.4286	210
CUFF.1571.1	2952	scaffold56859_22914_42347.0:1-876	393	536	27.0965	1	1	0	58.3849	2.0979	143
CUFF.1573.1	2954	scaffold56859_22914_42347.10:1-612	115	215	25.832	1	1	0	62.364	2	100
CUFF.1576.1	2958	scaffold56859_22914_42347.12:1-2096	996	1096	25.832	1	1	0	62.364	2	100
CUFF.1578.1	2960	scaffold56859_22914_42347.12:1-2096	1504	1779	18.7869	1	1	0	37.5738	1.45455	275
CUFF.1580.1	2962	scaffold56859_22914_42347.14:1-661	140	250	82.1928	1	1	20.0609	144.325	6.36364	110
CUFF.1582.1	2964	scaffold56859_22914_42347.15:1-1973	126	226	25.832	1	1	0	62.364	2	100
CUFF.1585.1	2968	scaffold56859_22914_42347.17:1-2090	247	347	25.832	1	1	0	62.364	2	100
CUFF.1589.1	2974	scaffold56859_22914_42347.18:1-300	121	286	86.1067	1	1	34.1824	138.031	6.66667	165
CUFF.1591.1	2976	scaffold56859_22914_42347.19:1-243	22	122	25.832	1	1	0	62.364	2	100
CUFF.1593.1	2978	scaffold56859_22914_42347.20:1-2255	665	1453	34.4208	1	1	19.3983	49.4433	2.66497	788
CUFF.1595.1	2980	scaffold56859_22914_42347.20:1-2255	1606	1706	25.832	1	1	0	62.364	2	100
CUFF.1597.1	2982	scaffold56859_22914_42347.20:1-2255	2077	2177	51.664	1	1	0	103.328	4	100
CUFF.1599.1	2984	scaffold56859_22914_42347.8:1-964	413	605	26.9083	1	1	0	53.8167	2.08333	192
CUFF.1602.1	2988	scaffold57817_26810_28262.2:246-517	170	270	25.832	1	1	0	62.364	2	100
CUFF.1604.1	2990	scaffold58674_1_10912.10:576-899	166	266	38.748	1	1	0	83.4904	3	100
CUFF.1607.1	2994	scaffold5893_53423_57730.2:1-1108	57	157	51.664	1	1	0	103.328	4	100
CUFF.1609.1	2996	scaffold5893_53423_57730.2:1-1108	332	432	25.832	1	1	0	62.364	2	100
CUFF.1612.1	3000	scaffold59034_32390_53474.4:1-5728	5326	5532	37.6194	1	1	6.9033	68.3356	2.91262	206
CUFF.1616.1	3006	scaffold59264_1_2792.1:1-1034	863	963	38.748	1	1	0	83.4904	3	100
CUFF.1619.1	3010	scaffold6010_38059_43539.0:1-1183	439	701	34.5084	1	1	8.42251	60.5943	2.67176	262
CUFF.1621.1	3012	scaffold6010_38059_43539.0:1-1183	761	870	71.0973	1	1	13.0466	129.148	5.50459	109
CUFF.1623.1	3014	scaffold6010_38059_43539.0:1-1183	968	1071	50.1593	1	1	0	100.319	3.8835	103
CUFF.1625.1	3016	scaffold6010_38059_43539.1:1-426	228	330	50.651	1	1	0	101.302	3.92157	102
CUFF.1627.1	3018	scaffold6010_38059_43539.2:1-296	1	228	1196.63	1	1	983.422	1409.84	92.6471	136
CUFF.1629.1	3020	scaffold6010_38059_43539.4:1-1596	110	210	25.832	1	1	0	62.364	2	100
CUFF.1631.1	3022	scaffold6010_38059_43539.4:1-1596	318	433	67.3879	1	1	12.3659	122.41	5.21739	115
CUFF.1633.1	3024	scaffold6010_38059_43539.4:1-1596	592	692	25.832	1	1	0	62.364	2	100
CUFF.1635.1	3026	scaffold6010_38059_43539.4:1-1596	767	867	25.832	1	1	0	62.364	2	100
CUFF.1637.1	3028	scaffold6010_38059_43539.4:1-1596	946	1046	38.748	1	1	0	83.4904	3	100
CUFF.1639.1	3030	scaffold6010_38059_43539.4:1-1596	1265	1375	23.4836	1	1	0	56.6945	1.81818	110
CUFF.1641.1	3032	scaffold6010_38059_43539.4:1-1596	1482	1582	25.832	1	1	0	62.364	2	100
CUFF.1643.1	3034	scaffold60158_1_3911.0:1-395	104	332	28.3246	1	1	2.99031	53.6588	2.19298	228
CUFF.1645.1	3036	scaffold60158_1_3911.1:277-1592	18	633	84.0066	1	1	57.4413	110.572	6.50407	615
CUFF.1647.1	3038	scaffold60158_1_3911.4:1-409	191	391	32.29	1	1	3.40895	61.1711	2.5	200
CUFF.1649.1	3040	scaffold60158_1_3911.5:1-316	47	253	43.8893	1	1	10.7121	77.0666	3.39806	206
CUFF.1652.1	3044	scaffold60553_1_1286.2:1-331	200	300	38.748	1	1	0	83.4904	3	100
CUFF.1654.1	3046	scaffold60712_2418_3209.0:1-790	32	132	25.832	1	1	0	62.364	2	100
CUFF.1656.1	3048	scaffold6173_Insertion_12950.0:1-146	13	120	48.2841	1	1	7.10543e-15	96.5683	3.73832	107
CUFF.1658.1	3050	scaffold63290_41963_47134.0:1-4512	16	170	50.3221	1	1	9.23428	91.4099	3.8961	154
CUFF.1660.1	3052	scaffold63290_41963_47134.0:1-4512	562	1030	57.9564	1	1	32.6622	83.2507	4.48718	468
CUFF.1662.1	3054	scaffold63290_41963_47134.0:1-4512	1536	1695	48.7396	1	1	8.94389	88.5354	3.77358	159
CUFF.1664.1	3056	scaffold63290_41963_47134.0:1-4512	1932	2504	65.4833	1	1	41.1634	89.8031	5.06993	572
CUFF.1666.1	3058	scaffold63290_41963_47134.0:1-4512	2628	2728	25.832	1	1	0	62.364	2	100
CUFF.1668.1	3060	scaffold63290_41963_47134.0:1-4512	3158	3510	55.0398	1	1	26.6174	83.4622	4.26136	352
CUFF.1671.1	3064	scaffold63290_41963_47134.0:1-4512	3755	3855	51.664	1	1	0	103.328	4	100
CUFF.1673.1	3066	scaffold63290_41963_47134.0:1-4512	4270	4370	25.832	1	1	0	62.364	2	100
CUFF.1676.1	3070	scaffold63523_39186_40863.0:1-150	5	125	96.8701	1	1	32.29	161.45	7.5	120
CUFF.1678.1	3072	scaffold6378_47216_64637.0:1-395	118	218	25.832	1	1	0	62.364	2	100
CUFF.1682.1	3078	scaffold6441_301586_304686.3:834-2039	288	482	33.2887	1	1	3.51438	63.063	2.57732	194
CUFF.1686.1	3084	scaffold6455_1_1058.2:1-229	74	174	38.748	1	1	0	83.4904	3	100
CUFF.1689.1	3088	scaffold65500_1_17707.5:1-4727	1615	1745	29.8062	1	1	0	64.2234	2.30769	130
CUFF.1693.1	3094	scaffold67063_1_665.1:1-338	95	283	27.4809	1	1	0	54.9617	2.12766	188
CUFF.1695.1	3096	scaffold67535_383_1647.1:1-171	40	143	100.319	1	1	29.3826	171.254	7.76699	103
CUFF.1699.1	3102	scaffold6819_49976_52250.1:1-357	101	305	107.633	1	1	55.4235	159.843	8.33333	204
CUFF.1701.1	3104	scaffold6854_42678_46121.0:1-884	272	612	34.1894	1	1	11.3965	56.9824	2.64706	340
CUFF.1703.1	3106	scaffold6854_42678_46121.1:1-496	99	199	25.832	1	1	0	62.364	2	100
CUFF.1707.1	3112	scaffold6950_81169_220512.108:1-3072	109	209	25.832	1	1	0	62.364	2	100
CUFF.1709.1	3114	scaffold6950_81169_220512.108:1-3072	2007	2112	51.7338	1	1	1.28084	102.187	4.0054	105
CUFF.1711.1	3116	scaffold6950_81169_220512.20:1-1134	719	978	559.577	1	1	453.926	665.229	43.3243	259
CUFF.1714.1	3120	scaffold6950_81169_220512.96:1-5093	3512	3612	25.832	1	1	0	62.364	2	100
CUFF.1716.1	3122	scaffold70207_1_617.0:1-615	192	344	178.445	1	1	100.565	256.325	13.8158	152
CUFF.1721.1	3130	scaffold7174_160600_163962.0:1-172	72	172	25.832	1	1	0	62.364	2	100
CUFF.1723.1	3132	scaffold7174_160600_163962.2:148-547	2	308	126.628	1	1	80.3897	172.865	9.80392	306
CUFF.1725.1	3134	scaffold7174_160600_163962.3:1-462	43	235	60.5438	1	1	20.1813	100.906	4.6875	192
CUFF.1728.1	3138	scaffold71813_4490_11694.3:1-1261	1089	1251	31.8914	1	1	0	63.7828	2.46914	162
CUFF.1732.1	3144	scaffold72425_9280_12898.0:319-3253	1441	1541	51.664	1	1	0	103.328	4	100
CUFF.1734.1	3146	scaffold72920_1_1795.1:1-199	21	123	25.3255	1	1	0	61.1412	1.96078	102
CUFF.1736.1	3148	scaffold7304_86420_119223.3:1-283	139	239	38.748	1	1	0	83.4904	3	100
CUFF.1738.1	3150	scaffold7304_86420_119223.43:1-1514	1082	1223	18.3206	1	1	0	44.2298	1.41844	141
CUFF.1740.1	3152	scaffold7304_86420_119223.48:1-778	284	396	57.6607	1	1	6.08741	109.234	4.46429	112
CUFF.1742.1	3154	scaffold7304_86420_119223.6:1-604	46	336	48.9918	1	1	19.4486	78.5349	3.7931	290
CUFF.1745.1	3158	scaffold75116_2329_13804.8:1-630	312	412	25.832	1	1	0	62.364	2	100
CUFF.1748.1	3162	scaffold75746_36859_39720.1:1-440	64	235	15.1064	1	1	0	36.4702	1.16959	171
CUFF.1751.1	3166	scaffold7653_7837_16643.1:1-708	90	373	63.8954	1	1	29.7419	98.049	4.947	283
CUFF.1753.1	3168	scaffold7653_7837_16643.2:1-2192	249	831	70.9671	1	1	26.0836	115.851	5.49451	182
CUFF.1755.1	3170	scaffold7653_7837_16643.8:1-665	422	643	99.3539	1	1	51.1602	147.548	7.69231	221
CUFF.1757.1	3172	scaffold76549_1_8567.0:1-202	37	160	73.5057	1	1	17.9406	129.071	5.69106	123
CUFF.1759.1	3174	scaffold76549_1_8567.1:1-901	550	734	84.2348	1	1	35.6018	132.868	6.52174	184
CUFF.1761.1	3176	scaffold76549_1_8567.6:1-1500	27	417	109.289	1	1	71.2396	147.339	8.46154	390
CUFF.1763.1	3178	scaffold76549_1_8567.6:1-1500	642	742	25.832	1	1	0	62.364	2	100
CUFF.1765.1	3180	scaffold76549_8608_10156.0:31-965	344	444	25.832	1	1	0	62.364	2	100
CUFF.1767.1	3182	scaffold76549_8608_10156.0:31-965	551	651	25.832	1	1	0	62.364	2	100
CUFF.1769.1	3184	scaffold77791_15837_18024.0:1-346	91	191	25.832	1	1	0	62.364	2	100
CUFF.1771.1	3186	scaffold77791_15837_18024.1:1-440	232	332	38.748	1	1	0	83.4904	3	100
CUFF.1773.1	3188	scaffold77791_1_573.1:1-224	15	210	119.225	1	1	63.0216	175.428	9.23077	195
CUFF.1775.1	3190	scaffold77791_1_573.2:1-254	33	219	48.6086	1	1	11.864	85.3533	3.76344	186
CUFF.1777.1	3192	scaffold77791_607_15791.10:1-284	67	167	25.832	1	1	0	62.364	2	100
CUFF.1779.1	3194	scaffold77791_607_15791.11:1-861	68	168	51.664	1	1	0	103.328	4	100
CUFF.1782.1	3198	scaffold77791_607_15791.12:1-624	276	434	40.8734	1	1	4.31512	77.4318	3.16456	158
CUFF.1784.1	3200	scaffold77791_607_15791.2:1-2496	51	151	25.832	1	1	0	62.364	2	100
CUFF.1786.1	3202	scaffold77791_607_15791.2:1-2496	530	630	25.832	1	1	0	62.364	2	100
CUFF.1788.1	3204	scaffold77791_607_15791.2:1-2496	1079	1179	25.832	1	1	0	62.364	2	100
CUFF.1790.1	3206	scaffold77791_607_15791.2:1-2496	1282	1534	41.0032	1	1	12.0096	69.9968	3.1746	252
CUFF.1792.1	3208	scaffold77791_607_15791.2:1-2496	1954	2443	110.935	1	1	76.6997	145.17	8.58896	489
CUFF.1794.1	3210	scaffold77791_607_15791.3:1-351	51	351	90.4121	1	1	50.953	129.871	7	300
CUFF.1796.1	3212	scaffold77791_607_15791.4:1-979	86	917	141.439	1	1	111.785	171.092	10.9507	831
CUFF.1799.1	3216	scaffold77791_607_15791.7:170-2492	193	293	25.832	1	1	0	62.364	2	100
CUFF.1801.1	3218	scaffold77791_607_15791.7:170-2492	801	1327	58.9324	1	1	34.8733	82.9914	4.56274	526
CUFF.1803.1	3220	scaffold7783_1_35757.15:223-4180	35	154	43.4152	1	1	0	86.8303	3.36134	119
CUFF.1805.1	3222	scaffold7783_1_35757.15:223-4180	236	480	42.3476	1	1	12.4033	72.2918	3.27869	244
CUFF.1807.1	3224	scaffold7783_1_35757.1:824-1851	118	1024	216.692	1	1	181.54	251.845	16.777	906
CUFF.1810.1	3228	scaffold7783_1_35757.2:1-4051	80	1154	169.568	1	1	141.007	198.128	13.1285	1074
CUFF.1812.1	3230	scaffold7783_1_35757.2:1-4051	1392	1492	64.58	1	1	6.8179	122.342	5	100
CUFF.1814.1	3232	scaffold7783_1_35757.2:1-4051	1590	1690	25.832	1	1	0	62.364	2	100
CUFF.1816.1	3234	scaffold7783_1_35757.2:1-4051	1856	2634	104.59	1	1	78.2356	130.944	8.09769	778
CUFF.1819.1	3238	scaffold7783_1_35757.2:1-4051	2938	3149	18.364	1	1	0	39.5689	1.4218	211
CUFF.1821.1	3240	scaffold7783_1_35757.2:1-4051	3519	4026	35.6655	1	1	16.6015	54.7295	2.76134	507
CUFF.1823.1	3242	scaffold7783_1_35757.3:1-265	132	232	51.664	1	1	0	103.328	4	100
CUFF.1825.1	3244	scaffold7783_1_35757.5:593-1998	239	339	51.664	1	1	0	103.328	4	100
CUFF.1827.1	3246	scaffold7783_1_35757.5:593-1998	406	732	43.5816	1	1	17.3009	69.8623	3.37423	326
CUFF.1829.1	3248	scaffold7783_1_35757.5:593-1998	831	931	38.748	1	1	0	83.4904	3	100
CUFF.1831.1	3250	scaffold7783_1_35757.5:593-1998	1221	1364	36.1287	1	1	0	72.2574	2.7972	143
CUFF.1833.1	3252	scaffold7783_1_35757.8:1-802	408	767	46.7711	1	1	20.8271	72.715	3.62117	359
CUFF.1835.1	3254	scaffold77850_1_6898.2:1-337	34	134	25.832	1	1	0	62.364	2	100
CUFF.1837.1	3256	scaffold78360_1_13804.2:1-2036	1067	1167	25.832	1	1	0	62.364	2	100
CUFF.1840.1	3260	scaffold78360_1_13804.8:1-2876	720	820	38.748	1	1	0	83.4904	3	100
CUFF.1842.1	3262	scaffold78360_1_13804.8:1-2876	1475	1582	24.1421	1	1	0	58.2841	1.86916	107
CUFF.1844.1	3264	scaffold79053_42761_45191.0:1-1222	43	143	38.748	1	1	0	83.4904	3	100
CUFF.1846.1	3266	scaffold79053_42761_45191.0:1-1222	373	473	51.664	1	1	0	103.328	4	100
CUFF.1848.1	3268	scaffold79053_42761_45191.0:1-1222	820	920	103.328	1	1	30.2641	176.392	8	100
CUFF.1850.1	3270	scaffold79092_1_241.0:1-106	4	106	88.6393	1	1	21.6343	155.644	6.86275	102
CUFF.1852.1	3272	scaffold7911_33515_40700.2:1-1237	122	241	21.7076	1	1	0	52.4067	1.68067	119
CUFF.1854.1	3274	scaffold79272_2090_5255.1:1-226	24	193	30.5704	1	1	0	61.1409	2.36686	169
CUFF.1857.1	3278	scaffold7992_61047_73524.2:1-1263	829	929	51.664	1	1	0	103.328	4	100
CUFF.1859.1	3280	scaffold7998_86953_101715.0:1-5359	840	1100	71.133	1	1	33.5369	108.729	5.50736	260
CUFF.1861.1	3282	scaffold7998_86953_101715.0:1-5359	3079	3204	41.3312	1	1	0	82.6624	3.2	125
CUFF.1864.1	3286	scaffold7998_86953_101715.0:1-5359	3790	3961	22.6597	1	1	0	48.8248	1.75439	171
CUFF.1866.1	3288	scaffold7998_86953_101715.0:1-5359	4329	4429	51.664	1	1	0	103.328	4	100
CUFF.1868.1	3290	scaffold7998_86953_101715.0:1-5359	4486	4620	48.1941	1	1	5.08798	91.3001	3.73134	134
CUFF.1870.1	3292	scaffold7998_86953_101715.0:1-5359	4685	4785	25.832	1	1	0	62.364	2	100
CUFF.1872.1	3294	scaffold7998_86953_101715.1:1-2636	17	118	25.5763	1	1	0	61.7465	1.9802	101
CUFF.1874.1	3296	scaffold7998_86953_101715.1:1-2636	1141	1510	17.5014	1	1	1.84767	33.1551	1.35501	369
CUFF.1876.1	3298	scaffold7998_86953_101715.1:1-2636	1714	1848	19.2776	1	1	0	46.5403	1.49254	134
CUFF.1878.1	3300	scaffold7998_86953_101715.1:1-2636	2443	2543	25.832	1	1	0	62.364	2	100
CUFF.1881.1	3304	scaffold7998_86953_101715.4:1-4570	622	722	25.832	1	1	0	62.364	2	100
CUFF.1884.1	3308	scaffold80057_10929_17677.2:1-1775	33	186	50.651	1	1	9.29463	92.0074	3.92157	153
CUFF.1886.1	3310	scaffold80057_10929_17677.2:1-1775	486	586	25.832	1	1	0	62.364	2	100
CUFF.1888.1	3312	scaffold80057_10929_17677.2:1-1775	699	799	38.748	1	1	0	83.4904	3	100
CUFF.1891.1	3316	scaffold80057_10929_17677.2:1-1775	1093	1334	26.7967	1	1	2.829	50.7644	2.07469	241
CUFF.1893.1	3318	scaffold80057_10929_17677.2:1-1775	1396	1496	25.832	1	1	0	62.364	2	100
CUFF.1895.1	3320	scaffold80057_10929_17677.6:101-655	78	180	88.6393	1	1	21.6343	155.644	6.86275	102
CUFF.1897.1	3322	scaffold80057_10929_17677.6:101-655	392	516	20.8323	1	1	0	50.2935	1.6129	124
CUFF.1899.1	3324	scaffold812_14592_42290.20:1-3890	944	1050	24.3698	1	1	0	58.834	1.88679	106
CUFF.1903.1	3330	scaffold8383_1_5713.0:1-2216	670	770	25.832	1	1	0	62.364	2	100
CUFF.1905.1	3332	scaffold8383_1_5713.1:1-865	33	227	53.2619	1	1	15.6	90.9237	4.12371	194
CUFF.1907.1	3334	scaffold8383_1_5713.4:1-1239	562	662	25.832	1	1	0	62.364	2	100
CUFF.1910.1	3338	scaffold84044_1856_20814.2:1-351	110	210	38.748	1	1	0	83.4904	3	100
CUFF.1916.1	3348	scaffold85764_1_2004.1:1-222	1	101	25.832	1	1	0	62.364	2	100
CUFF.1918.1	3350	scaffold85939_5758_6448.1:1-393	23	283	69.5477	1	1	32.3729	106.723	5.38462	260
CUFF.1920.1	3352	scaffold86359_192_4015.0:1-507	343	443	25.832	1	1	0	62.364	2	100
CUFF.1922.1	3354	scaffold86359_192_4015.6:1-166	33	157	83.3291	1	1	24.4065	142.252	6.45161	124
CUFF.1925.1	3358	scaffold86948_6807_11774.0:1-1375	775	1029	45.7654	1	1	15.2551	76.2756	3.54331	254
CUFF.1927.1	3360	scaffold86948_6807_11774.0:1-1375	1187	1287	25.832	1	1	0	62.364	2	100
CUFF.1929.1	3362	scaffold86948_6807_11774.3:1-448	313	413	38.748	1	1	0	83.4904	3	100
CUFF.1931.1	3364	scaffold86948_6807_11774.4:1-983	64	688	83.7795	1	1	35.4094	132.15	6.48649	185
CUFF.1933.1	3366	scaffold8837_1_49340.0:1-623	51	185	38.5552	1	1	0	77.1105	2.98507	134
CUFF.1935.1	3368	scaffold8837_1_49340.0:1-623	351	451	25.832	1	1	0	62.364	2	100
CUFF.1937.1	3370	scaffold8837_1_49340.16:1-563	203	429	11.4301	1	1	0	27.5947	0.884956	226
CUFF.1939.1	3372	scaffold8837_1_49340.17:1-818	88	188	25.832	1	1	0	62.364	2	100
CUFF.1941.1	3374	scaffold8837_1_49340.17:1-818	308	457	34.6738	1	1	0	69.3477	2.68456	149
CUFF.1943.1	3376	scaffold8837_1_49340.17:1-818	571	708	56.5665	1	1	10.3801	102.753	4.37956	137
CUFF.1945.1	3378	scaffold8837_1_49340.27:1-423	134	382	46.8726	1	1	15.6242	78.121	3.62903	248
CUFF.1947.1	3380	scaffold8837_1_49340.28:1-1489	152	296	35.8778	1	1	0	71.7556	2.77778	144
CUFF.1949.1	3382	scaffold8837_1_49340.28:1-1489	453	553	25.832	1	1	0	62.364	2	100
CUFF.1951.1	3384	scaffold8837_1_49340.28:1-1489	616	891	89.2379	1	1	48.2927	130.183	6.90909	275
CUFF.1953.1	3386	scaffold8837_1_49340.28:1-1489	1025	1147	21.1738	1	1	0	51.118	1.63934	122
CUFF.1955.1	3388	scaffold8837_1_49340.28:1-1489	1233	1414	57.0873	1	1	16.7205	97.4542	4.41989	181
CUFF.1957.1	3390	scaffold8837_1_49340.30:1-144	40	140	38.748	1	1	0	83.4904	3	100
CUFF.1960.1	3394	scaffold8837_1_49340.34:1-174	35	135	25.832	1	1	0	62.364	2	100
CUFF.1962.1	3396	scaffold8837_1_49340.39:1-365	8	357	499.616	1	1	413.616	585.617	38.6819	349
CUFF.1964.1	3398	scaffold8837_1_49340.3:1-497	9	109	64.58	1	1	6.8179	122.342	5	100
CUFF.1966.1	3400	scaffold8837_1_49340.3:1-497	338	438	25.832	1	1	0	62.364	2	100
CUFF.1968.1	3402	scaffold8837_1_49340.40:1-270	2	193	142.008	1	1	80.0309	203.986	10.9948	191
CUFF.1970.1	3404	scaffold8837_1_49340.45:1-220	5	105	51.664	1	1	0	103.328	4	100
CUFF.1972.1	3406	scaffold8837_1_49340.47:1-899	13	558	59.2477	1	1	35.5486	82.9468	4.58716	545
CUFF.1974.1	3408	scaffold8837_1_49340.47:1-899	628	890	118.315	1	1	70.0128	166.616	9.16031	262
CUFF.1976.1	3410	scaffold8837_1_49340.50:1-949	59	407	74.2299	1	1	41.0333	107.427	5.74713	348
CUFF.1979.1	3414	scaffold8837_1_49340.51:1-588	361	586	22.9618	1	1	3.55271e-15	45.9236	1.77778	225
CUFF.1982.1	3418	scaffold8837_1_49340.55:492-1387	776	876	25.832	1	1	0	62.364	2	100
CUFF.1984.1	3420	scaffold8837_1_49340.58:1-3416	593	719	61.5048	1	1	11.2863	111.723	4.7619	126
CUFF.1986.1	3422	scaffold8837_1_49340.58:1-3416	1413	1513	25.832	1	1	0	62.364	2	100
CUFF.1989.1	3426	scaffold8837_1_49340.58:1-3416	1814	1979	31.3115	1	1	0	62.6231	2.42424	165
CUFF.1992.1	3430	scaffold8837_1_49340.58:1-3416	2594	2783	20.5016	1	1	0	44.1748	1.5873	189
CUFF.1994.1	3432	scaffold8837_1_49340.58:1-3416	3223	3359	85.4736	1	1	28.4912	142.456	6.61765	136
CUFF.1997.1	3436	scaffold8837_1_49340.5:1-739	375	592	53.5687	1	1	17.8562	89.2812	4.14747	217
CUFF.1999.1	3438	scaffold8837_1_49340.61:1-488	68	168	25.832	1	1	0	62.364	2	100
CUFF.2001.1	3440	scaffold8837_1_49340.62:1-926	9	109	25.832	1	1	0	62.364	2	100
CUFF.2003.1	3442	scaffold8837_1_49340.62:1-926	537	783	21.0016	1	1	3.55271e-15	42.0033	1.62602	246
CUFF.2006.1	3446	scaffold8837_1_49340.67:1-1726	907	1007	25.832	1	1	0	62.364	2	100
CUFF.2011.1	3454	scaffold8973_1_1919.0:1-578	216	437	52.5991	1	1	17.533	87.6652	4.0724	221
CUFF.2013.1	3456	scaffold90359_3114_5859.0:1-171	65	165	38.748	1	1	0	83.4904	3	100
CUFF.2015.1	3458	scaffold90359_3114_5859.1:1-1000	637	737	25.832	1	1	0	62.364	2	100
CUFF.2017.1	3460	scaffold90587_7320_8798.2:1-227	77	179	50.651	1	1	0	101.302	3.92157	102
CUFF.2020.1	3464	scaffold93479_1_762.1:1-676	115	334	41.284	1	1	10.0762	72.4918	3.19635	219
CUFF.2023.1	3468	scaffold9389_1_14211.1:1-1804	822	922	38.748	1	1	0	83.4904	3	100
CUFF.2025.1	3470	scaffold93974_19185_22837.0:1-536	111	315	12.6628	1	1	0	30.5706	0.980392	204
CUFF.2027.1	3472	scaffold93974_19185_22837.0:1-536	374	527	33.7673	1	1	0	67.5347	2.61438	153
CUFF.2029.1	3474	scaffold93974_19185_22837.5:1-130	16	116	25.832	1	1	0	62.364	2	100
CUFF.2032.1	3478	scaffold9401_1_17234.10:847-3017	424	524	25.832	1	1	0	62.364	2	100
CUFF.2034.1	3480	scaffold9401_1_17234.10:847-3017	1864	2105	64.2993	1	1	27.1724	101.426	4.97827	241
CUFF.2037.1	3484	scaffold9401_1_17234.6:1-2349	46	222	36.6932	1	1	3.8738	69.5126	2.84091	176
CUFF.2039.1	3486	scaffold9401_1_17234.6:1-2349	317	905	72.4878	1	1	47.2508	97.7248	5.61224	588
CUFF.2042.1	3490	scaffold94086_8990_15425.0:1-648	253	353	25.832	1	1	0	62.364	2	100
CUFF.2044.1	3492	scaffold94687_1_4881.3:1-1491	742	842	38.748	1	1	0	83.4904	3	100
CUFF.2047.1	3496	scaffold95555_688_14088.1:1-7153	3089	3189	25.832	1	1	0	62.364	2	100
CUFF.2049.1	3498	scaffold95555_688_14088.1:1-7153	3647	3747	25.832	1	1	0	62.364	2	100
CUFF.2051.1	3500	scaffold95555_688_14088.1:1-7153	4211	4311	25.832	1	1	0	62.364	2	100
CUFF.2053.1	3502	scaffold95555_688_14088.1:1-7153	5949	6049	38.748	1	1	0	83.4904	3	100
CUFF.2056.1	3506	scaffold96164_1_1414.0:320-959	15	578	45.8828	1	1	25.3634	66.4022	3.5524	563
CUFF.2058.1	3508	scaffold96164_1_1414.2:1-275	26	269	37.2066	1	1	9.08106	65.3322	2.88066	243
CUFF.2060.1	3510	scaffold96676_1_2372.3:1-273	139	259	64.58	1	1	11.8507	117.309	5	120
CUFF.2062.1	3512	scaffold97342_1_239.0:1-181	3	110	72.4262	1	1	13.2905	131.562	5.60748	107
CUFF.2066.1	3518	scaffold98186_1_2698.0:1-778	63	664	73.0689	1	1	48.0065	98.1314	5.65724	601
CUFF.2070.1	3524	scaffold99227_3475_7810.0:1-687	362	462	25.832	1	1	0	62.364	2	100
CUFF.2072.1	3526	scaffold99681_1_1107.2:197-406	4	104	25.832	1	1	0	62.364	2	100
