# Supplementary material for: Revealing the missing expressed genes beyond the human reference genome by RNA-Seq
Source: BMC Genomics. 2011 Dec 2;12:590. doi: 10.1186/1471-2164-12-590 (PMC3288009; doi:10.1186/1471-2164-12-590)
Supplement: Additional file 4 — Predicted transcripts in African (NA18507) novel sequences using cell line RNA-Seq reads. [file 1471-2164-12-590-S4.XLS]

## Sheet: Supplementary File S6
trans_id	bundle_id	chr	left	right	FPKM	FMI	frac	FPKM_conf_lo	FPKM_conf_hi	coverage	length
CUFF.2.1	1561	C115048651_1_112.0:1-110	0	100	86.6249	1	1	0	186.651	3	100
CUFF.8.1	1571	C116073003_1_135.0:1-133	1	127	114.583	1	1	12.0969	217.07	3.96825	126
CUFF.10.1	1573	C116100061_1_135.0:1-133	0	133	1085.53	1	1	778.492	1392.56	37.594	133
CUFF.14.1	1579	C116386933_1_144.0:1-119	9	112	56.0679	1	1	0	135.36	1.94175	103
CUFF.17.1	1583	C116825164_1_158.0:1-156	23	156	43.421	1	1	0	104.828	1.50376	133
CUFF.19.1	1585	C117025114_1_166.0:1-164	27	135	80.2082	1	1	0	172.825	2.77778	108
CUFF.21.1	1587	C117050442_1_167.0:33-165	18	118	57.7499	1	1	0	139.421	2	100
CUFF.25.1	1593	C117547099_1_188.0:1-186	62	175	102.212	1	1	0	204.425	3.53982	113
CUFF.27.1	1595	C117562957_1_188.0:1-186	50	150	57.7499	1	1	0	139.421	2	100
CUFF.29.1	1597	C117582962_1_189.0:1-187	16	166	38.5	1	1	0	92.9471	1.33333	150
CUFF.31.1	1599	C117612678_1_191.0:1-189	20	167	58.9285	1	1	0	126.973	2.04082	147
CUFF.33.1	1601	C117710824_1_196.0:1-194	24	180	92.548	1	1	9.77055	175.325	3.20513	156
CUFF.35.1	1603	C117723218_1_196.0:1-194	32	180	97.5506	1	1	10.2987	184.802	3.37838	148
CUFF.37.1	1605	C117793111_1_200.0:1-169	57	157	57.7499	1	1	0	139.421	2	100
CUFF.39.1	1607	C118110078_1_220.0:1-218	116	216	57.7499	1	1	0	139.421	2	100
CUFF.41.1	1609	C118183470_1_225.0:1-223	4	197	74.8056	1	1	7.89744	141.714	2.59067	193
CUFF.43.1	1611	C118258688_1_230.0:1-228	1	221	170.625	1	1	75.9792	265.27	5.90909	220
CUFF.46.1	1615	C118293406_1_233.0:1-231	39	185	79.1095	1	1	1.42109e-14	158.219	2.73973	146
CUFF.48.1	1617	C118353163_1_238.0:1-236	20	236	922.395	1	1	700.308	1144.48	31.9444	216
CUFF.50.1	1619	C118419446_1_243.0:1-241	58	225	259.356	1	1	125.425	393.287	8.98204	167
CUFF.53.1	1623	C118503482_44_250.0:1-205	7	163	37.0192	1	1	0	89.3722	1.28205	156
CUFF.56.1	1627	C118562024_1_255.0:1-176	20	143	117.378	1	1	12.3919	222.364	4.06504	123
CUFF.58.1	1629	C118594650_1_258.0:1-256	6	225	210.959	1	1	105.479	316.438	7.30594	219
CUFF.61.1	1633	C118676414_1_265.0:1-263	1	263	6799.94	1	1	6252.43	7347.46	235.496	262
CUFF.64.1	1637	C118805670_1_278.0:1-276	22	216	163.724	1	1	64.9947	262.453	5.6701	194
CUFF.67.1	1641	C119310638_1_335.0:1-333	63	332	161.013	1	1	77.8662	244.16	5.57621	269
CUFF.69.1	1643	C119387852_1_345.0:1-343	5	167	89.1203	1	1	9.40868	168.832	3.08642	162
CUFF.71.1	1645	C119471130_1_357.0:1-355	6	355	314.398	1	1	212.394	416.402	10.8883	349
CUFF.75.1	1651	C119582424_1_373.0:1-371	37	137	57.7499	1	1	0	139.421	2	100
CUFF.77.1	1653	C119715461_1_393.0:1-391	246	346	57.7499	1	1	0	139.421	2	100
CUFF.82.1	1661	C119953443_1_433.0:1-431	29	418	66.8058	1	1	22.2686	111.343	2.31362	389
CUFF.84.1	1663	C119976159_1_437.0:1-384	128	370	35.7954	1	1	0	77.1284	1.23967	242
CUFF.86.1	1665	C119980241_1_438.0:1-436	20	355	103.433	1	1	43.7158	163.15	3.58209	335
CUFF.88.1	1667	C120001991_1_442.0:1-440	153	315	124.768	1	1	30.4524	219.084	4.32099	162
CUFF.90.1	1669	C120071439_1_455.0:1-113	4	110	217.924	1	1	63.8285	372.02	7.54717	106
CUFF.92.1	1671	C120117368_1_463.0:1-461	6	430	156.633	1	1	91.3126	221.954	5.42453	424
CUFF.94.1	1673	C120239649_1_488.0:1-486	336	455	72.794	1	1	0	156.849	2.52101	119
CUFF.96.1	1675	C120264687_1_493.0:1-491	157	259	56.6176	1	1	0	136.687	1.96078	102
CUFF.98.1	1677	C120365323_1_515.0:49-513	167	459	59.3321	1	1	10.8876	107.777	2.05479	292
CUFF.104.1	1687	C120541301_1_556.0:1-554	72	554	293.542	1	1	209.673	377.411	10.166	482
CUFF.106.1	1689	C120599651_1_571.0:1-569	239	339	57.7499	1	1	0	139.421	2	100
CUFF.108.1	1691	C120697553_1_596.0:1-594	100	512	119.144	1	1	61.3508	176.938	4.12621	412
CUFF.110.1	1693	C120742645_1_609.0:1-498	218	318	57.7499	1	1	0	139.421	2	100
CUFF.115.1	1701	C120858480_1_642.0:1-640	246	370	69.8588	1	1	0	150.525	2.41935	124
CUFF.117.1	1703	C120868196_1_645.0:1-643	83	567	226.704	1	1	153.152	300.257	7.85124	484
CUFF.119.1	1705	C120951146_449_670.0:1-198	40	140	115.5	1	1	0	231	4	100
CUFF.121.1	1707	C121284658_1_790.0:1-788	406	506	57.7499	1	1	0	139.421	2	100
CUFF.124.1	1711	C122209545_1_1413.0:1-1411	91	701	94.672	1	1	52.3334	137.011	3.27869	610
CUFF.126.1	1713	C122209545_1_1413.0:1-1411	797	920	46.9512	1	1	0	113.35	1.62602	123
CUFF.129.1	1717	C122209545_1_1413.0:1-1411	1170	1404	111.058	1	1	37.0192	185.096	3.84615	234
CUFF.131.1	1719	scaffold10067_38298_47982.1:1-1052	910	1049	83.0934	1	1	0	166.187	2.8777	139
CUFF.134.1	1723	scaffold101076_1_413.1:1-262	55	155	57.7499	1	1	0	139.421	2	100
CUFF.136.1	1725	scaffold10156_1_21906.6:1-4904	4487	4611	121.221	1	1	14.961	227.48	4.19812	124
CUFF.138.1	1727	scaffold10156_21942_39715.8:1-3159	1066	1203	42.1532	1	1	0	101.767	1.45985	137
CUFF.144.1	1737	scaffold102650_1_4790.1:1-786	541	776	24.5744	1	1	0	59.328	0.851064	235
CUFF.150.1	1747	scaffold10477_2629_12477.8:1-761	390	624	24.6795	1	1	0	59.5815	0.854701	234
CUFF.152.1	1749	scaffold104825_1_3441.0:41-3291	69	187	48.9406	1	1	0	118.153	1.69492	118
CUFF.154.1	1751	scaffold104825_1_3441.0:41-3291	399	533	64.6455	1	1	0	139.292	2.23881	134
CUFF.156.1	1753	scaffold104825_1_3441.0:41-3291	874	1493	172.597	1	1	115.847	229.346	5.97738	619
CUFF.158.1	1755	scaffold104825_1_3441.0:41-3291	1715	2429	117.279	1	1	73.7229	160.836	4.06162	714
CUFF.162.1	1761	scaffold10880_39127_46138.0:1-955	165	605	65.6249	1	1	24.1201	107.13	2.27273	440
CUFF.164.1	1763	scaffold10880_39127_46138.0:1-955	845	945	57.7499	1	1	0	139.421	2	100
CUFF.168.1	1769	scaffold10887_14164_18263.5:1-1095	260	360	115.5	1	1	0	231	4	100
CUFF.172.1	1775	scaffold109204_8332_14012.6:1-913	60	163	56.0679	1	1	0	135.36	1.94175	103
CUFF.174.1	1777	scaffold1092_1_7089.0:1-209	25	206	590.262	1	1	396.185	784.339	20.442	181
CUFF.176.1	1779	scaffold1092_1_7089.1:1-1205	101	225	46.5725	1	1	0	112.436	1.6129	124
CUFF.178.1	1781	scaffold1092_1_7089.1:1-1205	276	376	57.7499	1	1	0	139.421	2	100
CUFF.180.1	1783	scaffold1092_1_7089.1:1-1205	518	824	28.3088	1	1	0	60.997	0.980392	306
CUFF.182.1	1785	scaffold1092_1_7089.2:1-1415	3	177	99.5689	1	1	18.2712	180.866	3.44828	174
CUFF.184.1	1787	scaffold1092_1_7089.2:1-1415	297	730	80.023	1	1	33.8217	126.224	2.77136	433
CUFF.186.1	1789	scaffold1092_1_7089.2:1-1415	1131	1377	117.378	1	1	43.1416	191.614	4.06504	246
CUFF.190.1	1795	scaffold11000_17493_42365.2:105-2027	1087	1383	1219.36	1	1	1001.23	1437.49	42.2289	296
CUFF.192.1	1797	scaffold110587_9575_24351.0:1-8764	5152	5312	108.281	1	1	19.87	196.692	3.75	160
CUFF.196.1	1803	scaffold111561_7129_8747.1:1-276	68	276	249.88	1	1	132.085	367.674	8.65385	208
CUFF.199.1	1807	scaffold112293_1_5715.1:1-497	54	281	38.1608	1	1	0	82.225	1.32159	227
CUFF.203.1	1813	scaffold112293_1_5715.8:1-747	360	527	121.033	1	1	29.5406	212.525	4.19162	167
CUFF.205.1	1815	scaffold112870_1_1731.0:1-603	288	455	34.5808	1	1	0	83.4854	1.1976	167
CUFF.207.1	1817	scaffold11377_484_3076.6:1-846	716	823	53.9719	1	1	0	130.3	1.86916	107
CUFF.209.1	1819	scaffold114100_4734_6725.2:1-585	203	308	82.4999	1	1	0	177.763	2.85714	105
CUFF.215.1	1829	scaffold11536_8124_57784.21:1-2378	345	445	57.7499	1	1	0	139.421	2	100
CUFF.218.1	1833	scaffold11536_8124_57784.21:1-2378	1282	1427	59.7413	1	1	0	128.725	2.06897	145
CUFF.220.1	1835	scaffold11536_8124_57784.25:1-401	157	257	86.6249	1	1	0	186.651	3	100
CUFF.222.1	1837	scaffold11536_8124_57784.26:1-291	39	139	115.5	1	1	0	231	4	100
CUFF.224.1	1839	scaffold11536_8124_57784.34:368-1796	42	198	74.0384	1	1	0	148.077	2.5641	156
CUFF.227.1	1843	scaffold11536_8124_57784.35:1-870	135	473	25.6287	1	1	0	55.2221	0.887574	338
CUFF.233.1	1853	scaffold11536_8124_57784.4:1-390	204	304	57.7499	1	1	0	139.421	2	100
CUFF.235.1	1855	scaffold11536_8124_57784.61:1-1957	233	338	54.9999	1	1	0	132.782	1.90476	105
CUFF.237.1	1857	scaffold11536_8124_57784.61:1-1957	726	972	58.689	1	1	6.19596	111.182	2.03252	246
CUFF.239.1	1859	scaffold11536_8124_57784.61:1-1957	1102	1293	30.2356	1	1	0	72.9951	1.04712	191
CUFF.246.1	1871	scaffold11643_15221_18151.0:1-658	229	451	26.0135	1	1	0	62.8021	0.900901	222
CUFF.249.1	1875	scaffold117617_1_4171.2:1-210	94	194	57.7499	1	1	0	139.421	2	100
CUFF.251.1	1877	scaffold117617_1_4171.4:1-440	94	424	43.75	1	1	4.61881	82.8811	1.51515	330
CUFF.253.1	1879	scaffold117672_1_6268.1:1-1461	229	329	57.7499	1	1	0	139.421	2	100
CUFF.255.1	1881	scaffold117672_1_6268.1:1-1461	853	953	57.7499	1	1	0	139.421	2	100
CUFF.257.1	1883	scaffold117672_1_6268.1:1-1461	1210	1433	38.8452	1	1	0	83.6999	1.34529	223
CUFF.259.1	1885	scaffold117672_1_6268.2:1-1240	0	241	47.9253	1	1	1.42109e-14	95.8505	1.65975	241
CUFF.263.1	1891	scaffold117836_1_5961.3:1-2811	2342	2442	57.7499	1	1	0	139.421	2	100
CUFF.265.1	1893	scaffold11837_37331_44564.0:571-3948	2355	2455	86.6249	1	1	0	186.651	3	100
CUFF.267.1	1895	scaffold11837_37331_44564.0:571-3948	2953	3299	50.0722	1	1	9.18842	90.956	1.7341	346
CUFF.269.1	1897	scaffold11918_67000_68339.2:1-434	4	348	67.0487	0.627131	0.163231	15.1908	118.907	2.32203	140
CUFF.269.2	1897	scaffold11918_67000_68339.2:1-434	7	348	106.913	1	0.342965	3.74273	210.084	3.70263	101
CUFF.269.3	1897	scaffold11918_67000_68339.2:1-434	9	247	86.6249	0.810235	0.248179	3.36514	169.885	3	100
CUFF.269.4	1897	scaffold11918_67000_68339.2:1-434	21	256	34.469	0.322402	0.152427	0	100.876	1.19373	101
CUFF.269.5	1897	scaffold11918_67000_68339.2:1-434	27	233	28.8064	0.269437	0.0931974	0	73.6518	0.997626	100
CUFF.273.1	1901	scaffold12016_1_35937.12:1-661	14	258	165.676	1	1	77.1185	254.234	5.7377	244
CUFF.275.1	1903	scaffold12016_1_35937.12:1-661	376	645	32.2026	1	1	0	69.3869	1.11524	269
CUFF.277.1	1905	scaffold12016_1_35937.13:1-2011	7	281	52.6915	1	1	5.56279	99.8203	1.82482	274
CUFF.281.1	1911	scaffold12016_1_35937.14:1-2108	1786	1928	40.669	1	1	0	98.1836	1.40845	142
CUFF.283.1	1913	scaffold12016_1_35937.15:1-1539	1257	1357	115.5	1	1	0	231	4	100
CUFF.285.1	1915	scaffold12016_1_35937.18:1-2544	244	344	57.7499	1	1	0	139.421	2	100
CUFF.287.1	1917	scaffold12016_1_35937.18:1-2544	498	598	57.7499	1	1	0	139.421	2	100
CUFF.290.1	1921	scaffold12016_1_35937.20:1-437	243	344	85.7672	1	1	0	184.803	2.9703	101
CUFF.294.1	1927	scaffold12016_1_35937.22:1-3484	2536	2639	112.136	1	1	0	224.272	3.8835	103
CUFF.297.1	1931	scaffold12016_1_35937.25:1-3140	42	176	86.1939	1	1	0	172.388	2.98507	134
CUFF.300.1	1935	scaffold12016_1_35937.25:1-3140	871	971	57.7499	1	1	0	139.421	2	100
CUFF.303.1	1939	scaffold12016_1_35937.25:1-3140	1753	1853	57.7499	1	1	0	139.421	2	100
CUFF.305.1	1941	scaffold12016_1_35937.25:1-3140	2003	2206	227.586	1	1	113.793	341.379	7.88177	203
CUFF.307.1	1943	scaffold12016_1_35937.25:1-3140	2377	2477	57.7499	1	1	0	139.421	2	100
CUFF.309.1	1945	scaffold12016_1_35937.25:1-3140	2605	2904	48.2859	1	1	5.09768	91.4741	1.67224	299
CUFF.311.1	1947	scaffold12016_1_35937.25:1-3140	2968	3068	57.7499	1	1	0	139.421	2	100
CUFF.313.1	1949	scaffold12016_1_35937.2:1-2745	692	809	505.9	1	1	282.424	729.375	17.5204	117
CUFF.315.1	1951	scaffold12016_1_35937.2:1-2745	1481	1581	57.7499	1	1	0	139.421	2	100
CUFF.317.1	1953	scaffold120768_1_265.0:1-122	1	101	57.7499	1	1	0	139.421	2	100
CUFF.319.1	1955	scaffold1209_89987_93007.2:1-292	99	199	57.7499	1	1	0	139.421	2	100
CUFF.326.1	1967	scaffold126185_9189_12608.0:1-363	5	335	603.749	1	1	458.384	749.115	20.9091	330
CUFF.329.1	1971	scaffold12656_67523_83740.12:1-881	90	657	229.166	1	1	160.842	297.491	7.93651	567
CUFF.331.1	1973	scaffold12656_67523_83740.13:1-261	3	156	94.3626	1	1	9.96213	178.763	3.26797	153
CUFF.335.1	1979	scaffold12656_67523_83740.23:1-2291	537	649	51.5624	1	1	0	124.483	1.78571	112
CUFF.340.1	1987	scaffold12656_67523_83740.6:1-382	61	264	28.4482	1	1	0	68.6801	0.985222	203
CUFF.342.1	1989	scaffold127130_1_1563.1:1-689	319	654	34.4776	1	1	0	68.9551	1.19403	335
CUFF.345.1	1993	scaffold127130_1_1563.2:1-607	476	592	124.461	1	1	13.1397	235.782	4.31034	116
CUFF.347.1	1995	scaffold1271_64900_73111.3:1-744	147	414	44.652	1	1	0	96.2117	1.54639	194
CUFF.351.1	2001	scaffold1271_73158_80342.9:338-2689	2101	2285	62.7717	1	1	7.10543e-15	125.543	2.17391	184
CUFF.355.1	2007	scaffold1271_80371_95108.2:1-2888	1445	1932	47.4332	1	1	13.8929	80.9736	1.64271	487
CUFF.361.1	2017	scaffold130874_1_203.0:1-201	0	140	577.499	1	1	359.225	795.774	20	140
CUFF.364.1	2021	scaffold133129_6375_8491.0:1-519	138	384	58.689	1	1	6.19596	111.182	2.03252	246
CUFF.366.1	2023	scaffold13452_81870_83639.0:296-432	21	123	56.6176	1	1	0	136.687	1.96078	102
CUFF.369.1	2027	scaffold13452_81870_83639.2:1-259	60	197	42.1532	1	1	0	101.767	1.45985	137
CUFF.373.1	2033	scaffold135105_1_342.0:1-163	24	160	148.621	1	1	36.2741	260.968	5.14706	136
CUFF.375.1	2035	scaffold135176_1_305.0:1-136	5	136	595.133	1	1	366.066	824.2	20.6107	131
CUFF.379.1	2041	scaffold13763_18068_29092.0:1-3795	2563	2663	57.7499	1	1	0	139.421	2	100
CUFF.382.1	2045	scaffold13763_18068_29092.2:1-4854	1200	1353	75.4901	1	1	0	150.98	2.61438	153
CUFF.384.1	2047	scaffold13763_18068_29092.2:1-4854	1741	1901	36.0937	1	1	0	87.1379	1.25	160
CUFF.389.1	2055	scaffold13763_9340_18034.1:1-4949	1753	1853	115.5	1	1	0	231	4	100
CUFF.393.1	2061	scaffold13763_9340_18034.1:1-4949	3566	3666	57.7499	1	1	0	139.421	2	100
CUFF.395.1	2063	scaffold13763_9340_18034.1:1-4949	3755	3871	149.353	1	1	27.4068	271.3	5.17241	116
CUFF.401.1	2073	scaffold138740_1_2197.0:38-141	2	102	115.5	1	1	0	231	4	100
CUFF.403.1	2075	scaffold139271_1_2870.2:1-130	5	117	51.5624	1	1	0	124.483	1.78571	112
CUFF.405.1	2077	scaffold139271_1_2870.3:1-372	20	283	76.8535	1	1	18.7577	134.949	2.6616	263
CUFF.409.1	2083	scaffold14069_1381_7873.0:1-867	191	331	41.25	1	1	0	99.5862	1.42857	140
CUFF.414.1	2091	scaffold14106_1_70767.0:204-3146	2138	2454	63.9635	1	1	15.6116	112.315	2.21519	316
CUFF.416.1	2093	scaffold14106_1_70767.13:1-3404	2374	2640	209.047	1	1	113.773	304.32	7.23971	266
CUFF.421.1	2101	scaffold143151_1_5291.2:1-1061	895	1043	58.5303	1	1	0	126.115	2.02703	148
CUFF.424.1	2105	scaffold1437_15818_16435.0:94-596	132	477	66.9564	1	1	19.6111	114.302	2.31884	345
CUFF.426.1	2107	scaffold144877_1_1674.0:1-345	157	274	49.3589	1	1	0	119.163	1.7094	117
CUFF.430.1	2113	scaffold146660_1_1478.0:45-392	15	185	84.9264	1	1	8.96592	160.887	2.94118	170
CUFF.436.1	2123	scaffold1486_23693_27566.1:1-2840	2525	2644	72.794	1	1	0	156.849	2.52101	119
CUFF.438.1	2125	scaffold14873_5745_34872.0:73-2822	879	979	57.7499	1	1	0	139.421	2	100
CUFF.445.1	2137	scaffold14873_5745_34872.44:1-423	155	255	57.7499	1	1	0	139.421	2	100
CUFF.449.1	2143	scaffold149588_1_312.0:1-143	6	125	97.0587	1	1	1.42109e-14	194.117	3.36134	119
CUFF.451.1	2145	scaffold15022_69912_70926.0:1-947	430	530	57.7499	1	1	0	139.421	2	100
CUFF.454.1	2149	scaffold150595_19763_21418.0:1-538	216	350	86.1939	1	1	0	172.388	2.98507	134
CUFF.457.1	2153	scaffold152519_4459_10295.1:1-291	153	253	57.7499	1	1	0	139.421	2	100
CUFF.460.1	2157	scaffold152519_4459_10295.3:1-527	161	261	57.7499	1	1	0	139.421	2	100
CUFF.464.1	2163	scaffold15497_96057_140057.9:1-11467	9566	9684	195.704	1	1	57.2999	334.109	6.77765	118
CUFF.466.1	2165	scaffold15497_96057_140057.9:1-11467	10267	10440	66.7629	1	1	0	133.526	2.31214	173
CUFF.468.1	2167	scaffold155052_228_564.0:117-229	0	100	57.7499	1	1	0	139.421	2	100
CUFF.470.1	2169	scaffold155088_1_283.0:1-186	23	175	56.9901	1	1	0	122.797	1.97368	152
CUFF.472.1	2171	scaffold155190_3426_5313.0:1-1100	388	652	54.6874	1	1	5.77351	103.601	1.89394	264
CUFF.475.1	2175	scaffold155547_1_1186.2:1-835	594	708	75.9868	1	1	0	163.729	2.63158	114
CUFF.478.1	2179	scaffold156408_1_7519.2:1-1930	954	1054	57.7499	1	1	0	139.421	2	100
CUFF.480.1	2181	scaffold158836_47_266.0:1-218	45	145	57.7499	1	1	0	139.421	2	100
CUFF.482.1	2183	scaffold159064_1_450.0:1-288	37	278	59.9066	1	1	6.32451	113.489	2.07469	241
CUFF.486.1	2189	scaffold16024_19393_22779.0:1-790	324	469	39.8275	1	1	0	96.1522	1.37931	145
CUFF.488.1	2191	scaffold16024_19393_22779.0:1-790	599	785	93.1451	1	1	17.0924	169.198	3.22581	186
CUFF.493.1	2199	scaffold16092_1_28269.35:1-2318	1430	1619	30.5555	1	1	0	73.7676	1.0582	189
CUFF.497.1	2205	scaffold16092_1_28269.36:1-929	148	364	40.1041	1	1	0	86.4124	1.38889	216
CUFF.499.1	2207	scaffold16092_1_28269.38:1-1496	291	391	57.7499	1	1	0	139.421	2	100
CUFF.506.1	2219	scaffold16112_72023_74540.1:190-605	15	161	39.5548	1	1	0	95.4936	1.36986	146
CUFF.508.1	2221	scaffold16112_72023_74540.1:190-605	293	393	57.7499	1	1	0	139.421	2	100
CUFF.512.1	2227	scaffold166323_1_644.0:1-642	229	329	57.7499	1	1	0	139.421	2	100
CUFF.515.1	2231	scaffold167284_1_338.0:93-336	9	241	37.3383	1	1	0	80.4529	1.2931	232
CUFF.518.1	2235	scaffold16971_16538_18823.0:1-408	147	247	57.7499	1	1	0	139.421	2	100
CUFF.520.1	2237	scaffold1697_16752_18426.0:1-627	88	601	84.4297	1	1	40.8304	128.029	2.92398	513
CUFF.522.1	2239	scaffold1697_16752_18426.2:1-568	52	311	66.8918	1	1	12.2749	121.509	2.3166	259
CUFF.524.1	2241	scaffold17244_42932_45614.0:1-295	78	224	98.8869	1	1	10.4398	187.334	3.42466	146
CUFF.529.1	2249	scaffold17244_42932_45614.4:1-798	356	456	57.7499	1	1	0	139.421	2	100
CUFF.532.1	2253	scaffold17346_1_218.0:28-216	46	152	54.4811	1	1	0	131.529	1.88679	106
CUFF.534.1	2255	scaffold17382_53402_59432.1:1-2534	1678	1778	57.7499	1	1	0	139.421	2	100
CUFF.537.1	2259	scaffold17460_104065_107185.0:32-1458	1160	1365	28.1707	1	1	0	68.0101	0.97561	205
CUFF.544.1	2271	scaffold17665_29367_32652.0:1-764	483	605	47.336	1	1	0	114.279	1.63934	122
CUFF.546.1	2273	scaffold17665_29367_32652.3:1-1660	230	363	65.1315	1	1	0	140.339	2.25564	133
CUFF.548.1	2275	scaffold17665_29367_32652.3:1-1660	523	655	43.75	1	1	0	105.622	1.51515	132
CUFF.550.1	2277	scaffold17665_29367_32652.3:1-1660	984	1615	50.3367	1	1	19.9825	80.6909	1.74326	631
CUFF.552.1	2279	scaffold17665_32751_50317.0:1-4772	40	140	57.7499	1	1	0	139.421	2	100
CUFF.554.1	2281	scaffold17665_32751_50317.0:1-4772	377	563	62.0967	1	1	0	124.193	2.15054	186
CUFF.557.1	2285	scaffold17665_32751_50317.0:1-4772	1034	1141	53.9719	1	1	0	130.3	1.86916	107
CUFF.559.1	2285	scaffold17665_32751_50317.0:1-4772	1142	2955	351.914	1	1	239.211	464.616	12.1875	320
CUFF.561.1	2287	scaffold17665_32751_50317.0:1-4772	3964	4129	87.4999	1	1	9.23761	165.762	3.0303	165
CUFF.563.1	2289	scaffold17665_32751_50317.1:1-5691	0	5273	3320.08	1	1	2941.11	3699.05	114.981	267
CUFF.565.1	2291	scaffold17665_32751_50317.1:1-5691	5379	5565	62.0967	1	1	0	124.193	2.15054	186
CUFF.567.1	2293	scaffold17665_32751_50317.3:1-3100	489	1612	224.272	1	1	112.136	336.407	7.76699	206
CUFF.569.1	2295	scaffold17665_32751_50317.3:1-3100	1948	2172	38.6718	1	1	0	83.3262	1.33929	224
CUFF.571.1	2297	scaffold17665_32751_50317.3:1-3100	2248	2513	54.4811	1	1	5.75172	103.21	1.88679	265
CUFF.573.1	2299	scaffold17665_32751_50317.3:1-3100	2570	3016	123.01	1	1	66.5691	179.451	4.26009	446
CUFF.575.1	2301	scaffold17665_32751_50317.4:1-2378	22	223	28.7313	1	1	0	69.3635	0.995025	201
CUFF.578.1	2305	scaffold17665_32751_50317.4:1-2378	528	932	50.0309	1	1	12.2111	87.8507	1.73267	404
CUFF.580.1	2307	scaffold17665_32751_50317.4:1-2378	1421	1541	72.1874	1	1	0	155.542	2.5	120
CUFF.582.1	2309	scaffold17665_32751_50317.4:1-2378	1630	1754	93.1451	1	1	1.42109e-14	186.29	3.22581	124
CUFF.584.1	2311	scaffold17665_32751_50317.4:1-2378	2125	2351	76.6592	1	1	14.0672	139.251	2.65487	226
CUFF.587.1	2315	scaffold17798_1_25342.31:1-6110	151	343	45.1171	1	1	0	97.2139	1.5625	192
CUFF.590.1	2319	scaffold17798_1_25342.31:1-6110	1149	1678	70.9593	1	1	31.5982	110.32	2.45747	529
CUFF.592.1	2321	scaffold17798_1_25342.31:1-6110	1906	2225	99.5689	1	1	39.5266	159.611	3.44828	319
CUFF.595.1	2325	scaffold17798_1_25342.31:1-6110	3296	3396	57.7499	1	1	0	139.421	2	100
CUFF.597.1	2327	scaffold17798_1_25342.31:1-6110	4115	5461	85.4289	1	0.0709072	71.856	99.0018	2.95858	338
CUFF.599.1	2327	scaffold17798_1_25342.31:1-6110	4350	5458	28.875	1	0.929093	0	82.8572	1	100
CUFF.601.1	2327	scaffold17798_1_25342.31:1-6110	4388	5533	308.587	1	0.698886	145.546	471.629	10.687	131
CUFF.603.1	2327	scaffold17798_1_25342.31:1-6110	4466	5592	55.8673	1	0.301114	22.6373	89.0973	1.9348	114
CUFF.608.1	2331	scaffold17934_30532_68585.23:1-3559	1143	1243	57.7499	1	1	0	139.421	2	100
CUFF.612.1	2337	scaffold17934_30532_68585.46:1-734	433	572	41.5467	1	1	0	100.303	1.43885	139
CUFF.619.1	2349	scaffold18925_39899_42088.0:1-577	73	297	64.4531	1	1	6.80449	122.102	2.23214	224
CUFF.621.1	2351	scaffold19091_93546_96917.0:1-2050	375	549	31.1135	0.769742	0.402496	0	77.962	1.07752	121
CUFF.621.2	2351	scaffold19091_93546_96917.0:1-2050	375	549	40.4207	1	0.597504	0	99.8038	1.39985	121
CUFF.624.1	2355	scaffold19098_37528_42573.5:1-254	32	132	57.7499	1	1	0	139.421	2	100
CUFF.627.1	2359	scaffold19098_37528_42573.8:1-701	508	608	86.6249	1	1	0	186.651	3	100
CUFF.630.1	2363	scaffold19098_37528_42573.9:1-775	310	519	27.6315	1	1	0	66.7085	0.956938	209
CUFF.632.1	2365	scaffold19098_37528_42573.9:1-775	637	774	105.383	1	1	11.1256	199.641	3.64964	137
CUFF.635.1	2369	scaffold19325_1_29244.15:1-1881	917	1122	28.1707	1	1	0	68.0101	0.97561	205
CUFF.638.1	2371	scaffold19325_1_29244.16:144-11704	7332	7461	134.302	1	1	24.6449	243.959	4.65116	129
CUFF.642.1	2377	scaffold19897_65_8175.12:1-1439	67	176	344.38	1	1	153.353	535.408	11.9266	109
CUFF.646.1	2383	scaffold20366_15930_31145.10:579-8919	3694	3866	612.734	1	1	409.89	815.578	21.2202	172
CUFF.649.1	2387	scaffold21331_39201_69393.5:1-2868	2427	2532	82.4999	1	1	0	177.763	2.85714	105
CUFF.651.1	2389	scaffold21345_22708_42690.0:244-1748	49	396	91.5345	1	1	36.3371	146.732	3.17003	347
CUFF.653.1	2391	scaffold21345_22708_42690.0:244-1748	448	819	70.0471	1	1	23.349	116.745	2.42588	371
CUFF.655.1	2393	scaffold21345_22708_42690.0:244-1748	1130	1499	86.0771	1	1	34.1707	137.984	2.98103	369
CUFF.658.1	2397	scaffold21345_22708_42690.13:1-633	215	315	57.7499	1	1	0	139.421	2	100
CUFF.661.1	2401	scaffold21345_22708_42690.16:1-2282	475	715	36.0937	1	1	0	77.7711	1.25	240
CUFF.663.1	2403	scaffold21345_22708_42690.16:1-2282	946	1156	27.5	1	1	0	66.3908	0.952381	210
CUFF.665.1	2405	scaffold21345_22708_42690.16:1-2282	1224	1500	41.8478	1	1	0	83.6956	1.44928	276
CUFF.668.1	2409	scaffold21345_22708_42690.16:1-2282	1794	2080	161.538	1	1	80.7691	242.307	5.59441	286
CUFF.670.1	2411	scaffold21345_22708_42690.17:1-1140	16	169	37.7451	1	1	0	91.1246	1.30719	153
CUFF.672.1	2413	scaffold21345_22708_42690.17:1-1140	262	563	76.7441	1	1	22.4778	131.01	2.65781	301
CUFF.674.1	2415	scaffold21345_22708_42690.17:1-1140	655	757	56.6176	1	1	0	136.687	1.96078	102
CUFF.676.1	2417	scaffold21345_22708_42690.1:1-553	5	126	71.5908	1	1	0	154.257	2.47934	121
CUFF.680.1	2423	scaffold21345_22708_42690.29:1-467	112	409	68.0555	1	1	16.6104	119.501	2.3569	297
CUFF.682.1	2425	scaffold21345_22708_42690.2:1-674	294	436	61.0035	1	1	0	131.444	2.11268	142
CUFF.689.1	2437	scaffold21345_22708_42690.9:1-1266	402	502	57.7499	1	1	0	139.421	2	100
CUFF.691.1	2439	scaffold21345_22708_42690.9:1-1266	970	1076	54.4811	1	1	0	131.529	1.88679	106
CUFF.694.1	2443	scaffold21546_35057_41506.3:1-486	185	359	33.1896	1	1	0	80.1268	1.14943	174
CUFF.697.1	2447	scaffold21682_2275_108016.79:1-1527	584	684	57.7499	1	1	0	139.421	2	100
CUFF.699.1	2449	scaffold21682_2275_108016.79:1-1527	1164	1264	57.7499	1	1	0	139.421	2	100
CUFF.701.1	2451	scaffold21758_6663_8538.0:1-640	51	380	52.6595	1	1	9.6632	95.6558	1.82371	329
CUFF.703.1	2453	scaffold21758_6663_8538.0:1-640	468	568	86.6249	1	1	0	186.651	3	100
CUFF.706.1	2457	scaffold21806_43644_50414.0:1-556	13	209	58.9285	1	1	0	117.857	2.04082	196
CUFF.709.1	2461	scaffold21806_43644_50414.1:1-2086	206	453	81.8319	1	1	19.9728	143.691	2.83401	247
CUFF.712.1	2465	scaffold21806_43644_50414.1:1-2086	1843	1992	38.7583	1	1	0	93.5709	1.34228	149
CUFF.714.1	2467	scaffold21806_43644_50414.2:1-2488	122	330	55.5288	1	1	0	111.058	1.92308	208
CUFF.716.1	2469	scaffold21806_43644_50414.2:1-2488	1503	1619	49.7844	1	1	0	120.19	1.72414	116
CUFF.719.1	2473	scaffold21806_43644_50414.3:1-944	96	245	58.1375	1	1	0	125.269	2.01342	149
CUFF.721.1	2475	scaffold21806_50459_64016.1:1-738	508	673	87.4999	1	1	9.23761	165.762	3.0303	165
CUFF.724.1	2479	scaffold21806_50459_64016.6:1-211	31	131	57.7499	1	1	0	139.421	2	100
CUFF.727.1	2483	scaffold21806_50459_64016.7:1-2951	912	1030	48.9406	1	1	0	118.153	1.69492	118
CUFF.729.1	2485	scaffold21806_50459_64016.7:1-2951	1391	2667	89.8077	1	0.260513	64.9699	114.646	3.11023	371
CUFF.731.1	2485	scaffold21806_50459_64016.7:1-2951	2406	2667	436.487	1	0.739487	294.77	578.204	15.1164	261
CUFF.733.1	2485	scaffold21806_50459_64016.7:1-2951	1924	2060	63.6948	1	1	0	137.243	2.20588	136
CUFF.735.1	2487	scaffold21806_50459_64016.8:952-3957	80	766	79.9744	1	1	43.2796	116.669	2.76968	686
CUFF.737.1	2489	scaffold21806_50459_64016.8:952-3957	872	1383	163.87	1	1	103.01	224.729	5.67515	511
CUFF.741.1	2495	scaffold21806_50459_64016.8:952-3957	2169	2376	27.8985	1	1	0	67.353	0.966184	207
CUFF.746.1	2503	scaffold21967_1_3648.0:24-295	21	247	25.5531	1	1	0	61.6906	0.884956	226
CUFF.752.1	2513	scaffold22402_18727_20818.0:1-405	14	169	111.774	1	1	20.5109	203.037	3.87097	155
CUFF.754.1	2515	scaffold22666_13594_46417.13:1-822	574	674	86.6249	1	1	0	186.651	3	100
CUFF.756.1	2517	scaffold22666_13594_46417.14:1-1021	152	515	83.2932	1	1	0	179.472	2.88462	104
CUFF.758.1	2519	scaffold22666_13594_46417.16:1-5159	213	2924	567.687	1	1	441.535	693.84	19.6602	412
CUFF.760.1	2519	scaffold22666_13594_46417.16:1-5159	2948	4700	341.619	1	1	236.193	447.045	11.831	355
CUFF.763.1	2523	scaffold22666_13594_46417.2:265-1555	479	701	26.0135	1	1	0	62.8021	0.900901	222
CUFF.766.1	2527	scaffold22886_1_3309.0:237-3307	771	871	86.6249	1	1	0	186.651	3	100
CUFF.768.1	2529	scaffold23297_1_10864.0:1-512	4	505	69.1616	1	1	29.2311	109.092	2.39521	501
CUFF.771.1	2533	scaffold23297_1_10864.12:1-368	24	364	42.4632	1	1	4.48296	80.4434	1.47059	340
CUFF.773.1	2535	scaffold23297_1_10864.13:1-597	320	420	57.7499	1	1	0	139.421	2	100
CUFF.775.1	2537	scaffold23297_1_10864.15:1-760	48	665	93.598	1	1	51.7397	135.456	3.24149	617
CUFF.777.1	2539	scaffold23297_1_10864.16:68-791	135	719	123.609	1	1	74.1652	173.052	4.28082	584
CUFF.779.1	2541	scaffold23297_1_10864.20:1-329	106	322	53.4722	1	1	0	106.944	1.85185	216
CUFF.781.1	2543	scaffold23297_1_10864.21:1-237	31	164	86.842	1	1	0	173.684	3.00752	133
CUFF.783.1	2545	scaffold23297_1_10864.5:1-1153	228	337	105.963	1	1	0	211.926	3.66972	109
CUFF.786.1	2549	scaffold23297_1_10864.5:1-1153	699	868	68.3431	1	1	0	136.686	2.36686	169
CUFF.788.1	2551	scaffold23297_1_10864.7:1-608	469	603	64.6455	1	1	0	139.292	2.23881	134
CUFF.791.1	2555	scaffold2417_111006_120426.1:1-806	621	797	49.2187	1	1	0	106.052	1.70455	176
CUFF.793.1	2557	scaffold2417_111006_120426.2:245-868	129	229	57.7499	1	1	0	139.421	2	100
CUFF.797.1	2563	scaffold2417_83136_89750.0:1-2403	1683	1783	57.7499	1	1	0	139.421	2	100
CUFF.800.1	2567	scaffold2417_83136_89750.5:63-1118	318	418	57.7499	1	1	0	139.421	2	100
CUFF.803.1	2571	scaffold24742_4435_24160.25:1-224	112	212	57.7499	1	1	0	139.421	2	100
CUFF.811.1	2585	scaffold2545_1_6911.1:1-1472	10	250	24.0625	1	1	0	58.092	0.833333	240
CUFF.813.1	2587	scaffold2545_1_6911.1:1-1472	341	508	51.8712	1	1	0	111.767	1.79641	167
CUFF.815.1	2589	scaffold2545_1_6911.1:1-1472	571	960	44.5372	1	1	8.17273	80.9017	1.54242	389
CUFF.817.1	2591	scaffold2545_1_6911.1:1-1472	1138	1322	47.0788	1	1	0	101.441	1.63043	184
CUFF.821.1	2597	scaffold25509_1_5582.10:1-717	0	717	277027	1	1	274914	279139	9594	717
CUFF.823.1	2599	scaffold25509_1_5582.11:1-297	0	297	215191	1	1	212299	218084	7452.53	297
CUFF.825.1	2601	scaffold25509_1_5582.12:1-874	0	874	229629	1	1	227887	231371	7952.52	874
CUFF.827.1	2603	scaffold25509_1_5582.14:1-124	0	124	59030.7	1	1	56685.8	61375.6	2044.35	124
CUFF.829.1	2605	scaffold25509_1_5582.15:1-457	0	457	276764	1	1	274119	279408	9584.9	457
CUFF.831.1	2607	scaffold25509_1_5582.16:1-173	0	173	107121	1	1	104447	109795	3709.83	173
CUFF.833.1	2609	scaffold25509_1_5582.2:1-837	0	837	224269	1	1	222510	226028	7766.91	837
CUFF.835.1	2611	scaffold25509_1_5582.4:1-208	0	208	161630	1	1	158635	164626	5597.6	208
CUFF.837.1	2613	scaffold25509_1_5582.5:1-150	0	150	102641	1	1	99829.6	105452	3554.67	150
CUFF.839.1	2615	scaffold25509_1_5582.6:1-264	0	264	214572	1	1	211508	217636	7431.06	264
CUFF.841.1	2617	scaffold25509_1_5582.7:1-197	0	197	84763.4	1	1	82534.2	86992.7	2935.53	197
CUFF.843.1	2619	scaffold25509_1_5582.8:1-109	0	109	20530.4	1	1	19055.4	22005.3	711.009	109
CUFF.845.1	2621	scaffold25509_1_5582.9:1-142	0	142	81683.6	1	1	79106	84261.2	2828.87	142
CUFF.847.1	2623	scaffold25550_1_56717.30:1-1222	532	632	57.7499	1	1	0	139.421	2	100
CUFF.849.1	2625	scaffold25550_1_56717.44:1-250	120	220	57.7499	1	1	0	139.421	2	100
CUFF.853.1	2631	scaffold25550_1_56717.94:1-2379	670	881	54.7393	1	1	7.10543e-15	109.479	1.89573	211
CUFF.857.1	2637	scaffold25708_1_4901.4:1-333	193	298	82.4999	1	1	0	177.763	2.85714	105
CUFF.859.1	2639	scaffold25708_1_4901.5:1-1177	573	691	73.4109	1	1	0	158.179	2.54237	118
CUFF.862.1	2643	scaffold2577_35020_37664.0:1-922	338	468	44.423	1	1	0	107.247	1.53846	130
CUFF.864.1	2645	scaffold2577_35020_37664.1:1-772	262	708	49.4999	1	1	0	106.658	1.71429	175
CUFF.866.1	2647	scaffold25936_3562_26073.0:1-717	55	303	34.9294	1	1	0	75.2624	1.20968	248
CUFF.868.1	2649	scaffold25936_3562_26073.0:1-717	367	708	160.887	1	1	87.0669	234.707	5.57185	341
CUFF.874.1	2659	scaffold25936_3562_26073.12:1-594	470	570	57.7499	1	1	0	139.421	2	100
CUFF.877.1	2663	scaffold25936_3562_26073.1:1-535	218	447	25.2183	1	1	0	60.8824	0.873362	229
CUFF.879.1	2665	scaffold25936_3562_26073.1:824-6236	453	553	57.7499	1	1	0	139.421	2	100
CUFF.881.1	2667	scaffold25936_3562_26073.1:824-6236	1892	2003	78.0405	1	1	0	168.154	2.7027	111
CUFF.883.1	2669	scaffold25936_3562_26073.1:824-6236	2654	2979	133.269	1	1	64.4492	202.089	4.61538	325
CUFF.885.1	2671	scaffold25936_3562_26073.1:824-6236	3274	3711	26.4302	1	1	3.55271e-15	52.8604	0.915332	437
CUFF.887.1	2673	scaffold25936_3562_26073.1:824-6236	4201	4382	63.8121	1	1	0	127.624	2.20994	181
CUFF.889.1	2675	scaffold25936_3562_26073.1:824-6236	4459	4776	238.66	1	1	145.409	331.91	8.26528	317
CUFF.892.1	2679	scaffold25936_3562_26073.1:824-6236	5150	5258	53.4722	1	1	0	129.093	1.85185	108
CUFF.894.1	2681	scaffold25936_3562_26073.2:1-2093	212	362	38.5	1	1	0	92.9471	1.33333	150
CUFF.896.1	2683	scaffold25936_3562_26073.2:1-2093	1081	1181	57.7499	1	1	0	139.421	2	100
CUFF.898.1	2685	scaffold25936_3562_26073.2:1-2093	1343	1657	55.1751	1	1	10.1248	100.225	1.91083	314
CUFF.908.1	2703	scaffold25936_3562_26073.8:1-2064	1615	1845	125.543	1	1	46.1428	204.944	4.34783	230
CUFF.911.1	2707	scaffold26047_1_7754.15:1-692	83	327	35.502	1	1	0	76.4962	1.22951	244
CUFF.913.1	2709	scaffold26047_1_7754.15:1-692	528	648	120.312	1	1	12.7017	227.923	4.16667	120
CUFF.915.1	2711	scaffold26047_1_7754.16:1-365	7	153	59.3321	1	1	0	127.843	2.05479	146
CUFF.918.1	2715	scaffold26482_4670_6288.0:1-497	41	175	64.6455	1	1	0	139.292	2.23881	134
CUFF.920.1	2717	scaffold2652_59956_62275.0:1-381	131	262	66.1259	1	1	0	142.481	2.29008	131
CUFF.922.1	2719	scaffold26535_27294_33055.0:73-593	391	515	69.8588	1	1	0	150.525	2.41935	124
CUFF.924.1	2721	scaffold26535_27294_33055.5:1-2895	230	834	4629.54	1	1	4159.48	5099.6	160.331	242
CUFF.930.1	2731	scaffold26804_5913_26939.10:55-1218	119	612	29.285	1	1	3.0917	55.4782	1.0142	493
CUFF.935.1	2739	scaffold26804_5913_26939.2:1-3154	597	1212	187.794	1	1	128.406	247.181	6.50368	615
CUFF.937.1	2741	scaffold26804_5913_26939.2:1-3154	1543	1889	66.7629	1	1	19.5544	113.971	2.31214	346
CUFF.939.1	2743	scaffold26804_5913_26939.2:1-3154	2350	2461	52.027	1	1	0	125.604	1.8018	111
CUFF.941.1	2745	scaffold26804_5913_26939.2:1-3154	2594	3138	191.084	1	1	127.39	254.779	6.61765	544
CUFF.943.1	2747	scaffold26804_5913_26939.3:1-5831	167	976	78.5228	1	1	45.0406	112.005	2.71941	809
CUFF.945.1	2749	scaffold26804_5913_26939.3:1-5831	1716	1946	50.2173	1	1	7.10543e-15	100.435	1.73913	230
CUFF.947.1	2751	scaffold26804_5913_26939.3:1-5831	2262	2452	60.7894	1	1	7.10543e-15	121.579	2.10526	190
CUFF.950.1	2755	scaffold26804_5913_26939.3:1-5831	2660	2965	56.8032	1	1	10.4236	103.183	1.96721	305
CUFF.953.1	2759	scaffold26804_5913_26939.3:1-5831	3599	4030	80.3943	1	1	33.9786	126.81	2.78422	431
CUFF.955.1	2761	scaffold26804_5913_26939.3:1-5831	4128	4332	70.772	1	1	7.4716	134.072	2.45098	204
CUFF.957.1	2763	scaffold26804_5913_26939.3:1-5831	4414	5065	124.193	1	1	77.2527	171.134	4.30108	651
CUFF.959.1	2765	scaffold26804_5913_26939.3:1-5831	5178	5452	63.2299	1	1	11.6029	114.857	2.18978	274
CUFF.962.1	2769	scaffold26804_5913_26939.4:1-1488	143	632	76.7637	1	1	34.1829	119.345	2.65849	489
CUFF.966.1	2775	scaffold26804_5913_26939.4:1-1488	1144	1263	48.5294	1	1	0	117.16	1.68067	119
CUFF.968.1	2777	scaffold26804_5913_26939.6:1-1076	6	328	53.8043	1	1	9.87327	97.7353	1.86335	322
CUFF.970.1	2779	scaffold26804_5913_26939.6:1-1076	452	924	61.1758	1	1	22.4848	99.8667	2.11864	472
CUFF.972.1	2781	scaffold26804_5913_26939.7:1-2006	263	538	42	1	1	0	83.9999	1.45455	275
CUFF.975.1	2785	scaffold26804_5913_26939.7:1-2006	906	1138	74.6766	1	1	13.7034	135.65	2.58621	232
CUFF.977.1	2787	scaffold26804_5913_26939.7:1-2006	1233	1380	39.2857	1	1	0	94.844	1.36054	147
CUFF.979.1	2789	scaffold26804_5913_26939.7:1-2006	1535	1773	60.6617	1	1	6.40423	114.919	2.10084	238
CUFF.981.1	2791	scaffold26804_5913_26939.9:1-1570	65	207	122.007	1	1	22.3887	221.625	4.22535	142
CUFF.987.1	2801	scaffold27188_23873_33956.1:1-5301	2423	2783	24.0625	1	1	0	51.8474	0.833333	360
CUFF.990.1	2805	scaffold27457_1_1534.0:1-555	198	474	73.2336	1	1	17.8742	128.593	2.53623	276
CUFF.992.1	2807	scaffold27506_12666_14177.0:1-705	571	671	57.7499	1	1	0	139.421	2	100
CUFF.995.1	2811	scaffold2867_89109_92437.6:1-730	367	500	65.1315	1	1	0	140.339	2.25564	133
CUFF.998.1	2815	scaffold28946_12343_36257.0:1-2481	1654	1761	242.874	1	1	80.9579	404.789	8.41121	107
CUFF.1000.1	2817	scaffold28946_12343_36257.10:504-860	39	139	57.7499	1	1	0	139.421	2	100
CUFF.1003.1	2821	scaffold28946_12343_36257.12:1-1710	575	708	43.421	1	1	0	104.828	1.50376	133
CUFF.1006.1	2825	scaffold28946_12343_36257.12:1-1710	1485	1650	69.9999	1	1	0	140	2.42424	165
CUFF.1010.1	2831	scaffold28946_12343_36257.16:1-1249	874	1224	41.25	1	1	4.35487	78.145	1.42857	350
CUFF.1013.1	2835	scaffold28946_12343_36257.1:1-248	66	166	57.7499	1	1	0	139.421	2	100
CUFF.1015.1	2837	scaffold28946_12343_36257.20:1-3328	571	738	69.1616	1	1	0	138.323	2.39521	167
CUFF.1017.1	2839	scaffold28946_12343_36257.20:1-3328	1305	1636	69.7884	1	1	20.4406	119.136	2.41692	331
CUFF.1025.1	2853	scaffold28946_12343_36257.3:1-2294	89	324	73.7233	1	1	13.5285	133.918	2.55319	235
CUFF.1027.1	2855	scaffold28946_12343_36257.3:1-2294	433	1012	54.8575	1	1	21.7772	87.9377	1.89983	579
CUFF.1031.1	2861	scaffold28946_12343_36257.3:1-2294	1555	1709	74.9999	1	1	1.42109e-14	150	2.5974	154
CUFF.1034.1	2865	scaffold28946_12343_36257.5:1-1301	26	568	53.2749	1	1	19.5809	86.9688	1.84502	542
CUFF.1036.1	2867	scaffold28946_12343_36257.7:1-1020	239	480	95.8505	1	1	28.074	163.627	3.3195	241
CUFF.1038.1	2869	scaffold28946_12343_36257.7:1-1020	815	1009	59.536	1	1	0	119.072	2.06186	194
CUFF.1042.1	2875	scaffold28994_1_2632.11:1-304	176	295	48.5294	1	1	0	117.16	1.68067	119
CUFF.1044.1	2877	scaffold29084_23752_24913.1:1-330	45	272	53.4722	1	0.374026	19.5898	87.3545	1.85185	108
CUFF.1046.1	2877	scaffold29084_23752_24913.1:1-330	61	312	80.5278	1	0.625974	35.2138	125.842	2.78884	251
CUFF.1049.1	2881	scaffold29177_11748_17900.1:1-6095	4770	5009	66.4343	1	1	9.77283	123.096	2.30076	239
CUFF.1051.1	2883	scaffold29261_1_12729.6:1-512	109	301	541.406	1	1	360.937	721.874	18.75	192
CUFF.1057.1	2893	scaffold29675_1_20183.22:1-1106	460	591	352.671	1	1	176.336	529.007	12.2137	131
CUFF.1059.1	2895	scaffold29675_1_20183.4:1-984	196	367	3056.36	1	1	2602	3510.71	105.848	171
CUFF.1067.1	2909	scaffold30438_133911_146493.19:1-2415	450	653	28.4482	1	1	0	68.6801	0.985222	203
CUFF.1072.1	2917	scaffold30438_133911_146493.8:1-342	179	279	57.7499	1	1	0	139.421	2	100
CUFF.1076.1	2923	scaffold30674_1_1442.0:1-371	207	366	54.4811	1	1	0	117.39	1.88679	159
CUFF.1081.1	2931	scaffold3140_31989_34498.0:1-990	302	663	63.9889	1	1	18.7419	109.236	2.21607	361
CUFF.1084.1	2935	scaffold31473_1_28524.6:1-3694	1567	1784	66.5322	1	1	7.02399	126.04	2.30415	217
CUFF.1087.1	2939	scaffold3177_20915_36609.0:108-430	160	285	115.5	1	1	12.1936	218.806	4	125
CUFF.1089.1	2941	scaffold3177_20915_36609.14:1-348	39	339	86.6249	1	1	28.875	144.375	3	300
CUFF.1091.1	2943	scaffold3177_20915_36609.1:1-223	6	220	175.409	1	1	78.1095	272.708	6.07477	214
CUFF.1093.1	2945	scaffold3177_20915_36609.3:1-9339	12	1103	132.333	1	1	94.9033	169.762	4.58295	1091
CUFF.1095.1	2947	scaffold3177_20915_36609.3:1-9339	1205	1351	79.1095	1	1	1.42109e-14	158.219	2.73973	146
CUFF.1097.1	2949	scaffold3177_20915_36609.3:1-9339	1598	1752	74.9999	1	1	1.42109e-14	150	2.5974	154
CUFF.1099.1	2951	scaffold3177_20915_36609.3:1-9339	2109	2761	124.003	1	1	77.1342	170.872	4.29448	652
CUFF.1101.1	2953	scaffold3177_20915_36609.3:1-9339	2941	3453	56.3964	1	1	20.7282	92.0647	1.95312	512
CUFF.1103.1	2955	scaffold3177_20915_36609.3:1-9339	3556	3842	80.7691	1	1	23.6567	137.882	2.7972	286
CUFF.1105.1	2957	scaffold3177_20915_36609.3:1-9339	3898	4672	123.11	1	1	80.2488	165.972	4.26357	774
CUFF.1107.1	2959	scaffold3177_20915_36609.3:1-9339	4796	5329	97.514	1	1	51.5454	143.482	3.37711	533
CUFF.1109.1	2961	scaffold3177_20915_36609.3:1-9339	5382	6957	126.5	1	1	96.0423	156.957	4.38095	1575
CUFF.1111.1	2963	scaffold3177_20915_36609.3:1-9339	7529	7994	211.129	1	1	138.712	283.545	7.31183	465
CUFF.1113.1	2965	scaffold3177_20915_36609.3:1-9339	8071	9288	123.377	1	1	89.1584	157.596	4.2728	1217
CUFF.1115.1	2967	scaffold3177_20915_36609.8:1-1366	45	258	94.8943	1	1	23.1609	166.628	3.28638	213
CUFF.1117.1	2969	scaffold3177_20915_36609.8:1-1366	336	1289	157.555	1	1	113.857	201.253	5.45645	953
CUFF.1121.1	2975	scaffold3233_16254_41226.4:1-610	378	478	57.7499	1	1	0	139.421	2	100
CUFF.1124.1	2979	scaffold3233_16254_41226.8:601-3810	2356	2456	57.7499	1	1	0	139.421	2	100
CUFF.1126.1	2981	scaffold32528_83569_86062.1:1-468	265	365	57.7499	1	1	0	139.421	2	100
CUFF.1128.1	2983	scaffold32528_83569_86062.2:1-691	376	476	57.7499	1	1	0	139.421	2	100
CUFF.1132.1	2989	scaffold32528_83569_86062.4:1-366	190	307	74.0384	1	1	0	159.531	2.5641	117
CUFF.1137.1	2997	scaffold32585_170394_174877.2:1-765	25	270	82.4999	1	1	20.1358	144.864	2.85714	245
CUFF.1139.1	2999	scaffold32585_170394_174877.2:1-765	338	468	44.423	1	1	0	107.247	1.53846	130
CUFF.1143.1	3005	scaffold3297_1_27176.11:61-4406	383	2669	74.6766	1	1	0	160.906	2.58621	116
CUFF.1147.1	3011	scaffold3297_1_27176.24:1-2504	521	715	29.768	1	1	0	71.8663	1.03093	194
CUFF.1149.1	3013	scaffold3297_1_27176.24:1-2504	1346	1446	57.7499	1	1	0	139.421	2	100
CUFF.1155.1	3023	scaffold3297_1_27176.25:1-2983	1899	2001	56.6176	1	1	0	136.687	1.96078	102
CUFF.1157.1	3025	scaffold3297_1_27176.9:713-1406	171	271	57.7499	1	1	0	139.421	2	100
CUFF.1161.1	3031	scaffold33043_1_15277.15:1-1739	274	374	57.7499	1	1	0	139.421	2	100
CUFF.1163.1	3033	scaffold33043_1_15277.15:1-1739	641	871	37.663	1	1	0	81.1525	1.30435	230
CUFF.1169.1	3043	scaffold33043_1_15277.2:1-1636	110	537	114.959	1	1	59.1956	170.722	3.98126	427
CUFF.1171.1	3045	scaffold33043_1_15277.2:1-1636	725	825	57.7499	1	1	0	139.421	2	100
CUFF.1174.1	3049	scaffold33043_1_15277.3:1-294	39	284	35.3571	1	1	0	76.184	1.22449	245
CUFF.1176.1	3051	scaffold33043_1_15277.4:1-3116	24	164	61.8749	1	1	0	133.322	2.14286	140
CUFF.1178.1	3053	scaffold33043_1_15277.4:1-3116	540	675	42.7777	1	1	0	103.275	1.48148	135
CUFF.1182.1	3059	scaffold33043_1_15277.4:1-3116	2588	2688	57.7499	1	1	0	139.421	2	100
CUFF.1184.1	3061	scaffold33043_1_15277.4:1-3116	2774	2929	37.258	1	1	0	89.9488	1.29032	155
CUFF.1186.1	3063	scaffold33043_1_15277.8:1-1293	777	1073	58.5303	1	1	10.7405	106.32	2.02703	296
CUFF.1188.1	3065	scaffold33369_1_9903.3:1-7210	300	6519	73.5231	0.78462	0.0777028	56.1377	90.9086	2.54626	130
CUFF.1188.2	3065	scaffold33369_1_9903.3:1-7210	300	797	93.7055	1	0.0823661	66.5145	120.896	3.24521	116
CUFF.1190.1	3065	scaffold33369_1_9903.3:1-7210	680	799	171.464	0.231003	0.128277	30.3639	312.563	5.93814	119
CUFF.1190.2	3065	scaffold33369_1_9903.3:1-7210	6367	6530	742.259	1	0.491314	542.356	942.161	25.706	163
CUFF.1192.1	3065	scaffold33369_1_9903.3:1-7210	893	6530	96.6964	0.394558	0.0641453	63.9505	129.442	3.3488	115
CUFF.1192.2	3065	scaffold33369_1_9903.3:1-7210	6367	6569	245.075	1	0.156195	183.29	306.861	8.48747	119
CUFF.1194.1	3067	scaffold33560_1_2189.0:259-490	21	230	102.423	1	0.525573	53.5559	151.29	3.54712	209
CUFF.1196.1	3067	scaffold33560_1_2189.0:259-490	21	226	121.286	1	0.474427	61.5216	181.051	4.20039	133
CUFF.1198.1	3069	scaffold33666_1_3381.1:1-674	35	143	53.4722	1	1	0	129.093	1.85185	108
CUFF.1201.1	3073	scaffold33996_10865_38647.14:1-560	442	542	57.7499	1	1	0	139.421	2	100
CUFF.1204.1	3077	scaffold3414_91624_110819.0:1-690	362	677	64.1666	1	1	15.6612	112.672	2.22222	315
CUFF.1207.1	3081	scaffold3414_91624_110819.12:1-2857	302	432	44.423	1	1	0	107.247	1.53846	130
CUFF.1211.1	3087	scaffold3414_91624_110819.12:1-2857	2704	2804	86.6249	1	1	0	186.651	3	100
CUFF.1213.1	3089	scaffold3414_91624_110819.14:1-1279	157	257	57.7499	1	1	0	139.421	2	100
CUFF.1217.1	3095	scaffold3414_91624_110819.2:1-3343	360	1272	177.302	1	1	129.916	224.689	6.14035	912
CUFF.1219.1	3097	scaffold3414_91624_110819.2:1-3343	1351	1967	56.2499	1	1	23.774	88.7259	1.94805	616
CUFF.1222.1	3101	scaffold3414_91624_110819.2:1-3343	2536	2707	50.6578	1	1	0	109.152	1.75439	171
CUFF.1224.1	3103	scaffold3414_91624_110819.2:1-3343	2875	3063	46.0771	1	1	0	99.2823	1.59574	188
CUFF.1226.1	3105	scaffold3414_91624_110819.2:1-3343	3173	3339	104.367	1	1	19.1518	189.583	3.61446	166
CUFF.1228.1	3107	scaffold3414_91624_110819.3:1-2038	19	554	53.9719	1	1	19.8371	88.1067	1.86916	535
CUFF.1231.1	3111	scaffold3414_91624_110819.3:1-2038	1138	1362	25.7812	1	1	0	62.2414	0.892857	224
CUFF.1234.1	3115	scaffold3414_91624_110819.4:1-533	109	242	86.842	1	1	0	173.684	3.00752	133
CUFF.1240.1	3125	scaffold34310_15241_23431.6:1-772	448	548	57.7499	1	1	0	139.421	2	100
CUFF.1243.1	3129	scaffold35024_1_9150.14:1-835	133	419	40.3846	1	1	0	80.7691	1.3986	286
CUFF.1246.1	3133	scaffold35024_9443_14285.2:1-811	80	217	63.2299	1	1	0	136.241	2.18978	137
CUFF.1249.1	3137	scaffold3502_167781_172819.0:1-3172	2198	2901	149.956	0.691421	0.0589283	128.475	171.438	5.1933	146
CUFF.1249.2	3137	scaffold3502_167781_172819.0:1-3172	2215	2906	112.776	0.519987	0.0476368	91.8404	133.711	3.90565	129
CUFF.1249.3	3137	scaffold3502_167781_172819.0:1-3172	2218	2884	216.881	1	0.0739564	178.314	255.449	7.51105	106
CUFF.1251.1	3137	scaffold3502_167781_172819.0:1-3172	2191	2898	238.965	1	0.106408	218.708	259.222	8.27586	145
CUFF.1253.1	3137	scaffold3502_167781_172819.0:1-3172	2688	2901	1199.42	1	0.713071	989.004	1409.83	41.5384	213
CUFF.1255.1	3139	scaffold35133_1_47153.16:1-6243	1496	1733	254.731	1	1	143.312	366.149	8.82185	237
CUFF.1257.1	3141	scaffold35133_1_47153.16:1-6243	2080	2287	121.388	1	1	39.0892	203.687	4.20392	207
CUFF.1260.1	3145	scaffold35133_1_47153.19:1-11086	6488	6718	916.437	1	1	701.912	1130.96	31.7381	230
CUFF.1262.1	3147	scaffold35133_1_47153.20:1-9474	2909	3035	779.166	1	1	511.914	1046.42	26.9841	126
CUFF.1264.1	3149	scaffold35257_1_3717.3:1-632	171	271	57.7499	1	1	0	139.421	2	100
CUFF.1267.1	3153	scaffold35293_1_31981.5:1-5864	2972	3279	1414.98	1	0.660756	1190.85	1639.11	49.0038	307
CUFF.1269.1	3153	scaffold35293_1_31981.5:1-5864	3011	3279	1435.74	1	0.195082	1077.46	1794.02	49.7226	131
CUFF.1269.2	3153	scaffold35293_1_31981.5:1-5864	3021	3279	1034.11	0.720264	0.144162	711.473	1356.75	35.8134	131
CUFF.1273.1	3159	scaffold352_15880_46957.19:1-5927	4854	5082	63.3223	1	1	6.68511	119.959	2.19298	228
CUFF.1276.1	3163	scaffold352_15880_46957.19:1-5927	5764	5910	79.1095	1	1	1.42109e-14	158.219	2.73973	146
CUFF.1279.1	3167	scaffold352_15880_46957.21:1-1754	336	668	43.4864	1	1	4.59098	82.3818	1.50602	332
CUFF.1281.1	3169	scaffold352_15880_46957.21:1-1754	890	1076	46.5725	1	1	0	100.35	1.6129	186
CUFF.1283.1	3171	scaffold352_15880_46957.21:1-1754	1327	1427	57.7499	1	1	0	139.421	2	100
CUFF.1286.1	3175	scaffold352_15880_46957.2:1-1719	684	784	57.7499	1	1	0	139.421	2	100
CUFF.1289.1	3179	scaffold352_15880_46957.9:1-3247	1386	1558	184.626	1	1	73.2802	295.971	6.39397	172
CUFF.1291.1	3181	scaffold35599_1_11917.0:91-244	32	152	745.937	1	1	477.988	1013.89	25.8333	120
CUFF.1293.1	3183	scaffold35599_1_11917.10:1-411	2	407	3194.07	1	1	2892.26	3495.88	110.617	405
CUFF.1297.1	3185	scaffold35599_1_11917.12:1-977	3	977	4242.31	1	1	4018.02	4466.6	146.92	974
CUFF.1300.1	3187	scaffold35599_1_11917.13:1-585	15	582	2872.22	1	1	2630.33	3114.1	99.4709	567
CUFF.1303.1	3189	scaffold35599_1_11917.14:1-1897	0	1897	6574.12	1	1	6374.05	6774.18	227.675	1897
CUFF.1306.1	3191	scaffold35599_1_11917.2:1-113	0	113	332.19	1	1	147.924	516.456	11.5044	113
CUFF.1308.1	3193	scaffold35599_1_11917.3:1-843	150	841	465.596	1	0.124862	429.833	501.359	16.1246	526
CUFF.1310.1	3193	scaffold35599_1_11917.3:1-843	150	841	2336.65	1	0.875138	2096.17	2577.13	80.923	691
CUFF.1312.1	3195	scaffold35599_1_11917.4:1-147	37	147	393.75	1	1	190.418	597.081	13.6364	110
CUFF.1314.1	3197	scaffold35599_1_11917.8:1-118	0	118	587.288	1	1	347.528	827.047	20.339	118
CUFF.1316.1	3199	scaffold35599_1_11917.9:1-200	0	200	3421.68	1	1	2977.16	3866.21	118.5	200
CUFF.1323.1	3211	scaffold35720_1_65109.46:1-1589	1168	1401	57.7499	1	1	0	139.421	2	100
CUFF.1325.1	3213	scaffold35720_1_65109.6:1-651	323	423	57.7499	1	1	0	139.421	2	100
CUFF.1327.1	3215	scaffold35728_1_1917.1:1-205	68	168	57.7499	1	1	0	139.421	2	100
CUFF.1329.1	3217	scaffold35728_1_1917.1:547-1716	83	247	105.64	1	1	19.3853	191.895	3.65854	164
CUFF.1331.1	3219	scaffold35728_1_1917.1:547-1716	447	732	81.0525	1	1	23.7397	138.365	2.80702	285
CUFF.1333.1	3221	scaffold36130_2613_4798.0:1-194	0	183	646.926	1	1	444.86	848.991	22.4044	183
CUFF.1335.1	3223	scaffold3623_216603_218044.0:1-1440	123	320	29.3147	1	1	0	70.7719	1.01523	197
CUFF.1343.1	3237	scaffold36738_22824_27072.0:214-1790	83	183	57.7499	1	1	0	139.421	2	100
CUFF.1345.1	3239	scaffold36738_22824_27072.0:214-1790	872	1050	32.4438	1	1	0	78.3262	1.1236	178
CUFF.1347.1	3241	scaffold36738_22824_27072.0:214-1790	1134	1266	109.375	1	1	11.547	207.203	3.78788	132
CUFF.1349.1	3243	scaffold36738_22824_27072.0:214-1790	1350	1479	44.7674	1	1	0	108.078	1.55039	129
CUFF.1351.1	3245	scaffold36738_22824_27072.2:1-318	127	308	63.8121	1	1	0	127.624	2.20994	181
CUFF.1355.1	3251	scaffold36772_51074_54310.2:1-1130	949	1061	103.125	1	1	0	206.25	3.57143	112
CUFF.1357.1	3253	scaffold36887_111093_115305.0:1-4211	255	1941	62.7717	1	1	11.5188	114.025	2.17391	276
CUFF.1360.1	3255	scaffold36887_111093_115305.0:1-4211	2023	2204	31.906	1	1	0	77.028	1.10497	181
CUFF.1362.1	3257	scaffold36887_111093_115305.0:1-4211	3810	4078	86.1939	1	1	25.2456	147.142	2.98507	268
CUFF.1365.1	3261	scaffold37104_56729_63071.0:1-2766	2431	2689	44.7674	1	1	0	89.5348	1.55039	258
CUFF.1371.1	3271	scaffold37410_1_48189.18:1-4862	4071	4176	54.9999	1	1	0	132.782	1.90476	105
CUFF.1374.1	3275	scaffold37410_1_48189.9:1-1511	12	190	9084.26	1	1	8316.5	9852.02	314.607	178
CUFF.1376.1	3277	scaffold37413_10099_12940.0:1-2840	9	116	134.93	1	1	14.2449	255.615	4.6729	107
CUFF.1378.1	3279	scaffold37413_10099_12940.0:1-2840	174	799	46.2	1	1	16.9805	75.4194	1.6	625
CUFF.1380.1	3281	scaffold37413_10099_12940.0:1-2840	905	1110	70.4268	1	1	7.43515	133.418	2.43902	205
CUFF.1386.1	3291	scaffold37829_1_4683.4:1-1455	272	475	42.6724	1	1	0	91.9462	1.47783	203
CUFF.1388.1	3293	scaffold38027_1_3935.1:1-1409	828	928	86.6249	1	1	0	186.651	3	100
CUFF.1390.1	3295	scaffold38457_1_3781.4:1-490	30	474	58.5303	1	1	19.5101	97.5506	2.02703	444
CUFF.1394.1	3301	scaffold38500_7311_10132.1:113-708	427	527	86.6249	1	1	0	186.651	3	100
CUFF.1396.1	3303	scaffold3866_2883_6767.0:1-2005	1888	2005	1456.09	1	1	1076.96	1835.22	50.4274	117
CUFF.1398.1	3305	scaffold3866_2883_6767.2:1-122	0	121	3173.86	1	1	2623.44	3724.28	109.917	121
CUFF.1400.1	3307	scaffold38840_60_14877.11:1-708	63	192	89.5348	1	1	0	179.07	3.10078	129
CUFF.1402.1	3309	scaffold38840_60_14877.12:76-488	36	175	664.747	1	1	429.724	899.771	23.0216	139
CUFF.1404.1	3311	scaffold38840_60_14877.19:738-5148	1345	1449	83.2932	1	1	0	179.472	2.88462	104
CUFF.1406.1	3313	scaffold38840_60_14877.19:738-5148	1606	1734	90.2343	1	1	0	180.469	3.125	128
CUFF.1408.1	3315	scaffold39008_1_4511.13:1-697	223	498	31.5	1	1	0	67.873	1.09091	275
CUFF.1411.1	3319	scaffold39019_3749_8047.2:1-2110	556	781	76.9999	1	1	14.1297	139.87	2.66667	225
CUFF.1413.1	3321	scaffold39019_3749_8047.2:1-2110	1613	1713	57.7499	1	1	0	139.421	2	100
CUFF.1416.1	3325	scaffold39515_1229_10750.1:1-1759	835	1136	196.645	1	1	109.779	283.511	6.81024	301
CUFF.1418.1	3327	scaffold39678_14039_18818.3:1-2911	2069	2169	57.7499	1	1	0	139.421	2	100
CUFF.1421.1	3331	scaffold40049_10068_16658.7:1-790	11	379	306.012	1	1	208.01	404.014	10.5978	368
CUFF.1423.1	3333	scaffold40049_10068_16658.7:1-790	511	668	36.7834	1	1	0	88.803	1.27389	157
CUFF.1426.1	3337	scaffold40074_493_4393.0:1-481	117	311	29.768	1	1	0	71.8663	1.03093	194
CUFF.1428.1	3339	scaffold40074_493_4393.1:1-455	96	196	57.7499	1	1	0	139.421	2	100
CUFF.1430.1	3341	scaffold40233_18274_19569.0:1-269	35	146	78.0405	1	1	0	168.154	2.7027	111
CUFF.1432.1	3343	scaffold40277_133382_134326.0:1-486	114	224	105	1	1	1.42109e-14	210	3.63636	110
CUFF.1434.1	3345	scaffold4103_22725_24664.1:49-515	0	104	83.2932	1	1	0	179.472	2.88462	104
CUFF.1436.1	3345	scaffold4103_22725_24664.1:49-515	113	342	28.875	1	0.49994	0	78.8665	1	100
CUFF.1436.2	3345	scaffold4103_22725_24664.1:49-515	113	406	28.875	1	0.50006	0	78.8745	1	100
CUFF.1438.1	3345	scaffold4103_22725_24664.1:49-515	185	285	28.875	1	1	0	86.6249	1	100
CUFF.1441.1	3349	scaffold41517_74533_78334.1:1-151	41	145	111.058	1	1	0	222.115	3.84615	104
CUFF.1443.1	3351	scaffold41598_110244_120289.0:1-10044	2283	2383	86.6249	1	1	0	186.651	3	100
CUFF.1445.1	3353	scaffold41598_149385_181711.0:1-3537	3205	3305	57.7499	1	1	0	139.421	2	100
CUFF.1451.1	3363	scaffold41598_66687_88776.5:1-2527	1712	1826	75.9868	1	1	0	163.729	2.63158	114
CUFF.1453.1	3365	scaffold41848_1_40773.21:1-6918	1570	1870	129.926	1	1	59.2001	200.652	4.4996	300
CUFF.1456.1	3369	scaffold418_14686_17812.3:1-861	221	321	57.7499	1	1	0	139.421	2	100
CUFF.1458.1	3371	scaffold42062_45830_46732.0:1-305	60	160	86.6249	1	1	0	186.651	3	100
CUFF.1460.1	3373	scaffold42189_12217_19425.0:1-312	9	310	374.128	1	1	254.311	493.944	12.9568	301
CUFF.1462.1	3375	scaffold42189_12217_19425.1:1-1562	0	563	441.074	1	1	345.95	536.199	15.2753	563
CUFF.1465.1	3379	scaffold42189_12217_19425.1:1-1562	1045	1160	75.326	1	1	0	162.305	2.6087	115
CUFF.1467.1	3381	scaffold42189_12217_19425.1:1-1562	1219	1556	128.524	1	1	62.1543	194.893	4.45104	337
CUFF.1469.1	3383	scaffold42189_12217_19425.2:1-345	68	281	257.57	1	1	139.389	375.751	8.92019	213
CUFF.1471.1	3385	scaffold42189_12217_19425.3:1-499	149	415	162.829	1	1	78.7444	246.913	5.6391	266
CUFF.1473.1	3387	scaffold42189_12217_19425.4:1-233	2	103	114.356	1	1	0	228.713	3.9604	101
CUFF.1475.1	3389	scaffold4329_16641_20883.0:1-3791	830	930	86.6249	1	1	0	186.651	3	100
CUFF.1479.1	3395	scaffold43793_21419_25107.0:292-3687	61	929	2608.96	1	1	2297.69	2920.24	90.3537	311
CUFF.1481.1	3397	scaffold43793_21419_25107.0:292-3687	1265	1365	57.7499	1	1	0	139.421	2	100
CUFF.1483.1	3399	scaffold43793_21419_25107.0:292-3687	1797	2727	223.548	1	1	170.857	276.239	7.74194	930
CUFF.1485.1	3401	scaffold43793_21419_25107.0:292-3687	2907	3390	77.7173	1	1	34.6075	120.827	2.69151	483
CUFF.1487.1	3403	scaffold43793_25140_39513.0:1-2618	19	709	121.359	1	1	76.2871	166.43	4.2029	690
CUFF.1489.1	3405	scaffold43793_25140_39513.0:1-2618	788	1025	158.386	1	1	70.5292	246.243	5.48523	237
CUFF.1491.1	3407	scaffold43793_25140_39513.0:1-2618	1181	2605	101.387	1	1	72.7103	130.063	3.51124	1424
CUFF.1493.1	3409	scaffold43793_25140_39513.10:1-109	8	108	57.7499	1	1	0	139.421	2	100
CUFF.1495.1	3411	scaffold43793_25140_39513.11:1-938	30	142	51.5624	1	1	0	124.483	1.78571	112
CUFF.1499.1	3417	scaffold43793_25140_39513.11:1-938	609	909	105.875	1	1	42.0299	169.72	3.66667	300
CUFF.1501.1	3419	scaffold43793_25140_39513.12:1-2373	40	393	114.518	1	1	53.3057	175.731	3.96601	353
CUFF.1503.1	3421	scaffold43793_25140_39513.12:1-2373	490	697	41.8478	1	1	0	90.1694	1.44928	207
CUFF.1505.1	3423	scaffold43793_25140_39513.12:1-2373	797	915	48.9406	1	1	0	118.153	1.69492	118
CUFF.1507.1	3425	scaffold43793_25140_39513.12:1-2373	1059	1543	113.352	1	1	61.3426	165.362	3.92562	484
CUFF.1509.1	3427	scaffold43793_25140_39513.12:1-2373	1700	1821	47.7272	1	1	0	115.224	1.65289	121
CUFF.1511.1	3429	scaffold43793_25140_39513.12:1-2373	1896	2320	40.8608	1	1	7.4981	74.2235	1.41509	424
CUFF.1513.1	3431	scaffold43793_25140_39513.16:1-824	380	678	38.7583	1	1	0	77.5167	1.34228	298
CUFF.1515.1	3433	scaffold43793_25140_39513.3:1-1280	11	258	116.903	1	1	42.9669	190.838	4.04858	247
CUFF.1517.1	3435	scaffold43793_25140_39513.3:1-1280	365	770	49.9074	1	1	12.1809	87.6338	1.7284	405
CUFF.1519.1	3437	scaffold43793_25140_39513.3:1-1280	829	951	47.336	1	1	0	114.279	1.63934	122
CUFF.1521.1	3439	scaffold43793_25140_39513.6:1-791	62	462	28.875	1	1	0	57.7499	1	400
CUFF.1523.1	3441	scaffold43793_25140_39513.6:1-791	659	762	56.0679	1	1	0	135.36	1.94175	103
CUFF.1525.1	3443	scaffold43793_25140_39513.7:1-339	115	317	71.4727	1	1	7.54557	135.4	2.47525	202
CUFF.1528.1	3447	scaffold43793_55_21382.11:1-1536	843	1037	1562.82	1	1	1257.79	1867.85	54.1237	194
CUFF.1531.1	3451	scaffold43793_55_21382.14:1-1753	406	1067	5121.38	1	1	4709.69	5533.07	177.364	349
CUFF.1533.1	3453	scaffold43793_55_21382.15:1-3348	1347	3243	499.194	1	1	359.392	638.997	17.2881	295
CUFF.1536.1	3457	scaffold43793_55_21382.9:1032-3421	1773	1909	254.779	1	1	107.682	401.876	8.82353	136
CUFF.1538.1	3459	scaffold44194_56322_56861.0:1-538	115	403	60.1562	1	1	11.0389	109.274	2.08333	288
CUFF.1540.1	3461	scaffold4453_13457_15144.0:1-1421	868	1015	1532.09	1	1	1185.14	1879.05	53.0596	147
CUFF.1542.1	3463	scaffold44758_27246_37826.0:1-2074	161	469	37.5	1	1	7.10543e-15	74.9999	1.2987	308
CUFF.1544.1	3465	scaffold44758_27246_37826.0:1-2074	575	801	76.6592	1	1	14.0672	139.251	2.65487	226
CUFF.1547.1	3469	scaffold44758_27246_37826.0:1-2074	1082	1241	978.553	1	1	711.938	1245.17	33.8893	159
CUFF.1554.1	3481	scaffold44758_27246_37826.2:1-1994	979	1079	57.7499	1	1	0	139.421	2	100
CUFF.1557.1	3485	scaffold44758_27246_37826.4:1-3473	1037	1137	57.7499	1	1	0	139.421	2	100
CUFF.1561.1	3491	scaffold44899_21496_22826.0:1-621	12	303	89.304	1	1	29.768	148.84	3.09278	291
CUFF.1565.1	3497	scaffold44899_22859_30325.0:1-663	431	663	74.6766	1	1	13.7034	135.65	2.58621	232
CUFF.1567.1	3499	scaffold44899_22859_30325.12:1-857	126	392	32.5658	1	1	0	70.1694	1.12782	266
CUFF.1570.1	3503	scaffold44899_22859_30325.1:1-353	44	231	30.8823	1	1	0	74.5565	1.06952	187
CUFF.1572.1	3505	scaffold44899_22859_30325.7:1-519	169	295	45.8333	1	1	0	110.651	1.5873	126
CUFF.1574.1	3507	scaffold44899_22859_30325.7:1-519	392	503	52.027	1	1	0	125.604	1.8018	111
CUFF.1576.1	3509	scaffold44899_30390_31563.0:1-333	5	233	151.974	1	1	64.2316	239.715	5.26316	228
CUFF.1579.1	3513	scaffold44899_30390_31563.0:568-977	194	356	231.713	1	1	103.182	360.244	8.02469	162
CUFF.1581.1	3515	scaffold45606_217_6696.7:1-282	114	225	104.054	1	1	1.42109e-14	208.108	3.6036	111
CUFF.1583.1	3517	scaffold4568_6625_11615.1:1-1295	520	760	1010.62	1	1	740.523	1280.72	35	160
CUFF.1587.1	3523	scaffold4615_72374_74663.0:1-1089	99	723	120.312	1	1	73.122	167.503	4.16667	624
CUFF.1589.1	3525	scaffold46218_4689_7741.0:1-261	135	248	51.1061	1	1	0	123.381	1.76991	113
CUFF.1592.1	3529	scaffold46218_4689_7741.1:88-1042	240	346	136.203	1	1	14.3793	258.026	4.71698	106
CUFF.1595.1	3533	scaffold46415_1_4720.7:1-734	46	722	153.772	1	1	102.515	205.029	5.32544	676
CUFF.1598.1	3537	scaffold465_57259_78902.0:1-2709	868	980	154.687	1	1	28.3857	280.989	5.35714	112
CUFF.1600.1	3539	scaffold465_57259_78902.0:1-2709	1037	1137	57.7499	1	1	0	139.421	2	100
CUFF.1602.1	3541	scaffold465_57259_78902.0:1-2709	1577	1701	69.8588	1	1	0	150.525	2.41935	124
CUFF.1607.1	3549	scaffold465_57259_78902.4:1-3500	2235	2335	57.7499	1	1	0	139.421	2	100
CUFF.1609.1	3551	scaffold465_57259_78902.4:1-3500	2663	2763	57.7499	1	1	0	139.421	2	100
CUFF.1611.1	3553	scaffold465_57259_78902.4:1-3500	2952	3080	45.1171	1	1	0	108.922	1.5625	128
CUFF.1613.1	3555	scaffold465_57259_78902.6:1-2549	178	278	57.7499	1	1	0	139.421	2	100
CUFF.1615.1	3557	scaffold465_57259_78902.8:1-8524	5	7678	148.621	1	1	69.1798	228.063	5.14706	272
CUFF.1617.1	3557	scaffold465_57259_78902.8:1-8524	1467	1820	81.7988	1	1	30.0647	133.533	2.83286	353
CUFF.1619.1	3557	scaffold465_57259_78902.8:1-8524	1972	2191	131.849	1	1	48.4604	215.238	4.56621	219
CUFF.1621.1	3557	scaffold465_57259_78902.8:1-8524	2684	2828	40.1041	1	1	0	96.8199	1.38889	144
CUFF.1623.1	3557	scaffold465_57259_78902.8:1-8524	3867	4075	83.2932	1	1	15.2846	151.302	2.88462	208
CUFF.1626.1	3557	scaffold465_57259_78902.8:1-8524	4923	5300	45.9549	1	1	8.43287	83.4768	1.59151	377
CUFF.1628.1	3557	scaffold465_57259_78902.8:1-8524	5417	5611	89.304	1	1	16.3876	162.22	3.09278	194
CUFF.1630.1	3557	scaffold465_57259_78902.8:1-8524	5745	5869	46.5725	1	1	0	112.436	1.6129	124
CUFF.1632.1	3557	scaffold465_57259_78902.8:1-8524	6008	6176	34.375	1	1	0	82.9885	1.19048	168
CUFF.1634.1	3557	scaffold465_57259_78902.8:1-8524	6247	6630	60.3133	1	1	17.6653	102.961	2.08877	383
CUFF.1638.1	3559	scaffold465_57259_78902.8:1-8524	8311	8440	111.918	1	1	11.8155	212.021	3.87597	129
CUFF.1642.1	3565	scaffold4663_95423_110750.0:1-3340	1492	2377	52.2033	1	1	26.1017	78.305	1.80791	885
CUFF.1644.1	3567	scaffold4663_95423_110750.0:1-3340	2981	3234	148.369	1	1	66.0689	230.67	5.13834	253
CUFF.1647.1	3571	scaffold4663_95423_110750.1:1-727	429	600	50.6578	1	1	0	109.152	1.75439	171
CUFF.1649.1	3573	scaffold4663_95423_110750.3:1-1296	425	538	127.765	1	1	13.4885	242.042	4.42478	113
CUFF.1652.1	3577	scaffold4663_95423_110750.3:1-1296	950	1195	47.1428	1	1	0	94.2856	1.63265	245
CUFF.1655.1	3581	scaffold4663_95423_110750.5:1-5508	621	974	49.0793	1	1	9.00621	89.1523	1.69972	353
CUFF.1658.1	3585	scaffold4663_95423_110750.5:1-5508	1370	1913	42.5414	1	1	12.4601	72.6227	1.4733	543
CUFF.1660.1	3587	scaffold4663_95423_110750.5:1-5508	3049	3183	43.097	1	1	0	104.045	1.49254	134
CUFF.1663.1	3591	scaffold4663_95423_110750.5:1-5508	3599	3768	102.515	1	1	18.8118	186.218	3.5503	169
CUFF.1665.1	3593	scaffold4663_95423_110750.5:1-5508	4080	4359	51.7473	1	1	5.4631	98.0314	1.79211	279
CUFF.1667.1	3595	scaffold4663_95423_110750.5:1-5508	4446	5059	70.6565	1	1	34.1697	107.143	2.44698	613
CUFF.1669.1	3597	scaffold4663_95423_110750.5:1-5508	5200	5371	50.6578	1	1	0	109.152	1.75439	171
CUFF.1674.1	3605	scaffold4663_95423_110750.6:1-1815	1502	1752	80.8499	1	1	19.7331	141.967	2.8	250
CUFF.1676.1	3607	scaffold46680_5859_8169.1:1-259	29	144	50.2173	1	1	0	121.235	1.73913	115
CUFF.1678.1	3609	scaffold46685_1_23947.45:1-457	129	406	31.2725	1	1	0	67.3829	1.08303	277
CUFF.1680.1	3611	scaffold46685_1_23947.46:1-293	33	156	140.854	1	1	25.8471	255.86	4.87805	123
CUFF.1688.1	3625	scaffold46700_5310_10618.3:1-1989	1466	1566	57.7499	1	1	0	139.421	2	100
CUFF.1690.1	3627	scaffold46700_5310_10618.3:1-1989	1699	1799	57.7499	1	1	0	139.421	2	100
CUFF.1693.1	3631	scaffold47160_73527_75562.0:1-2034	1628	1766	41.8478	1	1	0	101.029	1.44928	138
CUFF.1695.1	3633	scaffold47206_28908_31161.0:1-1095	818	918	57.7499	1	1	0	139.421	2	100
CUFF.1697.1	3635	scaffold47219_38403_42691.1:1-676	151	372	52.2624	1	1	7.10543e-15	104.525	1.80995	221
CUFF.1701.1	3641	scaffold4745_Insertion_101687.0:1-223	29	129	57.7499	1	1	0	139.421	2	100
CUFF.1703.1	3643	scaffold47849_1_39277.12:1-3671	709	1082	93.8203	1	0.239811	60.3019	127.339	3.24919	170
CUFF.1705.1	3643	scaffold47849_1_39277.12:1-3671	796	1082	38.9803	1	0.108719	29.5552	48.4054	1.34997	119
CUFF.1707.1	3643	scaffold47849_1_39277.12:1-3671	906	1082	350.58	1	0.65147	200.754	500.407	12.1413	176
CUFF.1712.1	3651	scaffold4840_1_9911.3:109-1404	151	276	46.2	1	1	0	111.537	1.6	125
CUFF.1714.1	3653	scaffold4840_1_9911.3:109-1404	347	447	57.7499	1	1	0	139.421	2	100
CUFF.1717.1	3657	scaffold49768_57307_65966.0:1-3387	47	527	42.1093	1	1	10.2777	73.941	1.45833	480
CUFF.1720.1	3661	scaffold49768_57307_65966.0:1-3387	1115	1438	107.275	1	1	45.3399	169.211	3.71517	323
CUFF.1722.1	3663	scaffold49768_57307_65966.0:1-3387	2020	2120	57.7499	1	1	0	139.421	2	100
CUFF.1726.1	3669	scaffold49802_6485_10633.0:1-1329	379	630	138.048	1	1	58.3458	217.75	4.78088	251
CUFF.1728.1	3671	scaffold49802_6485_10633.0:1-1329	760	860	86.6249	1	1	0	186.651	3	100
CUFF.1730.1	3673	scaffold49802_6485_10633.0:1-1329	977	1302	293.192	1	1	191.116	395.268	10.1538	325
CUFF.1732.1	3675	scaffold50060_7355_10057.2:1-1262	711	908	43.972	1	1	0	94.7466	1.52284	197
CUFF.1735.1	3679	scaffold50071_2056_6698.0:1-588	99	329	50.2173	1	1	7.10543e-15	100.435	1.73913	230
CUFF.1739.1	3685	scaffold50618_1_7204.3:1-757	269	562	78.4646	1	1	8.28373	148.645	2.71739	184
CUFF.1741.1	3687	scaffold5097_45577_101085.0:319-7573	86	1088	67.1511	1	1	0	144.69	2.32558	129
CUFF.1746.1	3693	scaffold5097_45577_101085.10:1-3507	157	257	57.7499	1	1	0	139.421	2	100
CUFF.1748.1	3695	scaffold5097_45577_101085.10:1-3507	369	469	57.7499	1	1	0	139.421	2	100
CUFF.1752.1	3701	scaffold5097_45577_101085.10:1-3507	3093	3337	82.838	1	1	20.2184	145.458	2.86885	244
CUFF.1760.1	3715	scaffold5097_45577_101085.13:1-4612	2034	2595	82.3529	1	1	41.1764	123.529	2.85205	561
CUFF.1762.1	3717	scaffold5097_45577_101085.13:1-4612	2684	3089	57.037	1	1	16.7057	97.3682	1.97531	405
CUFF.1765.1	3721	scaffold5097_45577_101085.13:1-4612	3383	3532	96.8959	1	1	10.2296	183.562	3.3557	149
CUFF.1769.1	3727	scaffold5097_45577_101085.19:1-1356	1047	1198	95.6125	1	1	10.0941	181.131	3.31126	151
CUFF.1772.1	3731	scaffold5097_45577_101085.20:1-7071	2940	3241	2455.87	1	1	2148.89	2762.85	85.0519	301
CUFF.1776.1	3735	scaffold5097_45577_101085.24:1-4852	2294	2398	55.5288	1	1	0	134.058	1.92308	104
CUFF.1779.1	3739	scaffold5097_45577_101085.6:1-1765	727	1747	97.5506	1	1	35.8542	159.247	3.37838	296
CUFF.1781.1	3741	scaffold5097_45577_101085.7:1-6627	343	466	70.4268	1	1	0	151.749	2.43902	123
CUFF.1783.1	3743	scaffold5097_45577_101085.7:1-6627	805	1041	61.1758	1	1	6.4585	115.893	2.11864	236
CUFF.1786.1	3747	scaffold5097_45577_101085.7:1-6627	2013	2114	85.7672	1	1	0	184.803	2.9703	101
CUFF.1788.1	3749	scaffold5097_45577_101085.7:1-6627	2391	2506	75.326	1	1	0	162.305	2.6087	115
CUFF.1790.1	3751	scaffold5097_45577_101085.7:1-6627	3072	3321	23.1927	1	1	0	55.9922	0.803213	249
CUFF.1792.1	3753	scaffold5097_45577_101085.7:1-6627	4049	4218	34.1716	1	1	0	82.4974	1.18343	169
CUFF.1795.1	3757	scaffold5097_45577_101085.7:1-6627	5409	5509	57.7499	1	1	0	139.421	2	100
CUFF.1797.1	3759	scaffold51200_48401_53955.1:1-2941	1390	1508	171.292	1	1	41.8075	300.777	5.9322	118
CUFF.1800.1	3763	scaffold5125_91506_101117.3:1-6022	960	5290	85.7672	1	1	0	184.803	2.9703	101
CUFF.1802.1	3765	scaffold5139_1_608.2:1-384	39	212	133.526	1	1	39.1088	227.943	4.62428	173
CUFF.1804.1	3767	scaffold51555_21198_22024.2:1-576	187	531	50.3633	1	1	9.24184	91.4848	1.74419	344
CUFF.1808.1	3773	scaffold51845_15326_32022.9:1-2718	2426	2526	57.7499	1	1	0	139.421	2	100
CUFF.1812.1	3779	scaffold5257_1_6551.13:1-530	322	423	57.1782	1	1	0	138.04	1.9802	101
CUFF.1814.1	3781	scaffold5265_27208_30205.4:782-1310	37	137	57.7499	1	1	0	139.421	2	100
CUFF.1817.1	3785	scaffold53276_3077_4193.0:1-1115	737	837	57.7499	1	1	0	139.421	2	100
CUFF.1820.1	3789	scaffold53276_4259_10803.0:250-2699	1177	1277	86.6249	1	1	0	186.651	3	100
CUFF.1825.1	3797	scaffold53841_34506_37762.0:1-248	18	194	164.062	1	1	60.3002	267.824	5.68182	176
CUFF.1827.1	3799	scaffold53841_34506_37762.1:1-1180	101	463	526.45	1	1	396.847	656.053	18.232	362
CUFF.1829.1	3801	scaffold53841_34506_37762.1:1-1180	728	876	97.5506	1	1	10.2987	184.802	3.37838	148
CUFF.1831.1	3803	scaffold53841_34506_37762.1:1-1180	972	1179	69.7463	1	1	7.36331	132.129	2.41546	207
CUFF.1837.1	3811	scaffold54537_3969_32544.0:659-2080	1067	1183	74.6766	1	1	0	160.906	2.58621	116
CUFF.1839.1	3813	scaffold54537_3969_32544.10:1-1183	44	207	88.5735	1	1	9.35096	167.796	3.06748	163
CUFF.1845.1	3823	scaffold54537_3969_32544.14:1-1394	921	1143	39.0202	1	1	0	84.0769	1.35135	222
CUFF.1847.1	3825	scaffold54537_3969_32544.1:1-772	125	548	34.1312	1	1	3.60332	64.659	1.18203	423
CUFF.1852.1	3833	scaffold54537_3969_32544.20:1672-2558	608	713	54.9999	1	1	0	132.782	1.90476	105
CUFF.1856.1	3839	scaffold54537_3969_32544.4:1-2801	57	157	57.7499	1	1	0	139.421	2	100
CUFF.1858.1	3841	scaffold54537_3969_32544.4:1-2801	532	643	52.027	1	1	0	125.604	1.8018	111
CUFF.1860.1	3843	scaffold54537_3969_32544.4:1-2801	767	867	57.7499	1	1	0	139.421	2	100
CUFF.1863.1	3847	scaffold54537_3969_32544.8:1-1134	453	553	57.7499	1	1	0	139.421	2	100
CUFF.1866.1	3851	scaffold54815_20173_24512.0:1445-4081	555	655	57.7499	1	1	0	139.421	2	100
CUFF.1871.1	3859	scaffold55287_1_8656.0:1-502	366	466	57.7499	1	1	0	139.421	2	100
CUFF.1876.1	3867	scaffold55705_1_3938.2:1052-1997	53	153	57.7499	1	1	0	139.421	2	100
CUFF.1880.1	3873	scaffold55705_1_3938.2:1052-1997	650	918	118.517	1	1	47.0484	189.985	4.10448	268
CUFF.1882.1	3875	scaffold55705_1_3938.3:1-529	210	370	36.0937	1	1	0	87.1379	1.25	160
CUFF.1884.1	3877	scaffold55878_1_6068.3:1-1295	43	475	113.628	1	1	58.5105	168.746	3.93519	432
CUFF.1886.1	3879	scaffold55878_1_6068.3:1-1295	712	941	75.6549	1	1	13.8829	137.427	2.62009	229
CUFF.1889.1	3883	scaffold55878_1_6068.4:1-1625	524	624	86.6249	1	1	0	186.651	3	100
CUFF.1891.1	3885	scaffold55878_1_6068.4:1-1625	689	839	76.9999	1	1	1.42109e-14	154	2.66667	150
CUFF.1893.1	3887	scaffold55878_1_6068.4:1-1625	912	1099	30.8823	1	1	0	74.5565	1.06952	187
CUFF.1895.1	3889	scaffold55878_1_6068.4:1-1625	1171	1493	44.8369	1	1	4.73356	84.9403	1.5528	322
CUFF.1897.1	3891	scaffold55885_1_16206.10:1-1946	151	357	56.0679	1	1	0	112.136	1.94175	206
CUFF.1900.1	3895	scaffold55885_1_16206.10:1-1946	1604	1912	84.3749	1	1	28.125	140.625	2.92208	308
CUFF.1903.1	3899	scaffold55885_1_16206.11:1-1689	742	1585	41.402	1	0.44393	21.4108	61.3931	1.43384	417
CUFF.1905.1	3899	scaffold55885_1_16206.11:1-1689	1198	1585	67.3071	1	0.55607	34.7816	99.8326	2.33098	387
CUFF.1908.1	3903	scaffold55885_1_16206.7:253-1131	86	355	161.013	1	1	77.8662	244.16	5.57621	269
CUFF.1910.1	3905	scaffold55885_1_16206.7:253-1131	449	819	124.865	1	1	62.4324	187.297	4.32432	370
CUFF.1916.1	3915	scaffold56386_1_2721.0:1-1409	536	813	271.029	1	1	164.722	377.335	9.38628	277
CUFF.1919.1	3919	scaffold56905_8009_13018.1:1-448	258	419	89.6738	1	1	9.46712	169.881	3.10559	161
CUFF.1922.1	3923	scaffold57524_1_13287.0:1-371	24	237	40.669	1	1	0	87.6295	1.40845	213
CUFF.1928.1	3933	scaffold58349_37807_49415.10:1-809	602	780	32.4438	1	1	0	78.3262	1.1236	178
CUFF.1930.1	3935	scaffold58349_37807_49415.12:1-645	202	505	76.2375	1	1	22.3295	130.146	2.64026	303
CUFF.1932.1	3937	scaffold58349_37807_49415.2:1-1010	314	414	57.7499	1	1	0	139.421	2	100
CUFF.1936.1	3943	scaffold58450_16857_21490.0:52-3611	623	1002	83.806	1	1	33.2691	134.343	2.90237	379
CUFF.1940.1	3949	scaffold58450_16857_21490.0:52-3611	1767	1867	57.7499	1	1	0	139.421	2	100
CUFF.1942.1	3951	scaffold58450_16857_21490.0:52-3611	3317	3465	58.5303	1	1	0	126.115	2.02703	148
CUFF.1944.1	3953	scaffold58450_1_16768.11:1-774	41	142	57.1782	1	1	0	138.04	1.9802	101
CUFF.1946.1	3955	scaffold58450_1_16768.12:1-841	627	806	64.5251	1	1	0	129.05	2.23464	179
CUFF.1949.1	3959	scaffold58450_1_16768.18:1-947	701	804	56.0679	1	1	0	135.36	1.94175	103
CUFF.1955.1	3969	scaffold58450_1_16768.3:1-1009	900	1000	57.7499	1	1	0	139.421	2	100
CUFF.1959.1	3975	scaffold5893_53423_57730.2:1-1108	116	216	57.7499	1	1	0	139.421	2	100
CUFF.1961.1	3977	scaffold59034_32390_53474.4:1-5728	183	522	85.1769	1	1	31.3063	139.048	2.94985	339
CUFF.1963.1	3979	scaffold59034_32390_53474.4:1-5728	908	1008	57.7499	1	1	0	139.421	2	100
CUFF.1967.1	3985	scaffold59034_32390_53474.4:1-5728	4165	4265	57.7499	1	1	0	139.421	2	100
CUFF.1969.1	3987	scaffold59034_32390_53474.4:1-5728	5336	5528	231.7	1	1	113.64	349.761	8.02427	192
CUFF.1971.1	3989	scaffold59034_32390_53474.7:1-2973	230	330	57.7499	1	1	0	139.421	2	100
CUFF.1973.1	3991	scaffold59034_32390_53474.7:1-2973	2036	2136	57.7499	1	1	0	139.421	2	100
CUFF.1978.1	3999	scaffold6010_38059_43539.0:1-1183	699	831	43.75	1	1	0	105.622	1.51515	132
CUFF.1981.1	4003	scaffold6010_38059_43539.2:1-296	0	230	1474.91	1	1	1124.83	1824.99	51.0791	139
CUFF.1985.1	4009	scaffold6010_38059_43539.4:1-1596	1218	1338	48.1249	1	1	0	116.184	1.66667	120
CUFF.1987.1	4011	scaffold6010_38059_43539.4:1-1596	1495	1595	57.7499	1	1	0	139.421	2	100
CUFF.1989.1	4013	scaffold60158_1_3911.0:1-395	52	332	123.75	1	1	52.3028	195.197	4.28571	280
CUFF.1991.1	4015	scaffold60158_1_3911.1:277-1592	68	698	91.6666	1	1	50.672	132.661	3.1746	630
CUFF.1994.1	4019	scaffold60158_1_3911.2:1-164	4	117	102.212	1	1	0	204.425	3.53982	113
CUFF.1996.1	4021	scaffold60158_1_3911.4:1-409	7	301	58.9285	1	1	10.8136	107.043	2.04082	294
CUFF.1998.1	4023	scaffold60158_1_3911.5:1-316	0	284	142.341	1	1	66.2567	218.426	4.92958	284
CUFF.2001.1	4027	scaffold60712_2418_3209.0:1-790	48	532	77.5567	1	1	34.536	120.577	2.68595	484
CUFF.2004.1	4031	scaffold61572_3879_6759.4:1-418	199	377	48.6657	1	1	0	104.86	1.68539	178
CUFF.2007.1	4035	scaffold6297_159747_160481.0:1-427	317	417	86.6249	1	1	0	186.651	3	100
CUFF.2010.1	4039	scaffold62_19468_21595.0:1-616	226	365	62.3201	1	1	0	134.281	2.15827	139
CUFF.2014.1	4045	scaffold63523_39186_40863.0:1-150	13	116	56.0679	1	1	0	135.36	1.94175	103
CUFF.2016.1	4047	scaffold6378_47216_64637.0:1-395	1	395	432.392	1	1	319.806	544.977	14.9746	394
CUFF.2018.1	4049	scaffold6378_47216_64637.10:1-1329	264	404	82.4999	1	1	0	165	2.85714	140
CUFF.2020.1	4051	scaffold6378_47216_64637.11:1-4341	1610	1710	57.7499	1	1	0	139.421	2	100
CUFF.2024.1	4057	scaffold6378_47216_64637.6:1-1733	259	558	67.6003	1	1	16.4993	118.701	2.34114	299
CUFF.2026.1	4059	scaffold6378_47216_64637.6:1-1733	940	1092	37.9934	1	1	0	91.7241	1.31579	152
CUFF.2029.1	4063	scaffold6378_47216_64637.9:1-6285	543	688	79.6551	1	1	1.42109e-14	159.31	2.75862	145
CUFF.2032.1	4067	scaffold6378_47216_64637.9:1-6285	1862	2057	88.8461	1	1	16.3036	161.389	3.07692	195
CUFF.2034.1	4069	scaffold6378_47216_64637.9:1-6285	2113	2545	106.944	1	1	53.4722	160.416	3.7037	432
CUFF.2039.1	4075	scaffold6378_47216_64637.9:1-6285	3911	4206	29.3644	1	1	0	63.2714	1.01695	295
CUFF.2042.1	4079	scaffold6378_47216_64637.9:1-6285	5279	5390	52.027	1	1	0	125.604	1.8018	111
CUFF.2044.1	4081	scaffold6378_77927_86550.0:1-1705	470	570	57.7499	1	1	0	139.421	2	100
CUFF.2049.1	4089	scaffold63918_9519_10534.0:1-205	6	142	42.4632	1	1	0	102.515	1.47059	136
CUFF.2052.1	4093	scaffold6394_31218_35499.1:1-906	108	627	72.3265	1	1	32.207	112.446	2.50482	519
CUFF.2057.1	4101	scaffold65500_1_17707.5:1-4727	1486	1744	33.5755	1	1	0	72.3452	1.16279	258
CUFF.2059.1	4103	scaffold65500_1_17707.6:1-600	320	422	84.9264	1	1	0	182.991	2.94118	102
CUFF.2065.1	4113	scaffold66459_8109_11815.0:1-698	375	689	36.7834	1	1	7.10543e-15	73.5668	1.27389	314
CUFF.2067.1	4115	scaffold66459_8109_11815.1:1-1107	48	227	48.3938	1	1	0	104.274	1.67598	179
CUFF.2075.1	4129	scaffold6800_43218_52049.0:1-1571	1051	1151	86.6249	1	1	0	186.651	3	100
CUFF.2078.1	4133	scaffold6819_49976_52250.1:1-357	55	350	39.1525	1	1	7.10543e-15	78.305	1.35593	295
CUFF.2083.1	4141	scaffold68861_1_821.1:1-591	157	397	24.0625	1	1	0	58.092	0.833333	240
CUFF.2085.1	4143	scaffold69153_15844_19852.2:1-424	51	208	55.1751	1	1	0	118.886	1.91083	157
CUFF.2089.1	4149	scaffold6950_81169_220512.108:1-3072	2006	2180	306.984	1	1	164.235	449.734	10.6315	174
CUFF.2091.1	4151	scaffold6950_81169_220512.20:1-1134	717	976	2477.25	1	1	2144.88	2809.63	85.7925	259
CUFF.2095.1	4157	scaffold6950_81169_220512.92:347-768	242	342	86.6249	1	1	0	186.651	3	100
CUFF.2097.1	4159	scaffold6987_676_1476.1:1-300	21	121	57.7499	1	1	0	139.421	2	100
CUFF.2100.1	4163	scaffold70207_1_617.0:1-615	189	531	439.035	1	1	317.268	560.801	15.2047	342
CUFF.2102.1	4165	scaffold70238_23590_30313.8:1-1176	195	295	57.7499	1	1	0	139.421	2	100
CUFF.2108.1	4175	scaffold70733_67180_72971.4:1-1200	938	1180	23.8636	1	1	0	57.6119	0.826446	242
CUFF.2110.1	4177	scaffold71040_1154_3134.0:1-117	4	117	178.871	1	1	43.6574	314.086	6.19469	113
CUFF.2114.1	4183	scaffold7174_160600_163962.2:148-547	74	174	57.7499	1	1	0	139.421	2	100
CUFF.2116.1	4185	scaffold71813_4490_11694.3:1-1261	1073	1186	51.1061	1	1	0	123.381	1.76991	113
CUFF.2118.1	4187	scaffold71813_4490_11694.4:56-355	7	107	57.7499	1	1	0	139.421	2	100
CUFF.2121.1	4191	scaffold72425_9280_12898.0:319-3253	887	987	57.7499	1	1	0	139.421	2	100
CUFF.2126.1	4199	scaffold72920_1_1795.1:1-199	3	122	48.5294	1	1	0	117.16	1.68067	119
CUFF.2130.1	4205	scaffold7304_86420_119223.45:1-587	142	242	57.7499	1	1	0	139.421	2	100
CUFF.2134.1	4211	scaffold7304_86420_119223.48:1-778	18	367	33.0945	1	1	0	66.189	1.14613	349
CUFF.2136.1	4213	scaffold7304_86420_119223.48:1-778	420	640	57.7499	1	1	0	139.421	2	100
CUFF.2138.1	4215	scaffold7304_86420_119223.61:1-634	2	135	43.421	1	1	0	104.828	1.50376	133
CUFF.2140.1	4217	scaffold7304_86420_119223.6:1-604	181	304	140.854	1	1	25.8471	255.86	4.87805	123
CUFF.2143.1	4221	scaffold7387_78730_80086.2:1-695	415	554	41.5467	1	1	0	100.303	1.43885	139
CUFF.2145.1	4223	scaffold75116_2329_13804.8:1-630	292	406	101.316	1	1	0	202.631	3.50877	114
CUFF.2147.1	4225	scaffold75739_17655_32005.0:1-289	13	144	132.252	1	1	24.2687	240.235	4.58015	131
CUFF.2151.1	4231	scaffold75739_17655_32005.4:73-766	552	652	57.7499	1	1	0	139.421	2	100
CUFF.2155.1	4237	scaffold7653_7837_16643.2:1-2192	73	173	28.875	1	1	0	86.6249	1	100
CUFF.2157.1	4237	scaffold7653_7837_16643.2:1-2192	189	832	83.1789	1	1	20.3016	146.056	2.88066	243
CUFF.2160.1	4241	scaffold7653_7837_16643.8:1-665	217	607	78.3936	1	1	14.3855	142.402	2.71493	221
CUFF.2162.1	4243	scaffold76549_1_8567.1:1-901	480	711	87.4999	1	1	21.3562	153.644	3.0303	231
CUFF.2164.1	4245	scaffold76549_1_8567.6:1-1500	26	329	76.2375	1	1	22.3295	130.146	2.64026	303
CUFF.2166.1	4247	scaffold76549_1_8567.6:1-1500	745	845	86.6249	1	1	0	186.651	3	100
CUFF.2168.1	4249	scaffold76549_1_8567.7:1-798	414	514	57.7499	1	1	0	139.421	2	100
CUFF.2170.1	4251	scaffold76549_1_8567.8:1-480	109	209	57.7499	1	1	0	139.421	2	100
CUFF.2172.1	4253	scaffold77791_15837_18024.0:1-346	73	173	57.7499	1	1	0	139.421	2	100
CUFF.2174.1	4255	scaffold77791_1_573.1:1-224	1	111	52.4999	1	1	0	126.746	1.81818	110
CUFF.2176.1	4257	scaffold77791_1_573.2:1-254	39	173	43.097	1	1	0	104.045	1.49254	134
CUFF.2178.1	4259	scaffold77791_607_15791.11:1-861	672	836	70.4268	1	1	0	140.854	2.43902	164
CUFF.2181.1	4263	scaffold77791_607_15791.12:1-624	361	604	95.0616	1	1	27.8429	162.28	3.29218	243
CUFF.2184.1	4267	scaffold77791_607_15791.2:1-2496	1240	1713	48.8372	1	1	14.3041	83.3702	1.69133	473
CUFF.2186.1	4269	scaffold77791_607_15791.2:1-2496	1880	2468	68.7499	1	1	32.0015	105.498	2.38095	588
CUFF.2188.1	4271	scaffold77791_607_15791.3:1-351	32	345	73.8018	1	1	21.6161	125.988	2.55591	313
CUFF.2190.1	4273	scaffold77791_607_15791.4:1-979	100	906	132.553	1	1	88.9696	176.136	4.59057	806
CUFF.2192.1	4275	scaffold77791_607_15791.7:170-2492	12	123	52.027	1	1	0	125.604	1.8018	111
CUFF.2194.1	4277	scaffold77791_607_15791.7:170-2492	928	1183	45.2941	1	1	0	90.5881	1.56863	255
CUFF.2197.1	4281	scaffold77791_607_15791.7:170-2492	1913	2117	28.3088	1	1	0	68.3435	0.980392	204
CUFF.2203.1	4291	scaffold7783_1_35757.1:824-1851	36	1027	737.171	1	1	644.48	829.862	25.5298	991
CUFF.2207.1	4297	scaffold7783_1_35757.25:1-6296	2164	2264	57.7499	1	1	0	139.421	2	100
CUFF.2210.1	4301	scaffold7783_1_35757.2:1-4051	67	1151	559.386	1	1	482.183	636.589	19.3727	1084
CUFF.2212.1	4303	scaffold7783_1_35757.2:1-4051	1491	2426	234.706	1	1	180.86	288.551	8.12834	935
CUFF.2214.1	4305	scaffold7783_1_35757.2:1-4051	2478	2876	101.57	1	1	47.2787	155.862	3.51759	398
CUFF.2216.1	4307	scaffold7783_1_35757.2:1-4051	3104	3236	43.75	1	1	0	105.622	1.51515	132
CUFF.2218.1	4309	scaffold7783_1_35757.2:1-4051	3580	3717	42.1532	1	1	0	101.767	1.45985	137
CUFF.2221.1	4313	scaffold7783_1_35757.5:593-1998	534	727	119.689	1	1	35.0561	204.322	4.14508	193
CUFF.2223.1	4315	scaffold7783_1_35757.5:593-1998	793	1017	38.6718	1	1	0	83.3262	1.33929	224
CUFF.2225.1	4317	scaffold7783_1_35757.5:593-1998	1088	1342	34.1043	1	1	0	73.4845	1.1811	254
CUFF.2227.1	4319	scaffold7783_1_35757.8:1-802	416	687	63.9298	1	1	11.7313	116.128	2.21402	271
CUFF.2229.1	4321	scaffold77850_1_6898.0:1-355	61	169	53.4722	1	1	0	129.093	1.85185	108
CUFF.2232.1	4325	scaffold7819_65819_68029.0:1-234	70	170	57.7499	1	1	0	139.421	2	100
CUFF.2234.1	4327	scaffold78360_1_13804.10:1-912	7	107	57.7499	1	1	0	139.421	2	100
CUFF.2237.1	4331	scaffold78360_1_13804.11:1-1647	183	482	48.2859	1	1	5.09768	91.4741	1.67224	299
CUFF.2239.1	4333	scaffold78360_1_13804.2:1-2036	12	158	39.5548	1	1	0	95.4936	1.36986	146
CUFF.2241.1	4335	scaffold78360_1_13804.2:1-2036	338	566	63.3223	1	1	6.68511	119.959	2.19298	228
CUFF.2243.1	4337	scaffold78360_1_13804.2:1-2036	705	820	125.543	1	1	13.254	237.833	4.34783	115
CUFF.2246.1	4341	scaffold78360_1_13804.2:1-2036	1657	1831	82.974	1	1	8.7598	157.188	2.87356	174
CUFF.2248.1	4343	scaffold78360_1_13804.3:1-373	236	349	51.1061	1	1	0	123.381	1.76991	113
CUFF.2250.1	4345	scaffold78360_1_13804.4:1-650	177	512	103.433	1	1	43.7158	163.15	3.58209	335
CUFF.2252.1	4347	scaffold78360_1_13804.8:1-2876	666	837	168.859	1	1	62.0634	275.656	5.84795	171
CUFF.2254.1	4349	scaffold78360_1_13804.8:1-2876	1065	1265	28.875	1	1	0	69.7103	1	200
CUFF.2256.1	4351	scaffold78360_1_13804.8:1-2876	1381	1812	80.3943	1	1	33.9786	126.81	2.78422	431
CUFF.2259.1	4355	scaffold78360_1_13804.8:1-2876	2594	2694	57.7499	1	1	0	139.421	2	100
CUFF.2262.1	4359	scaffold78402_38835_42243.0:1-395	55	219	35.2134	1	1	0	85.0126	1.21951	164
CUFF.2264.1	4361	scaffold78413_1_1208.0:1-1206	590	746	37.0192	1	1	0	89.3722	1.28205	156
CUFF.2266.1	4363	scaffold79005_16938_17803.1:1-449	80	180	57.7499	1	1	0	139.421	2	100
CUFF.2269.1	4367	scaffold7911_33515_40700.0:1-1638	663	881	66.227	1	1	6.99177	125.462	2.29358	218
CUFF.2273.1	4373	scaffold7911_33515_40700.2:1-1237	98	223	207.9	1	1	69.2999	346.5	7.2	125
CUFF.2277.1	4379	scaffold7911_33515_40700.3:1-1647	88	298	27.5	1	1	0	66.3908	0.952381	210
CUFF.2279.1	4381	scaffold7911_33515_40700.3:1-1647	358	458	86.6249	1	1	0	186.651	3	100
CUFF.2281.1	4383	scaffold79272_2090_5255.1:1-226	78	207	89.5348	1	1	0	179.07	3.10078	129
CUFF.2284.1	4387	scaffold7998_86953_101715.0:1-5359	841	1064	643.9	1	1	461.28	826.519	22.2996	223
CUFF.2286.1	4389	scaffold7998_86953_101715.0:1-5359	1184	1503	36.2069	1	1	0	72.4137	1.25392	319
CUFF.2288.1	4391	scaffold7998_86953_101715.0:1-5359	1584	1870	80.7691	1	1	23.6567	137.882	2.7972	286
CUFF.2290.1	4393	scaffold7998_86953_101715.0:1-5359	2321	3489	150.802	1	1	112.186	189.419	5.2226	1168
CUFF.2292.1	4395	scaffold7998_86953_101715.0:1-5359	3626	4103	72.6414	1	1	30.7019	114.581	2.51572	477
CUFF.2294.1	4397	scaffold7998_86953_101715.0:1-5359	4322	4891	512.543	1	1	410.543	614.543	17.7504	569
CUFF.2296.1	4399	scaffold7998_86953_101715.0:1-5359	5111	5340	25.2183	1	1	0	60.8824	0.873362	229
CUFF.2299.1	4403	scaffold7998_86953_101715.1:1-2636	286	517	37.5	1	1	0	80.8012	1.2987	231
CUFF.2301.1	4405	scaffold7998_86953_101715.1:1-2636	730	2028	109.004	1	1	77.8601	140.148	3.77504	1298
CUFF.2303.1	4407	scaffold7998_86953_101715.1:1-2636	2079	2192	76.6592	1	1	0	165.178	2.65487	113
CUFF.2305.1	4409	scaffold7998_86953_101715.3:1-169	40	151	52.027	1	1	0	125.604	1.8018	111
CUFF.2307.1	4411	scaffold7998_86953_101715.4:1-4570	0	1300	137.711	1	1	102.733	172.69	4.76923	1300
CUFF.2309.1	4413	scaffold7998_86953_101715.4:1-4570	1792	1972	48.1249	1	1	0	103.695	1.66667	180
CUFF.2311.1	4415	scaffold7998_86953_101715.4:1-4570	2312	2597	60.7894	1	1	11.1551	110.424	2.10526	285
CUFF.2313.1	4417	scaffold7998_86953_101715.4:1-4570	2825	3096	127.86	1	1	54.0398	201.679	4.42804	271
CUFF.2315.1	4419	scaffold7998_86953_101715.4:1-4570	3302	3402	57.7499	1	1	0	139.421	2	100
CUFF.2317.1	4421	scaffold7998_86953_101715.4:1-4570	3515	3632	49.3589	1	1	0	119.163	1.7094	117
CUFF.2319.1	4423	scaffold7998_86953_101715.5:1-1497	3	103	57.7499	1	1	0	139.421	2	100
CUFF.2321.1	4425	scaffold812_14592_42290.20:1-3890	829	1068	144.979	1	1	61.2753	228.683	5.02092	239
CUFF.2324.1	4429	scaffold8312_130060_136284.5:1-630	7	335	26.41	1	1	0	56.9057	0.914634	328
CUFF.2326.1	4431	scaffold83416_9507_14234.1:1-3075	2805	2905	86.6249	1	1	0	186.651	3	100
CUFF.2331.1	4439	scaffold8383_1_5713.1:1-865	28	403	38.5	1	1	4.06455	72.9354	1.33333	375
CUFF.2333.1	4443	scaffold84044_1856_20814.0:1-1620	1380	1619	84.571	1	1	20.6413	148.501	2.92887	239
CUFF.2335.1	4445	scaffold84044_1856_20814.2:1-351	82	219	126.46	1	1	23.2058	229.714	4.37956	137
CUFF.2337.1	4447	scaffold84044_1856_20814.3:1-250	139	239	86.6249	1	1	0	186.651	3	100
CUFF.2339.1	4449	scaffold84044_1856_20814.5:1-1348	790	993	133.868	1	1	46.5948	221.141	4.63613	203
CUFF.2341.1	4451	scaffold84044_1856_20814.8:1-699	23	123	57.7499	1	1	0	139.421	2	100
CUFF.2343.1	4453	scaffold84372_1649_5177.0:1-594	129	272	40.3846	1	1	0	97.497	1.3986	143
CUFF.2345.1	4455	scaffold84372_1649_5177.1:1-908	62	342	92.8124	1	1	30.9375	154.687	3.21429	280
CUFF.2347.1	4457	scaffold84372_1649_5177.4:1-966	171	271	57.7499	1	1	0	139.421	2	100
CUFF.2350.1	4461	scaffold84611_2309_4747.1:1-1859	113	215	56.6176	1	1	0	136.687	1.96078	102
CUFF.2352.1	4463	scaffold84611_2309_4747.1:1-1859	300	480	64.1666	1	1	0	128.333	2.22222	180
CUFF.2354.1	4465	scaffold84611_2309_4747.1:1-1859	680	845	69.9999	1	1	0	140	2.42424	165
CUFF.2356.1	4467	scaffold84611_2309_4747.1:1-1859	991	1091	57.7499	1	1	0	139.421	2	100
CUFF.2358.1	4469	scaffold84611_2309_4747.1:1-1859	1186	1311	46.2	1	1	0	111.537	1.6	125
CUFF.2361.1	4473	scaffold86318_1_2366.3:1-302	75	175	57.7499	1	1	0	139.421	2	100
CUFF.2363.1	4475	scaffold86948_6807_11774.0:1-1375	794	916	118.34	1	1	12.4935	224.187	4.09836	122
CUFF.2369.1	4485	scaffold8837_1_49340.0:1-623	64	293	50.4366	1	1	0	100.873	1.74672	229
CUFF.2371.1	4487	scaffold8837_1_49340.0:1-623	484	612	45.1171	1	1	0	108.922	1.5625	128
CUFF.2374.1	4491	scaffold8837_1_49340.16:1-563	88	213	92.3999	1	1	1.42109e-14	184.8	3.2	125
CUFF.2376.1	4493	scaffold8837_1_49340.16:1-563	324	455	66.1259	1	1	0	142.481	2.29008	131
CUFF.2378.1	4495	scaffold8837_1_49340.17:1-818	199	663	93.3458	1	1	45.1422	141.549	3.23276	464
CUFF.2380.1	4497	scaffold8837_1_49340.18:1-276	175	275	57.7499	1	1	0	139.421	2	100
CUFF.2383.1	4501	scaffold8837_1_49340.21:155-673	229	488	55.7432	1	1	5.88496	105.601	1.9305	259
CUFF.2385.1	4503	scaffold8837_1_49340.27:1-423	266	386	48.1249	1	1	0	116.184	1.66667	120
CUFF.2387.1	4505	scaffold8837_1_49340.28:1-1489	3	203	72.1874	1	1	7.62103	136.754	2.5	200
CUFF.2389.1	4507	scaffold8837_1_49340.28:1-1489	505	881	69.1156	1	1	23.0385	115.193	2.39362	376
CUFF.2391.1	4509	scaffold8837_1_49340.28:1-1489	1012	1372	56.1458	1	1	13.7036	98.588	1.94444	360
CUFF.2393.1	4511	scaffold8837_1_49340.2:1-294	46	146	57.7499	1	1	0	139.421	2	100
CUFF.2395.1	4513	scaffold8837_1_49340.33:1-322	53	153	57.7499	1	1	0	139.421	2	100
CUFF.2397.1	4515	scaffold8837_1_49340.39:1-365	7	365	1879.29	1	1	1633.06	2125.53	65.0838	358
CUFF.2399.1	4517	scaffold8837_1_49340.3:1-497	39	312	31.7307	1	1	0	68.3702	1.0989	273
CUFF.2401.1	4519	scaffold8837_1_49340.40:1-270	0	188	552.925	1	1	368.617	737.233	19.1489	188
CUFF.2403.1	4521	scaffold8837_1_49340.47:1-899	37	148	52.027	1	1	0	125.604	1.8018	111
CUFF.2405.1	4523	scaffold8837_1_49340.47:1-899	246	887	72.0748	1	1	36.0374	108.112	2.4961	641
CUFF.2407.1	4525	scaffold8837_1_49340.50:1-949	49	476	81.1475	1	1	34.2969	127.998	2.8103	427
CUFF.2409.1	4527	scaffold8837_1_49340.50:1-949	531	755	51.5624	1	1	0	103.125	1.78571	224
CUFF.2411.1	4529	scaffold8837_1_49340.51:1-588	359	569	27.5	1	1	0	66.3908	0.952381	210
CUFF.2413.1	4531	scaffold8837_1_49340.53:1-162	31	149	48.9406	1	1	0	118.153	1.69492	118
CUFF.2416.1	4535	scaffold8837_1_49340.55:492-1387	275	441	34.7891	1	1	0	83.9884	1.20482	166
CUFF.2418.1	4537	scaffold8837_1_49340.58:1-3416	477	701	51.5624	1	1	0	103.125	1.78571	224
CUFF.2421.1	4541	scaffold8837_1_49340.58:1-3416	1906	2125	26.3698	1	1	0	63.6624	0.913242	219
CUFF.2423.1	4543	scaffold8837_1_49340.58:1-3416	2763	2919	37.0192	1	1	0	89.3722	1.28205	156
CUFF.2425.1	4545	scaffold8837_1_49340.61:1-488	70	170	57.7499	1	1	0	139.421	2	100
CUFF.2428.1	4549	scaffold8837_1_49340.67:1-1726	715	837	47.336	1	1	0	114.279	1.63934	122
CUFF.2430.1	4551	scaffold8837_1_49340.6:1-954	526	866	127.39	1	1	61.6059	193.173	4.41176	340
CUFF.2432.1	4553	scaffold8837_1_49340.7:1-349	23	295	31.8474	1	1	0	68.6216	1.10294	272
CUFF.2434.1	4555	scaffold88920_1_2047.2:1-395	22	122	57.7499	1	1	0	139.421	2	100
CUFF.2438.1	4561	scaffold8973_1_1919.0:1-578	9	109	86.6249	1	1	0	186.651	3	100
CUFF.2441.1	4565	scaffold9030_18986_25666.3:1-3520	2452	2572	48.1249	1	1	0	116.184	1.66667	120
CUFF.2443.1	4567	scaffold90359_3114_5859.1:1-1000	131	231	57.7499	1	1	0	139.421	2	100
CUFF.2447.1	4573	scaffold90587_7320_8798.2:1-227	0	221	91.4592	1	1	22.3225	160.596	3.16742	221
CUFF.2449.1	4575	scaffold91390_1_1482.1:1-706	225	325	57.7499	1	1	0	139.421	2	100
CUFF.2451.1	4577	scaffold91961_1_4656.2:1-750	18	750	37.3003	0.417371	0.0453106	15.8211	58.7794	1.29179	189
CUFF.2451.2	4577	scaffold91961_1_4656.2:1-750	111	750	89.3695	1	0.146116	70.2768	108.462	3.09505	457
CUFF.2451.3	4577	scaffold91961_1_4656.2:1-750	143	750	86.9118	0.9725	0.151467	65.0947	108.729	3.00994	487
CUFF.2453.1	4577	scaffold91961_1_4656.2:1-750	47	733	87.6637	0.898523	0.095225	46.1403	129.187	3.03597	264
CUFF.2453.2	4577	scaffold91961_1_4656.2:1-750	48	733	80.3668	0.823733	0.144897	48.2986	112.435	2.78327	384
CUFF.2453.3	4577	scaffold91961_1_4656.2:1-750	119	733	69.5432	0.712794	0.0934138	25.8968	113.19	2.40843	253
CUFF.2453.4	4577	scaffold91961_1_4656.2:1-750	122	462	28.8064	0.295256	0.0339936	0	82.3777	0.997626	100
CUFF.2453.5	4577	scaffold91961_1_4656.2:1-750	122	734	30.0424	0.307924	0.0404789	2.16214	57.9226	1.04043	192
CUFF.2453.6	4577	scaffold91961_1_4656.2:1-750	165	733	36.2122	0.371163	0.054166	0.731223	71.6932	1.2541	267
CUFF.2453.7	4577	scaffold91961_1_4656.2:1-750	174	733	45.927	0.470736	0.0519995	10.6877	81.1664	1.59055	259
CUFF.2453.8	4577	scaffold91961_1_4656.2:1-750	176	537	97.5642	1	0.0542846	32.9859	162.142	3.37885	122
CUFF.2453.9	4577	scaffold91961_1_4656.2:1-750	176	733	66.9764	0.686486	0.0886485	29.035	104.918	2.31953	317
CUFF.2455.1	4579	scaffold91961_1_4656.5:1-420	12	414	34.2843	1	0.213578	22.1329	46.4357	1.18734	341
CUFF.2457.1	4579	scaffold91961_1_4656.5:1-420	12	414	44.9183	1	0.236195	29.6407	60.1959	1.55561	341
CUFF.2459.1	4579	scaffold91961_1_4656.5:1-420	12	414	98.0208	1	0.550228	54.7898	141.252	3.39466	402
CUFF.2462.1	4583	scaffold92904_1032_6513.1:1-316	8	275	75.7022	1	1	18.4767	132.928	2.62172	267
CUFF.2464.1	4585	scaffold9300_25233_27605.1:1-681	107	299	45.1171	1	1	0	97.2139	1.5625	192
CUFF.2467.1	4589	scaffold93479_1_762.1:1-676	192	381	30.5555	1	1	0	73.7676	1.0582	189
CUFF.2470.1	4593	scaffold9389_1_14211.8:1-718	128	228	57.7499	1	1	0	139.421	2	100
CUFF.2472.1	4595	scaffold93974_19185_22837.0:1-536	244	483	84.571	1	1	20.6413	148.501	2.92887	239
CUFF.2474.1	4597	scaffold93974_19185_22837.4:1-157	28	128	57.7499	1	1	0	139.421	2	100
CUFF.2476.1	4599	scaffold9401_1_17234.10:847-3017	1501	1601	57.7499	1	1	0	139.421	2	100
CUFF.2478.1	4601	scaffold9401_1_17234.10:847-3017	1865	2104	199.246	1	1	101.119	297.372	6.90029	239
CUFF.2480.1	4603	scaffold9401_1_17234.19:1-1333	47	251	56.6176	1	1	0	113.235	1.96078	204
CUFF.2483.1	4607	scaffold9401_1_17234.22:1-1585	173	299	458.333	1	1	253.36	663.306	15.873	126
CUFF.2486.1	4611	scaffold9401_1_17234.6:1-2349	220	641	75.4453	1	1	29.9501	120.941	2.61283	421
CUFF.2488.1	4613	scaffold9401_1_17234.6:1-2349	741	886	79.6551	1	1	1.42109e-14	159.31	2.75862	145
CUFF.2491.1	4617	scaffold9432_195458_208986.2:1-5918	4541	4670	223.837	1	1	82.27	365.404	7.75194	129
CUFF.2496.1	4625	scaffold95849_1_369.0:26-367	7	108	57.1782	1	1	0	138.04	1.9802	101
CUFF.2498.1	4627	scaffold96164_1_1414.0:320-959	236	371	42.7777	1	1	0	103.275	1.48148	135
CUFF.2500.1	4629	scaffold96164_1_1414.0:320-959	470	573	56.0679	1	1	0	135.36	1.94175	103
CUFF.2502.1	4631	scaffold96164_1_1414.2:1-275	9	224	40.2907	1	1	0	86.8143	1.39535	215
CUFF.2507.1	4639	scaffold96449_1_7028.13:1-1273	892	998	54.4811	1	1	0	131.529	1.88679	106
CUFF.2510.1	4643	scaffold96449_1_7028.4:1-679	40	170	66.6345	1	1	0	143.577	2.30769	130
CUFF.2512.1	4645	scaffold96449_1_7028.4:1-679	403	648	23.5714	1	1	0	56.9064	0.816327	245
CUFF.2514.1	4647	scaffold96449_1_7028.7:1-515	69	318	46.3855	1	1	7.10543e-15	92.771	1.60643	249
CUFF.2518.1	4653	scaffold96676_1_2372.3:1-273	142	262	192.5	1	1	56.3819	328.618	6.66667	120
CUFF.2521.1	4657	scaffold97084_1_829.2:1-386	80	180	57.7499	1	1	0	139.421	2	100
CUFF.2528.1	4669	scaffold98186_1_2698.0:1-778	19	616	120.917	1	1	72.5502	169.284	4.1876	597
CUFF.2531.1	4673	scaffold99227_3475_7810.0:1-687	100	605	108.638	1	1	58.7917	158.485	3.76238	505
