# Supplementary material for: Revealing the missing expressed genes beyond the human reference genome by RNA-Seq
Source: BMC Genomics. 2011 Dec 2;12:590. doi: 10.1186/1471-2164-12-590 (PMC3288009; doi:10.1186/1471-2164-12-590)
Supplement: Additional file 6 — (Supplementary Table S1) The expression levels of unalignable human NCBI RefSeq genes in brain. [file 1471-2164-12-590-S6.XLS]

## Sheet: Brain100accepted_hits.sam
Table S1: The expression levels of unalignable RefSeq genes in brain.
RefSeq ID	Length (bp)	Mapped reads	Total mapped reads	Expression level (RPKM)	RefSeq description
gi|116256467|ref|NM_182705.2|	3894	270	49460496	1.40187	Homo sapiens family with sequence similarity 101, member B (FAM101B), mRNA
gi|239509061|ref|XM_002344428.1|	885	11	49460496	0.251299	PREDICTED: Homo sapiens hypothetical protein LOC100294086 (LOC100294086), mRNA
gi|239513956|ref|XM_002343925.1|	870	10	49460496	0.232393	PREDICTED: Homo sapiens hypothetical protein LOC100294132 (LOC100294132), mRNA
gi|239740678|ref|XM_002343931.1|	696	218	49460496	6.3327	PREDICTED: Homo sapiens hypothetical protein LOC100294154 (LOC100294154), mRNA
gi|239740728|ref|XM_002343954.1|	695	218	49460496	6.34181	PREDICTED: Homo sapiens hypothetical protein LOC100294183 (LOC100294183), mRNA
gi|239740781|ref|XM_002343978.1|	696	218	49460496	6.3327	PREDICTED: Homo sapiens hypothetical protein LOC100294218 (LOC100294218), mRNA
gi|239740831|ref|XM_002344004.1|	695	218	49460496	6.34181	PREDICTED: Homo sapiens hypothetical protein LOC100294268 (LOC100294268), mRNA
gi|239740864|ref|XM_002344030.1|	868	10	49460496	0.232928	PREDICTED: Homo sapiens hypothetical protein LOC100294259 (LOC100294259), mRNA
gi|239740901|ref|XM_002344039.1|	696	218	49460496	6.3327	PREDICTED: Homo sapiens hypothetical protein LOC100294309 (LOC100294309), mRNA
gi|239741588|ref|XM_002342217.1|	621	9	49460496	0.293017	PREDICTED: Homo sapiens hypothetical protein LOC100288705 (LOC100288705), mRNA
gi|239742079|ref|XM_002342390.1|	407	56	49460496	2.78186	PREDICTED: Homo sapiens similar to CG5323 (LOC100287852), mRNA
gi|239742092|ref|XM_001717224.2|	425	169	49460496	8.03969	PREDICTED: Homo sapiens similar to histone H3.3B (LOC644950), mRNA
gi|239742845|ref|XM_002342635.1|	695	218	49460496	6.34181	PREDICTED: Homo sapiens hypothetical protein LOC100289233 (LOC100289233), mRNA
gi|239744329|ref|XM_002343077.1|	723	47	49460496	1.31432	PREDICTED: Homo sapiens hypothetical protein LOC100289343 (LOC100289343), mRNA
gi|239744337|ref|XM_002343081.1|	669	41	49460496	1.23908	PREDICTED: Homo sapiens hypothetical protein LOC100289510 (LOC100289510), mRNA
gi|239745597|ref|XM_002344097.1|	494	17	49460496	0.695766	PREDICTED: Homo sapiens hypothetical protein LOC100288084 (LOC100288084), mRNA
gi|239746850|ref|XM_002343817.1|	155	1	49460496	0.13044	PREDICTED: Homo sapiens similar to putative DYT3 protein (LOC100287968), mRNA
gi|239747090|ref|XR_017038.3|	1328	7	49460496	0.106572	PREDICTED: Homo sapiens similar to OS-4 protein (LOC645534), miscRNA
gi|239747091|ref|XR_078737.1|	863	33	49460496	0.773116	PREDICTED: Homo sapiens similar to OS-4 protein (LOC645561), miscRNA
gi|239747094|ref|XM_001714378.2|	1076	120	49460496	2.25481	PREDICTED: Homo sapiens similar to GDNF family receptor alpha 2 (LOC100132336), mRNA
gi|239747099|ref|XM_002344452.1|	1040	114	49460496	2.21622	PREDICTED: Homo sapiens hypothetical protein LOC100287250 (LOC100287250), mRNA
gi|239747101|ref|XR_078739.1|	956	37	49460496	0.782502	PREDICTED: Homo sapiens hypothetical LOC100287188 (LOC100287188), miscRNA
gi|239747204|ref|XM_002346367.1|	728	10	49460496	0.277722	PREDICTED: Homo sapiens hypothetical protein LOC100289723 (LOC100289723), mRNA
gi|239747722|ref|XM_002348194.1|	621	9	49460496	0.293017	PREDICTED: Homo sapiens hypothetical protein LOC100291003 (LOC100291003), mRNA
gi|239747884|ref|XM_002346425.1|	542	159	49460496	5.93116	PREDICTED: Homo sapiens similar to hCG1989297 (LOC100290949), mRNA
gi|239747888|ref|XM_002346426.1|	398	70	49460496	3.55596	PREDICTED: Homo sapiens similar to protein-L-isoaspartate (D-aspartate) O-methyltransferase domain containing 1 (LOC100290997), mRNA
gi|239748185|ref|XM_002346550.1|	407	56	49460496	2.78186	PREDICTED: Homo sapiens similar to CG5323 (LOC100287852), mRNA
gi|239748806|ref|XM_002346765.1|	695	218	49460496	6.34181	PREDICTED: Homo sapiens hypothetical protein LOC100290815 (LOC100290815), mRNA
gi|169168670|ref|XM_941100.3|	725	205	49460496	5.71686	PREDICTED: Homo sapiens similar to MHC class II antigen (LOC651845), mRNA
gi|169171851|ref|XM_001713840.1|	1256	1849	49460496	29.7638	PREDICTED: Homo sapiens similar to vacuolar protein sorting 35 (LOC100133770), mRNA
gi|239749245|ref|XM_001721922.2|	475	20	49460496	0.851291	PREDICTED: Homo sapiens similar to EF-hand calcium binding domain 3 (LOC100133744), mRNA
gi|239749534|ref|XM_001716472.2|	482	450	49460496	18.8759	PREDICTED: Homo sapiens similar to hCG1809973 (LOC138864), mRNA
gi|239749765|ref|XM_002347117.1|	1103	16	49460496	0.293282	PREDICTED: Homo sapiens similar to armadillo repeat containing 4 (LOC100294419), mRNA
gi|239750016|ref|XM_002347212.1|	723	48	49460496	1.34228	PREDICTED: Homo sapiens hypothetical protein LOC100289343 (LOC100289343), mRNA
gi|239750024|ref|XM_002347216.1|	669	41	49460496	1.23908	PREDICTED: Homo sapiens hypothetical protein LOC100289510 (LOC100289510), mRNA
gi|239750596|ref|XR_037376.2|	1590	188	49460496	2.39057	PREDICTED: Homo sapiens similar to methyltransferase 11 domain containing 1 (LOC731602), miscRNA
gi|239751109|ref|XM_002347672.1|	494	17	49460496	0.695766	PREDICTED: Homo sapiens hypothetical protein LOC100290120 (LOC100290120), mRNA
gi|239752337|ref|XM_002348161.1|	155	1	49460496	0.13044	PREDICTED: Homo sapiens similar to putative DYT3 protein (LOC100287968), mRNA
gi|239752448|ref|XM_002348237.1|	6217	21539	49460496	70.0465	PREDICTED: Homo sapiens hypothetical protein LOC100294364 (LOC100294364), mRNA
gi|239752528|ref|XM_001719698.2|	1784	10	49460496	0.11333	PREDICTED: Homo sapiens similar to mucin (LOC100133408), mRNA
gi|89063264|ref|XM_942149.1|	1100	297	49460496	5.4589	PREDICTED: Homo sapiens similar to MHC class I antigen (LOC652614), mRNA
gi|239752544|ref|XM_002346536.1|	248	68	49460496	5.54369	PREDICTED: Homo sapiens similar to interleukin 3 receptor, alpha (LOC100294393), partial mRNA
gi|239753153|ref|XM_002345520.1|	620	9	49460496	0.293489	PREDICTED: Homo sapiens hypothetical protein LOC100292994 (LOC100292994), mRNA
gi|239753577|ref|XM_001717856.2|	839	8	49460496	0.192783	PREDICTED: Homo sapiens similar to cartilage associated protein (LOC100134403), mRNA
gi|239754272|ref|XM_002345897.1|	695	218	49460496	6.34181	PREDICTED: Homo sapiens hypothetical protein LOC100292000 (LOC100292000), mRNA
gi|239754400|ref|XM_002345933.1|	398	18	49460496	0.914389	PREDICTED: Homo sapiens similar to transducin (beta)-like 1 X-linked receptor 1 (LOC100292902), mRNA
gi|239755028|ref|XM_002346157.1|	1563	110	49460496	1.4229	PREDICTED: Homo sapiens hypothetical protein LOC100294035 (LOC100294035), mRNA
gi|239755233|ref|XM_002344467.1|	1088	16	49460496	0.297326	PREDICTED: Homo sapiens similar to armadillo repeat containing 4 (LOC100291871), mRNA
gi|239755502|ref|XM_002344567.1|	669	41	49460496	1.23908	PREDICTED: Homo sapiens hypothetical protein LOC100293143 (LOC100293143), mRNA
gi|239755510|ref|XM_002344571.1|	723	48	49460496	1.34228	PREDICTED: Homo sapiens hypothetical protein LOC100293278 (LOC100293278), mRNA
gi|169203020|ref|XM_001717722.1|	1157	14	49460496	0.244645	PREDICTED: Homo sapiens similar to Shank2E (LOC100133890), mRNA
gi|239756065|ref|XM_001715843.2|	458	94	49460496	4.14958	PREDICTED: Homo sapiens similar to ribosomal protein L23a (LOC731985), mRNA
gi|239756623|ref|XM_002344914.1|	494	17	49460496	0.695766	PREDICTED: Homo sapiens hypothetical protein LOC100292342 (LOC100292342), mRNA
gi|239757206|ref|XR_038449.2|	1766	53	49460496	0.606774	PREDICTED: Homo sapiens hypothetical LOC732272 (LOC732272), miscRNA
gi|239757826|ref|XM_002346308.1|	155	1	49460496	0.13044	PREDICTED: Homo sapiens similar to putative DYT3 protein (LOC100291704), mRNA
gi|239757982|ref|XM_002346219.1|	398	70	49460496	3.55596	PREDICTED: Homo sapiens similar to protein-L-isoaspartate (D-aspartate) O-methyltransferase domain containing 1 (LOC100291612), mRNA
gi|239758022|ref|XR_079081.1|	598	55	49460496	1.85953	PREDICTED: Homo sapiens hypothetical LOC100293265 (LOC100293265), miscRNA
gi|239758023|ref|XR_079082.1|	603	48	49460496	1.6094	PREDICTED: Homo sapiens hypothetical LOC100293328 (LOC100293328), miscRNA
gi|239758062|ref|XM_002346242.1|	542	159	49460496	5.93116	PREDICTED: Homo sapiens similar to hCG1989297 (LOC100293579), mRNA
gi|239758080|ref|XR_079087.1|	863	33	49460496	0.773116	PREDICTED: Homo sapiens similar to OS-4 protein (LOC645561), miscRNA
gi|169217529|ref|XM_001720532.1|	365	145	49460496	8.03187	PREDICTED: Homo sapiens similar to UPF0634 protein KIAA1641 (LOC100133939), mRNA
gi|146261164|ref|NM_001085474.1|	1186	16	49460496	0.272758	Homo sapiens phospholipase inhibitor (LOC646627), mRNA
gi|224548995|ref|NR_027231.1|	1516	259	49460496	3.45416	Homo sapiens non-protein coding RNA 107 (NCRNA00107), transcript variant 2, non-coding RNA
gi|224548996|ref|NR_027232.1|	2172	283	49460496	2.63432	Homo sapiens non-protein coding RNA 107 (NCRNA00107), transcript variant 1, non-coding RNA
gi|197100147|ref|NR_024086.1|	3439	13185	49460496	77.5157	Homo sapiens COPG2 imprinted transcript 1 (non-protein coding) (COPG2IT1), non-coding RNA
gi|154759243|ref|NR_003682.1|	3107	169	49460496	1.09973	Homo sapiens C-terminal binding protein 2 pseudogene (MGC70870), non-coding RNA
gi|284795360|ref|NR_033263.1|	3609	98	49460496	0.549011	Homo sapiens chromosome 20 open reading frame 200 (C20orf200), non-coding RNA
gi|218777827|ref|NR_024612.1|	482	3	49460496	0.125839	Homo sapiens ataxin 1-like (ATXN1L), transcript variant 2, non-coding RNA
gi|125661060|ref|NM_022804.2|	419	1583	49460496	76.3851	Homo sapiens SNRPN upstream reading frame (SNURF), transcript variant 2, mRNA
gi|21071012|ref|NM_002770.2|	801	72	49460496	1.81736	Homo sapiens protease, serine, 2 (trypsin 2) (PRSS2), mRNA
gi|146229332|ref|NM_001085423.1|	1446	30	49460496	0.419464	Homo sapiens chromosome 17 open reading frame 60 (C17orf60), mRNA
gi|282721135|ref|NM_018461.3|	2450	1105	49460496	9.1188	Homo sapiens protein phosphatase 2, regulatory subunit B, delta (PPP2R2D), transcript variant 1, mRNA
gi|282721136|ref|NR_033191.1|	2439	999	49460496	8.28124	Homo sapiens protein phosphatase 2, regulatory subunit B, delta (PPP2R2D), transcript variant 2, non-coding RNA
gi|112363095|ref|NM_001042758.1|	3713	5391	49460496	29.3553	Homo sapiens SLIT-ROBO Rho GTPase activating protein 2 (SRGAP2), transcript variant 2, mRNA
gi|112363099|ref|NM_015326.2|	6305	6931	49460496	22.2255	Homo sapiens SLIT-ROBO Rho GTPase activating protein 2 (SRGAP2), transcript variant 1, mRNA
gi|282165720|ref|NM_001170637.1|	6302	6843	49460496	21.9538	Homo sapiens SLIT-ROBO Rho GTPase activating protein 2 (SRGAP2), transcript variant 3, mRNA
gi|288557343|ref|NM_053005.4|	1493	276	49460496	3.73758	Homo sapiens Mps one binder kinase activator-like 2 (MOB2), transcript variant 2, mRNA
gi|295054131|ref|NM_003585.3|	2021	1132	49460496	11.3246	Homo sapiens double C2-like domains, beta (DOC2B), mRNA
gi|256985157|ref|NM_177403.4|	3013	43	49460496	0.288543	Homo sapiens RAB7B, member RAS oncogene family (RAB7B), transcript variant 1, mRNA
gi|256985159|ref|NM_001164522.1|	2939	43	49460496	0.295808	Homo sapiens RAB7B, member RAS oncogene family (RAB7B), transcript variant 2, mRNA
gi|78190481|ref|NM_025221.5|	2338	1828	49460496	15.8079	Homo sapiens Kv channel interacting protein 4 (KCNIP4), transcript variant 1, mRNA
gi|78190482|ref|NM_147181.3|	2236	1813	49460496	16.3933	Homo sapiens Kv channel interacting protein 4 (KCNIP4), transcript variant 2, mRNA
gi|4503690|ref|NM_003868.1|	623	4	49460496	0.129812	Homo sapiens fibroblast growth factor 16 (FGF16), mRNA
gi|110347450|ref|NM_000442.3|	3741	999	49460496	5.39907	Homo sapiens platelet/endothelial cell adhesion molecule (PECAM1), mRNA
gi|236462772|ref|NM_001160001.1|	2501	86	49460496	0.695226	Homo sapiens neuregulin 1 (NRG1), transcript variant HRG-beta1d, mRNA
