# Supplementary material for: Revealing the missing expressed genes beyond the human reference genome by RNA-Seq
Source: BMC Genomics. 2011 Dec 2;12:590. doi: 10.1186/1471-2164-12-590 (PMC3288009; doi:10.1186/1471-2164-12-590)
Supplement: Additional file 7 — (Supplementary Table S2) The expression levels of unalignable human NCBI RefSeq genes in cell lines. [file 1471-2164-12-590-S7.XLS]

## Sheet: UHR100accepted_hits.sam
Table S2: The expression levels of unalignable RefSeq genes in cell lines.
RefSeq ID	Length (bp)	Mapped reads	Total mapped reads	Expression level (RPKM)	RefSeq description
gi|116256467|ref|NM_182705.2|	3894	1304	59401456	5.63747	Homo sapiens family with sequence similarity 101, member B (FAM101B), mRNA
gi|239509061|ref|XM_002344428.1|	885	1327	59401456	25.2424	PREDICTED: Homo sapiens hypothetical protein LOC100294086 (LOC100294086), mRNA
gi|239740678|ref|XM_002343931.1|	696	186	59401456	4.4989	PREDICTED: Homo sapiens hypothetical protein LOC100294154 (LOC100294154), mRNA
gi|239740728|ref|XM_002343954.1|	695	186	59401456	4.50538	PREDICTED: Homo sapiens hypothetical protein LOC100294183 (LOC100294183), mRNA
gi|239740781|ref|XM_002343978.1|	696	186	59401456	4.4989	PREDICTED: Homo sapiens hypothetical protein LOC100294218 (LOC100294218), mRNA
gi|239740831|ref|XM_002344004.1|	695	186	59401456	4.50538	PREDICTED: Homo sapiens hypothetical protein LOC100294268 (LOC100294268), mRNA
gi|239740901|ref|XM_002344039.1|	696	186	59401456	4.4989	PREDICTED: Homo sapiens hypothetical protein LOC100294309 (LOC100294309), mRNA
gi|239741588|ref|XM_002342217.1|	621	6	59401456	0.162653	PREDICTED: Homo sapiens hypothetical protein LOC100288705 (LOC100288705), mRNA
gi|239742079|ref|XM_002342390.1|	407	165	59401456	6.82484	PREDICTED: Homo sapiens similar to CG5323 (LOC100287852), mRNA
gi|239742092|ref|XM_001717224.2|	425	1415	59401456	56.0493	PREDICTED: Homo sapiens similar to histone H3.3B (LOC644950), mRNA
gi|239742845|ref|XM_002342635.1|	695	186	59401456	4.50538	PREDICTED: Homo sapiens hypothetical protein LOC100289233 (LOC100289233), mRNA
gi|239743655|ref|XM_002342882.1|	599	31	59401456	0.87124	PREDICTED: Homo sapiens hypothetical protein LOC100287098 (LOC100287098), mRNA
gi|239744329|ref|XM_002343077.1|	723	168	59401456	3.91178	PREDICTED: Homo sapiens hypothetical protein LOC100289343 (LOC100289343), mRNA
gi|239744337|ref|XM_002343081.1|	669	45	59401456	1.13237	PREDICTED: Homo sapiens hypothetical protein LOC100289510 (LOC100289510), mRNA
gi|239745597|ref|XM_002344097.1|	494	47	59401456	1.60167	PREDICTED: Homo sapiens hypothetical protein LOC100288084 (LOC100288084), mRNA
gi|239746218|ref|XM_001719773.2|	356	7	59401456	0.331017	PREDICTED: Homo sapiens similar to Zinc finger protein ENSP00000350085 (LOC100130518), mRNA
gi|239747017|ref|XM_001720889.2|	272	14	59401456	0.866487	PREDICTED: Homo sapiens similar to hCG1983233 (LOC100133012), mRNA
gi|239747090|ref|XR_017038.3|	1328	76	59401456	0.963426	PREDICTED: Homo sapiens similar to OS-4 protein (LOC645534), miscRNA
gi|239747091|ref|XR_078737.1|	863	99	59401456	1.9312	PREDICTED: Homo sapiens similar to OS-4 protein (LOC645561), miscRNA
gi|239747101|ref|XR_078739.1|	956	79	59401456	1.39114	PREDICTED: Homo sapiens hypothetical LOC100287188 (LOC100287188), miscRNA
gi|239747204|ref|XM_002346367.1|	728	12	59401456	0.277493	PREDICTED: Homo sapiens hypothetical protein LOC100289723 (LOC100289723), mRNA
gi|239747722|ref|XM_002348194.1|	621	6	59401456	0.162653	PREDICTED: Homo sapiens hypothetical protein LOC100291003 (LOC100291003), mRNA
gi|239747884|ref|XM_002346425.1|	542	343	59401456	10.6536	PREDICTED: Homo sapiens similar to hCG1989297 (LOC100290949), mRNA
gi|239747888|ref|XM_002346426.1|	398	73	59401456	3.08775	PREDICTED: Homo sapiens similar to protein-L-isoaspartate (D-aspartate) O-methyltransferase domain containing 1 (LOC100290997), mRNA
gi|239748185|ref|XM_002346550.1|	407	165	59401456	6.82484	PREDICTED: Homo sapiens similar to CG5323 (LOC100287852), mRNA
gi|239748806|ref|XM_002346765.1|	695	186	59401456	4.50538	PREDICTED: Homo sapiens hypothetical protein LOC100290815 (LOC100290815), mRNA
gi|169168670|ref|XM_941100.3|	725	48	59401456	1.11457	PREDICTED: Homo sapiens similar to MHC class II antigen (LOC651845), mRNA
gi|169171851|ref|XM_001713840.1|	1256	2349	59401456	31.4845	PREDICTED: Homo sapiens similar to vacuolar protein sorting 35 (LOC100133770), mRNA
gi|239749245|ref|XM_001721922.2|	475	56	59401456	1.98471	PREDICTED: Homo sapiens similar to EF-hand calcium binding domain 3 (LOC100133744), mRNA
gi|239749280|ref|XM_002346938.1|	885	614	59401456	11.6796	PREDICTED: Homo sapiens hypothetical protein LOC100290924 (LOC100290924), mRNA
gi|239749516|ref|XM_002347025.1|	599	31	59401456	0.87124	PREDICTED: Homo sapiens hypothetical protein LOC100287098 (LOC100287098), mRNA
gi|239749534|ref|XM_001716472.2|	482	689	59401456	24.0644	PREDICTED: Homo sapiens similar to hCG1809973 (LOC138864), mRNA
gi|239749765|ref|XM_002347117.1|	1103	52	59401456	0.793653	PREDICTED: Homo sapiens similar to armadillo repeat containing 4 (LOC100294419), mRNA
gi|239750016|ref|XM_002347212.1|	723	173	59401456	4.0282	PREDICTED: Homo sapiens hypothetical protein LOC100289343 (LOC100289343), mRNA
gi|239750024|ref|XM_002347216.1|	669	45	59401456	1.13237	PREDICTED: Homo sapiens hypothetical protein LOC100289510 (LOC100289510), mRNA
gi|239750254|ref|XM_001723051.2|	2352	22	59401456	0.157467	PREDICTED: Homo sapiens similar to ovostatin-2 (LOC100133592), mRNA
gi|239750325|ref|XM_002347330.1|	317	11	59401456	0.584166	PREDICTED: Homo sapiens similar to Homeobox protein Hox-C4 (LOC100294456), mRNA
gi|239750596|ref|XR_037376.2|	1590	874	59401456	9.25374	PREDICTED: Homo sapiens similar to methyltransferase 11 domain containing 1 (LOC731602), miscRNA
gi|239751109|ref|XM_002347672.1|	494	47	59401456	1.60167	PREDICTED: Homo sapiens hypothetical protein LOC100290120 (LOC100290120), mRNA
gi|239751131|ref|XM_002347686.1|	394	13	59401456	0.555456	PREDICTED: Homo sapiens hypothetical protein LOC100294380 (LOC100294380), mRNA
gi|239751715|ref|XM_001718919.2|	356	7	59401456	0.331017	PREDICTED: Homo sapiens similar to Zinc finger protein ENSP00000350085 (LOC100130518), mRNA
gi|239752448|ref|XM_002348237.1|	6217	38341	59401456	103.821	PREDICTED: Homo sapiens hypothetical protein LOC100294364 (LOC100294364), mRNA
gi|89063264|ref|XM_942149.1|	1100	765	59401456	11.7077	PREDICTED: Homo sapiens similar to MHC class I antigen (LOC652614), mRNA
gi|239752544|ref|XM_002346536.1|	248	22	59401456	1.49339	PREDICTED: Homo sapiens similar to interleukin 3 receptor, alpha (LOC100294393), partial mRNA
gi|239753153|ref|XM_002345520.1|	620	6	59401456	0.162916	PREDICTED: Homo sapiens hypothetical protein LOC100292994 (LOC100292994), mRNA
gi|239753577|ref|XM_001717856.2|	839	88	59401456	1.76573	PREDICTED: Homo sapiens similar to cartilage associated protein (LOC100134403), mRNA
gi|239754272|ref|XM_002345897.1|	695	186	59401456	4.50538	PREDICTED: Homo sapiens hypothetical protein LOC100292000 (LOC100292000), mRNA
gi|239754400|ref|XM_002345933.1|	398	24	59401456	1.01515	PREDICTED: Homo sapiens similar to transducin (beta)-like 1 X-linked receptor 1 (LOC100292902), mRNA
gi|239754737|ref|XM_002346049.1|	568	5	59401456	0.148192	PREDICTED: Homo sapiens similar to hCG2039504 (LOC100293590), mRNA
gi|239754745|ref|XM_002346052.1|	885	614	59401456	11.6796	PREDICTED: Homo sapiens hypothetical protein LOC100293771 (LOC100293771), mRNA
gi|239754968|ref|XM_002346139.1|	599	31	59401456	0.87124	PREDICTED: Homo sapiens hypothetical protein LOC100292686 (LOC100292686), mRNA
gi|239755028|ref|XM_002346157.1|	1563	274	59401456	2.95117	PREDICTED: Homo sapiens hypothetical protein LOC100294035 (LOC100294035), mRNA
gi|239755233|ref|XM_002344467.1|	1088	52	59401456	0.804595	PREDICTED: Homo sapiens similar to armadillo repeat containing 4 (LOC100291871), mRNA
gi|239755458|ref|XM_001717880.2|	6064	140	59401456	0.388662	PREDICTED: Homo sapiens similar to mucin 5 (LOC100132635), partial mRNA
gi|239755502|ref|XM_002344567.1|	669	45	59401456	1.13237	PREDICTED: Homo sapiens hypothetical protein LOC100293143 (LOC100293143), mRNA
gi|239755510|ref|XM_002344571.1|	723	173	59401456	4.0282	PREDICTED: Homo sapiens hypothetical protein LOC100293278 (LOC100293278), mRNA
gi|169203020|ref|XM_001717722.1|	1157	25	59401456	0.363755	PREDICTED: Homo sapiens similar to Shank2E (LOC100133890), mRNA
gi|239756065|ref|XM_001715843.2|	458	94	59401456	3.45514	PREDICTED: Homo sapiens similar to ribosomal protein L23a (LOC731985), mRNA
gi|239756623|ref|XM_002344914.1|	494	47	59401456	1.60167	PREDICTED: Homo sapiens hypothetical protein LOC100292342 (LOC100292342), mRNA
gi|239757206|ref|XR_038449.2|	1766	52	59401456	0.495696	PREDICTED: Homo sapiens hypothetical LOC732272 (LOC732272), miscRNA
gi|239757209|ref|XM_001714965.2|	356	7	59401456	0.331017	PREDICTED: Homo sapiens similar to Zinc finger protein ENSP00000350085 (LOC100130518), mRNA
gi|239757549|ref|XM_002345438.1|	119	6	59401456	0.848804	PREDICTED: Homo sapiens similar to B melanoma antigen 2 (LOC100291796), mRNA
gi|239757982|ref|XM_002346219.1|	398	73	59401456	3.08775	PREDICTED: Homo sapiens similar to protein-L-isoaspartate (D-aspartate) O-methyltransferase domain containing 1 (LOC100291612), mRNA
gi|239758022|ref|XR_079081.1|	598	111	59401456	3.12482	PREDICTED: Homo sapiens hypothetical LOC100293265 (LOC100293265), miscRNA
gi|239758023|ref|XR_079082.1|	603	86	59401456	2.40096	| PREDICTED: Homo sapiens hypothetical LOC100293328 (LOC100293328), miscRNA
gi|239758062|ref|XM_002346242.1|	542	343	59401456	10.6536	PREDICTED: Homo sapiens similar to hCG1989297 (LOC100293579), mRNA
gi|239758080|ref|XR_079087.1|	863	99	59401456	1.9312	PREDICTED: Homo sapiens similar to OS-4 protein (LOC645561), miscRNA
gi|169217529|ref|XM_001720532.1|	365	537	59401456	24.7676	PREDICTED: Homo sapiens similar to UPF0634 protein KIAA1641 (LOC100133939), mRNA
gi|224548995|ref|NR_027231.1|	1516	244	59401456	2.70953	Homo sapiens non-protein coding RNA 107 (NCRNA00107), transcript variant 2, non-coding RNA
gi|224548996|ref|NR_027232.1|	2172	256	59401456	1.98419	Homo sapiens non-protein coding RNA 107 (NCRNA00107), transcript variant 1, non-coding RNA
gi|197100147|ref|NR_024086.1|	3439	143	59401456	0.700014	Homo sapiens COPG2 imprinted transcript 1 (non-protein coding) (COPG2IT1), non-coding RNA
gi|226246644|ref|NR_027454.1|	994	13	59401456	0.220171	Homo sapiens hypothetical LOC731656 (LOC731656), non-coding RNA
gi|154759243|ref|NR_003682.1|	3107	176	59401456	0.953618	Homo sapiens C-terminal binding protein 2 pseudogene (MGC70870), non-coding RNA
gi|262073054|ref|NR_029455.1|	481	11	59401456	0.384991	Homo sapiens hypothetical LOC440335 (LOC440335), transcript variant 3, non-coding RNA
gi|284795360|ref|NR_033263.1|	3609	75	59401456	0.349846	Homo sapiens chromosome 20 open reading frame 200 (C20orf200), non-coding RNA
gi|125661060|ref|NM_022804.2|	419	513	59401456	20.6113	Homo sapiens SNRPN upstream reading frame (SNURF), transcript variant 2, mRNA
gi|21071012|ref|NM_002770.2|	801	3349	59401456	70.3859	Homo sapiens protease, serine, 2 (trypsin 2) (PRSS2), mRNA
gi|146229332|ref|NM_001085423.1|	1446	86	59401456	1.00123	Homo sapiens chromosome 17 open reading frame 60 (C17orf60), mRNA
gi|282721135|ref|NM_018461.3|	2450	1187	59401456	8.15619	Homo sapiens protein phosphatase 2, regulatory subunit B, delta (PPP2R2D), transcript variant 1, mRNA
gi|282721136|ref|NR_033191.1|	2439	1091	59401456	7.53036	Homo sapiens protein phosphatase 2, regulatory subunit B, delta (PPP2R2D), transcript variant 2, non-coding RNA
gi|112363095|ref|NM_001042758.1|	3713	2724	59401456	12.3505	Homo sapiens SLIT-ROBO Rho GTPase activating protein 2 (SRGAP2), transcript variant 2, mRNA
gi|112363099|ref|NM_015326.2|	6305	3590	59401456	9.58544	Homo sapiens SLIT-ROBO Rho GTPase activating protein 2 (SRGAP2), transcript variant 1, mRNA
gi|282165720|ref|NM_001170637.1|	6302	3571	59401456	9.53925	Homo sapiens SLIT-ROBO Rho GTPase activating protein 2 (SRGAP2), transcript variant 3, mRNA
gi|288557343|ref|NM_053005.4|	1493	305	59401456	3.43908	Homo sapiens Mps one binder kinase activator-like 2 (MOB2), transcript variant 2, mRNA
gi|300796041|ref|NR_034112.1|	2111	18	59401456	0.143545	Homo sapiens ornithine decarboxylase 1 pseudogene (LOC149086), non-coding RNA
gi|295054131|ref|NM_003585.3|	2021	13	59401456	0.108288	Homo sapiens double C2-like domains, beta (DOC2B), mRNA
gi|256985157|ref|NM_177403.4|	3013	49	59401456	0.273779	Homo sapiens RAB7B, member RAS oncogene family (RAB7B), transcript variant 1, mRNA
gi|256985159|ref|NM_001164522.1|	2939	48	59401456	0.274944	Homo sapiens RAB7B, member RAS oncogene family (RAB7B), transcript variant 2, mRNA
gi|78190481|ref|NM_025221.5|	2338	21	59401456	0.151209	Homo sapiens Kv channel interacting protein 4 (KCNIP4), transcript variant 1, mRNA
gi|118600999|ref|NM_001079538.1|	335	2	59401456	0.100505	Homo sapiens X antigen family, member 2B (XAGE2B), mRNA
gi|78190482|ref|NM_147181.3|	2236	21	59401456	0.158107	Homo sapiens Kv channel interacting protein 4 (KCNIP4), transcript variant 2, mRNA
gi|110347450|ref|NM_000442.3|	3741	305	59401456	1.37251	Homo sapiens platelet/endothelial cell adhesion molecule (PECAM1), mRNA
gi|236462772|ref|NM_001160001.1|	2501	166	59401456	1.11737	Homo sapiens neuregulin 1 (NRG1), transcript variant HRG-beta1d, mRNA
